# Supplementary material for: Transfer learning reveals sequence determinants of the quantitative response to transcription factor dosage
Source: bioRxiv. 2024 May 29:2024.05.28.596078. Preprint. [Version 1] doi: 10.1101/2024.05.28.596078 (PMC11160683; doi:10.1101/2024.05.28.596078)
Supplement: Supplement 1 [file media-1.txt]

Name	Linear_AIC	Logistic_AIC	Best_model	Modified_ED50	Signed_Hill_Coefficient	log2FC_0v100_ATAC	ATAC_baseMean	TWIST1_ChIP
chr1:100042234-100042735	-18.5770328022722	-16.8642576770788	3pl	52.2319210574218	-1.0696645056101	-1.58116446539523	95.0959292500107	1+
chr1:10021870-10022371	22.5939270986102	23.0421546700193	2pl	16.6586951553721	-0.806303287498632	-2.23193718056854	18.5743380777214	1+
chr1:100250268-100250769	4.81450129540953	7.03328295568986	2pl	46.1811260085701	-3.09447662314319	-1.53193642612365	109.845108574728	1+
chr1:10029283-10029784	10.5214234863717	11.944548003126	2pl	40.1704498128579	-2.19970247467742	-1.27821556076396	37.9058478212309	0
chr1:100302374-100303194	-15.3523292229457	-25.56305679494	2pl	76.1032436635893	-12.8933669686955	-2.5170777247913	33.0790016143546	1+
chr1:100344733-100345234	14.6940227071617	17.1144539573087	2pl	39.0405801694321	-2.0271181590725	-0.914202530325211	44.9143051430208	0
chr1:100362825-100363326	15.6199778829162	7.49298810553129	2pl	21.869563244707	2.91452775590927	1.00401797373325	65.2086389131998	0
chr1:100438694-100439195	13.1605083788928	14.0657535343048	2pl	48.4314759013659	-3.67933391722655	-1.83608689529357	45.683158514743	1+
chr1:100461280-100461781	3.91779941637113	0.92225806051513	2pl	27.9099565021132	-2.01143326838539	-2.38498825269005	229.084460923614	1+
chr1:100481192-100481693	8.26899958881605	6.30187773301098	2pl	28.3161118687855	-2.50021784515594	-1.07518815041702	35.2029316421396	1+
chr1:100495754-100496255	17.4235389571774	14.2907892596471	2pl	44.7126657665351	-17.6146005202727	-1.85526654429774	10.0488434619013	1+
chr1:100510291-100510792	12.6707609560318	13.377445673565	2pl	38.8119930240132	-2.51005507764857	-1.56498614184128	70.34652990726	1+
chr1:100622032-100622533	-3.34910145782311	-4.84287185449203	2pl	35.268203958653	2.56974079848737	1.21415190305483	40.1060468227628	0
chr1:100684099-100684600	-6.53088196866949	-14.8412536913498	3pl	62.3355522624046	-2.59967082774311	-3.7808269959328	35.1551574396985	0
chr1:100721180-100722302	8.82311059329838	4.45199240424911	2pl	25.858089108927	-2.00281217114641	-0.831546894166991	381.704449455047	1+
chr1:100803011-100803828	15.8014827943284	10.6316203956965	2pl	23.9357631786035	-2.2745585779953	-1.76186236879462	37.8857565942533	1+
chr1:100906339-100906840	22.6996909931975	20.3167537044649	2pl	27.821180414397	-2.82858923877082	-1.30127578260934	62.4656125585054	0
chr1:100955321-100955822	26.1706127168801	23.4380084617977	2pl	15.4275135304492	-2.03773885956443	-1.50117246956495	20.7896279211046	1+
chr1:101051936-101052437	8.79884129083251	1.30368415440917	2pl	19.1211575057601	6.68087011725652	1.90118243740577	25.3635583325458	0
chr1:101054099-101054600	11.3285334915209	7.01118125425024	2pl	19.7042510685126	1.66124103204489	1.96324875683969	21.6906930754159	0
chr1:101139108-101139609	4.86352305595049	-6.94801183328847	2pl	23.0831852383818	3.10553769181048	1.41145570735911	28.913993296788	0
chr1:101200469-101200970	-3.70380156865845	-2.82866204189029	2pl	22.6892638076948	0.93547509849489	1.56223437302513	20.2306369011105	0
chr1:101283860-101284361	10.3603212054611	9.07012978223798	2pl	27.764804737342	1.93258927401909	0.975744805786164	41.2988739567506	0
chr1:101309214-101310077	17.4701148451787	12.7478846656975	2pl	16.02885385817	2.38090841293738	0.6709762370725	186.629372678474	0
chr1:1013207-1014193	11.84819205668	12.1038141281521	2pl	41.27332417146	3.25832632253424	0.565876013339969	96.0906742645639	0
chr1:101625449-101626752	-4.64446562508656	-14.7062452168009	2pl	32.45025829467	-2.3635811486023	-1.80511487490773	218.845613628363	1+
chr1:101634340-101634841	23.6615989011612	21.8167537971138	2pl	28.5295562847078	-1.87795976577783	-1.98077830128893	9.45234129022566	1+
chr1:10181136-10181637	5.06410530992726	4.89656298216957	2pl	49.2635953638801	-4.1103698740272	-2.93325207295785	51.531805695373	1+
chr1:101859865-101860366	-10.4939113138931	-11.1116380949375	3pl	40.883569257578	-1.01942067196064	-1.92563497948775	107.576813370398	1+
chr1:101884624-101885125	5.84269565898703	8.67593965638762	2pl	33.5141782017362	-1.8507378964822	-2.12144995838392	23.749699339699	0
chr1:101902973-101903474	13.8912678305857	15.3859147471283	2pl	48.2239676427627	-2.64820624389741	-1.50489382511117	9.99822900360703	0
chr1:101908901-101909402	11.5213555739591	14.0094851284926	2pl	34.4412854475426	2.10743145550147	2.19933432610347	19.2552366190547	0
chr1:101968992-101969493	16.4734181673472	13.8094850938136	2pl	16.8342193094798	1.41464526412977	1.17236843158207	22.8789020699891	0
chr1:102047222-102047723	-0.812966550820905	1.46826309446848	2pl	34.4078354510151	-2.22043839925829	-2.16750011043416	45.9926057025275	1+
chr1:102085822-102086323	29.1235613384007	26.8200328283705	2pl	36.5957950002467	3.01560038457073	0.66127885792542	145.112147904314	0
chr1:102144619-102145120	10.5309900357545	12.0275482498364	2pl	42.1858730892074	-2.0760821644747	-2.05094349634667	19.1039237379228	1+
chr1:102221587-102222088	-10.4244091037102	-8.72884533937991	3pl	54.6482464912951	-1.30792278042736	-2.9287406546282	69.6257319130094	1+
chr1:102222153-102222654	-1.15706205235122	0.890513291117382	2pl	45.2538037016277	-2.85145618676244	-1.96673729753541	131.743406721715	1+
chr1:102790225-102790726	10.7433096966559	7.40664774445748	2pl	77.4805748304375	-14.6081272283461	-1.19966896394308	23.0445990350727	0
chr1:102858609-102859110	-9.59617439116197	-7.40487408789062	2pl	38.3135715476422	-2.61036619325923	-2.77590259067256	143.687257338179	1+
chr1:102884181-102884682	8.67546841074166	9.08957862191118	2pl	45.859813622344	-4.37341628894154	-1.40631750273713	100.194389826973	1+
chr1:102937446-102937947	21.6879932054398	14.2280343869991	2pl	77.9806799339979	-19.7173957316096	-0.89320799404109	40.984605967026	1+
chr1:102983307-102983808	5.95448911975278	3.32640450556509	2pl	43.7231737516384	6.50858725067319	0.994669937011199	27.3115190845597	0
chr1:103058351-103058852	0.420092164438141	-6.53562889857299	2pl	27.9429090444992	2.26606429704825	1.49570224966607	53.2606606146553	0
chr1:103107696-103108864	26.8922809324904	17.1193201409659	2pl	18.1777240279285	-10.3535441039844	-0.460055226442164	1642.49555159809	1+
chr1:103250368-103250869	3.92244512858277	1.22991318121268	2pl	27.9822588064344	2.71741230757478	1.72988375757538	81.4097314899026	0
chr1:103275643-103276144	16.7223517077064	13.8997696988549	2pl	16.7831899806134	1.87221235999012	1.28278863362307	13.1404066245095	0
chr1:103342344-103342845	4.77117685068336	4.14367017905497	2pl	27.6589075897975	2.26815050645225	1.29852766464428	27.1242877921873	0
chr1:103406865-103407366	21.8503645935321	18.3592381247849	2pl	9.29077256016924	-0.731446105920421	-1.89519165663431	8.87549877352126	1+
chr1:103460466-103460967	18.0543105372746	-2.71734423210034	2pl	10.82662467916	-2.54129667224976	-1.14293127327237	90.4106535720577	1+
chr1:1037943-1038444	-9.57420893146443	-7.67819549068747	2pl	33.655409535114	-1.44431242817244	-1.15516361922373	156.061758380734	0
chr1:1038659-1039160	-8.8700552163909	-8.59389893754045	3pl	60.1807252922556	-1.46682036598986	-2.1222918722096	65.4701229832171	0
chr1:10387711-10388532	31.7042927504925	25.5267594427784	2pl	9.41976560815586	1.00724287436913	0.919532563669568	58.451342450568	0
chr1:103914319-103914820	6.37499418421064	6.96926859637625	2pl	28.3847393384325	1.75029608176817	1.13095742041983	57.9513257393144	0
chr1:103934485-103935391	24.1291859498398	20.2994130090931	2pl	36.0846495771985	-4.37404281361164	-0.932458547108726	39.5630691220079	1+
chr1:104094185-104094686	24.7285365381345	18.4939226983413	2pl	23.5966226607461	-3.84499999976346	-2.18529506216814	7.88618363175047	1+
chr1:104100017-104100518	0.922371565493011	-8.62456724771566	2pl	20.0270692459242	2.23173560011953	1.61687986583267	97.1684941111577	0
chr1:104132308-104132809	2.28651543697015	-12.1692313789019	2pl	16.1666310154526	1.57361999558766	0.827287805625958	76.3237140549178	0
chr1:104196107-104196902	9.0351062993647	12.4937592019104	2pl	42.0777127938141	-2.44047541387361	-1.1171454461879	63.7681256034081	1+
chr1:10422215-10422716	14.9379864121037	15.5416774209277	2pl	30.7356506791477	-1.9124976228419	-1.69842025254209	52.7539157984503	0
chr1:104231671-104232172	5.53303492409037	-1.69568605295518	2pl	63.8494867817598	-6.5155581795529	-1.87941805694478	12.1915189695086	1+
chr1:104238936-104239437	16.135264185855	12.9814996331675	2pl	35.3552081591751	-2.77956384438582	-0.607200374567875	174.77030210643	1+
chr1:104243891-104244392	6.90766188040671	9.07579954987768	2pl	40.8334373255151	-2.35336106379303	-2.20754236587613	39.6332461858559	1+
chr1:10425343-10425844	20.4485788141612	17.0405756547337	2pl	78.3272402832306	-24.2891022203283	-0.628705496339365	85.5128790608774	0
chr1:10434823-10435324	24.4006782964792	23.6747589764265	2pl	26.1903043996701	-2.06157647015377	-0.89063614662375	101.527651441505	1+
chr1:104388069-104388570	-6.22142836196346	-16.4261457674755	2pl	27.6459445086322	2.28672791520113	1.33964974912697	176.126927056852	0
chr1:104406656-104407157	9.49886933687496	8.37257148124514	2pl	31.9841598371477	2.42739490176703	1.45815415299542	278.169714223722	0
chr1:104463233-104463734	9.80209829799019	-20.9245276142837	2pl	12.4077331758713	1.92124124694757	1.70011433682232	24.5603684712781	0
chr1:10450800-10452049	0.00241885786275819	-21.9123851845122	2pl	31.4177266686985	-3.00248529503517	-1.52152825373682	383.825643969157	1+
chr1:104545938-104546439	-12.8088165430493	-14.8706323638139	2pl	72.9916617783846	-7.54391231028104	-1.96150146293916	6.96436366520654	1+
chr1:104637423-104637924	-30.259928301009	-29.8195238470303	3pl	54.2840810186314	-1.22468111590092	-3.66457674048454	91.8112933654559	1+
chr1:104732359-104732860	13.4186184645425	13.6490725162426	2pl	20.7952909227043	-1.20993666196058	-2.71528439650307	7.12673748106721	1+
chr1:104746875-104747376	17.4102185094501	17.1255217687277	2pl	31.2573880752795	3.35475689675037	1.24066444636868	13.5507596769084	1+
chr1:104764864-104766034	-2.76253064120415	-4.15662566800183	2pl	10.6539018687762	-0.723787978220177	-0.52162120664776	260.001623865245	1+
chr1:104766133-104766634	4.35939418957625	4.87472591288402	2pl	32.8154595471978	-1.98943020776035	-1.53775633776589	26.9085769884421	1+
chr1:10504243-10504744	9.87637297548953	-10.3466020740357	2pl	20.5230800006271	8.75579590276838	0.585610389495722	198.728109632882	0
chr1:105072382-105072883	18.31809592142	16.5398576589104	2pl	33.9021153455364	2.11072653192533	0.94812424854717	22.3505051367034	0
chr1:10508523-10509024	12.3540730674742	11.722106025501	2pl	18.8630445168697	-1.3268449845175	-1.10800915169659	110.120664484564	1+
chr1:105100060-105100561	14.6041909171487	10.6623301530651	2pl	19.9720795397588	-2.22144322486324	-0.79158144760677	88.9963291592627	1+
chr1:1055519-1056020	15.6782072725526	13.4589335372178	2pl	77.23150672134	22.9417420403146	1.19645311051671	51.1022736312571	0
chr1:105559187-105559688	-0.0167270337943224	1.33434326902785	2pl	48.633713279888	-2.73525449804507	-2.61827599928177	24.1518115586077	1+
chr1:10555993-10556798	11.8470944927538	5.9891439935942	2pl	24.5695572691034	2.50663332329271	0.838416536733507	91.9753527485736	0
chr1:105632519-105633361	12.2737982078975	-8.72410691551377	2pl	15.5152165578513	-2.24158143762391	-0.798600494935304	455.093731170854	1+
chr1:105855587-105856088	9.10404266930108	6.76222268515005	2pl	51.6707682241314	-8.0660936614676	-1.77240551445823	10.1855175856461	0
chr1:105956414-105956915	11.0636584638831	-3.42720486634583	2pl	9.792383909323	1.19872963866321	1.49486382558899	39.3210563686248	0
chr1:10597857-10598763	-8.26672596126938	-6.44297409680298	3pl	46.7128033626665	-0.956069268249872	-1.18206309625064	1507.64443292771	1+
chr1:106233190-106234153	-4.06223268710646	-4.73285760868207	2pl	41.7070067181783	-3.32484294394597	-1.56561130461975	55.4388234381537	1+
chr1:106246065-106246566	2.08687634853745	1.89618306932452	2pl	48.799917476275	-3.57214775346542	-1.433127969698	30.2739664304841	0
chr1:10625532-10626033	-1.86685411288864	-23.5336040524339	2pl	19.7957129739917	-2.09884150381932	-1.08056121265269	290.684089181926	1+
chr1:10626040-10626541	-4.50958166498636	-5.08159203103687	3pl	62.1672872403072	-1.52916083494525	-1.90032272587064	90.9267624564699	1+
chr1:106294618-106295119	22.3944833838988	23.8373037634616	2pl	27.5627945877457	-2.0129191824968	-2.28982661098126	13.0182056447473	0
chr1:10651324-10651825	4.95698945663925	5.16394620868558	2pl	25.5937711157417	1.86214566867596	0.808865521940204	47.8205941481851	0
chr1:106588785-106589286	1.72431082821192	2.15205602790934	2pl	48.140893552054	-3.78902595659638	-4.36490474636358	48.8693462726782	1+
chr1:10664237-10664738	9.85309771815166	9.21711249774505	2pl	53.6853524727574	4.33629171200713	0.835966730941101	164.798641538485	0
chr1:10667746-10668247	7.40650377770032	4.02834961828628	2pl	39.1216368248231	-3.85742508122994	-1.48586231561505	120.438379173168	1+
chr1:10671188-10671689	-7.62111591452026	-5.21418948632223	3pl	48.5492531615799	-1.13098931709045	-1.12598030857305	146.425148777882	0
chr1:10681484-10681985	19.065342104311	18.4399125107891	2pl	29.3098196989448	-1.83745516854238	-0.989679117479357	51.9318138313569	0
chr1:106817307-106818498	9.39777447585728	11.4730223868627	3pl	46.8032201364934	-0.925067554310167	-1.35405199544461	28.8333852888023	1+
chr1:106839456-106839957	-2.64503219820895	-6.97888434530638	2pl	59.469746807493	-4.796682863796	-2.24872002040407	36.6134536316547	1+
chr1:10684192-10684693	-4.57092528203644	-3.09684207988888	3pl	56.3895138878	-1.33648608384157	-1.36038174038541	47.4637156764723	0
chr1:10685663-10686164	16.4100873540611	17.0330942966452	2pl	30.7895010191702	2.0467465408941	0.622322380305174	146.459717883351	0
chr1:107024346-107024847	21.4187451702716	21.3889930926932	2pl	22.8338342708064	-1.15779095706936	-2.79195648106678	4.79836373602941	0
chr1:10704195-10705018	20.5750591914458	22.8720800855661	2pl	34.3191106255417	2.34722411448943	0.81731049309057	95.8920569828401	0
chr1:107193956-107194457	19.0883252908533	19.0782979609608	2pl	54.5158843015712	-4.14437887613139	-1.62459361432994	11.0741721682635	1+
chr1:107204286-107205112	-8.24523109467792	-5.2756482344907	2pl	40.8055516170944	-2.68457285535165	-2.78917964204802	104.290916225741	1+
chr1:107220008-107220509	26.4296042147462	16.317773570213	2pl	24.6258944287861	4.15377546437097	0.782912529465949	86.4538301926301	0
chr1:107226002-107226790	8.86301237489963	9.99197747316673	2pl	24.4380880878152	-1.31068517972981	-1.14864072565669	39.3099805675079	1+
chr1:107294159-107294660	6.78487488952136	7.90675714448505	2pl	58.6697725664655	-3.86197789653971	-1.09996000854595	53.2779928692087	1+
chr1:107318593-107319094	8.4468482818775	3.42195065681255	2pl	24.3662298916829	-3.29932908294621	-1.23607425840922	73.5576179474357	1+
chr1:10739239-10739740	13.5702527276768	16.456726972415	2pl	36.2221522276344	-1.69948795868156	-1.67716589720597	21.4927992369314	0
chr1:107394235-107394736	14.0876290390955	13.3088301374057	2pl	57.0894730979923	-4.31645529831205	-1.55632692604576	16.4258030363186	0
chr1:107395986-107396487	13.7119484237965	14.0468117892839	2pl	25.6915680241535	1.38843378035088	1.20359618620957	28.6521867603781	0
chr1:107396572-107397073	8.12552053262991	0.307642808939303	2pl	20.7536728332978	2.47752755900655	1.65234548526155	59.8043892695897	1+
chr1:107445496-107445997	12.383542684003	13.3630852613934	2pl	31.6111318047033	-1.58379971733364	-2.5231802002248	12.6349609619886	1+
chr1:10748911-10749412	7.1342783958607	-7.79098454858656	2pl	76.5303617036207	-16.4100932858007	-1.61196417341564	25.782412819619	0
chr1:107524370-107524871	9.54638091486483	-2.34083058557665	2pl	19.8779004131971	3.14906328069776	1.44577076040526	31.7496821859687	0
chr1:107532072-107532812	3.18205896574447	1.62973096332008	2pl	39.8350010338791	-3.09470580317967	-2.60721229637744	91.6681341933312	0
chr1:107556622-107557548	11.0077904530798	3.3655980191739	2pl	45.1386929062649	-21.7531104018248	-1.83048431035045	49.685115286382	1+
chr1:107618489-107618990	10.6943302080801	12.9696442902254	2pl	33.219410616258	-1.91620852136604	-2.01339814742305	10.2279172320433	1+
chr1:10767133-10767634	17.7345998970542	16.1582261945429	2pl	57.3300356995025	5.12739929094066	0.939251292627518	52.3932362663025	0
chr1:107689146-107689647	1.96715153638274	-2.36665744780751	2pl	29.9696564991003	2.36973495781491	1.1937855694796	55.4369751248371	0
chr1:107793279-107793780	8.38765042155981	2.64607385354018	2pl	77.4765357278465	-17.1904346148816	-2.47050719826813	17.6760308157669	1+
chr1:10788674-10789175	13.1208525688607	9.08705506492423	2pl	49.0179591104479	8.57673824586872	0.769392311279099	51.2346657711265	0
chr1:107936417-107936918	8.60539745085999	6.8489078297395	2pl	45.4699114380534	-13.4596545438583	-1.44624277998681	72.2216403280184	1+
chr1:107951969-107952470	-6.22322591708514	-6.61022597624357	2pl	45.6066733504138	-3.34461460055653	-2.47914163783678	40.4380772601248	1+
chr1:1080035-1080805	9.16879713203686	5.79890402910025	2pl	23.9289075530701	-2.14560189983116	-0.646538520123418	428.16371530994	0
chr1:108027333-108027834	11.0057622991156	4.23750625308507	2pl	80.7104304899072	-20.5304372879759	-2.17051974348247	10.1298396011114	0
chr1:108051628-108052405	21.1021329152585	9.26433373790737	2pl	20.5401260418788	9.79181241749713	0.669229871279847	67.9760393208416	0
chr1:108057500-108058001	2.68474432025387	-26.8935853224736	2pl	18.8830948527556	2.0165431545523	1.43347663849654	136.565881600437	0
chr1:108079599-108080100	25.8607905358504	24.3656246109652	2pl	18.3642637177542	1.2251301535644	1.2264769148615	14.7927479842647	0
chr1:108084796-108085297	2.89881728581186	-14.9797757230872	2pl	21.202976944947	1.93382869135834	1.36631249048231	78.9499901144821	0
chr1:108089399-108089900	11.5939356433077	3.09817880075788	2pl	24.1086198928999	-2.269357511283	-1.50211918729643	30.5019025467061	1+
chr1:108208974-108209902	15.2333289252953	12.0276715589398	2pl	20.8061242847036	1.94070727429048	0.435135133021066	208.633359730575	0
chr1:10830283-10830784	3.61077991727816	6.36712322745198	2pl	41.197046643044	-2.36231825034666	-1.56982956385493	46.6019022556362	1+
chr1:10848067-10848568	2.81095126404083	3.01530131520549	2pl	54.4781946245621	-3.80575510388866	-2.36054438231354	29.8186184858355	0
chr1:108503032-108503533	20.648740824467	14.401485499067	2pl	38.286369107244	10.6595392894714	0.841778320948681	76.0113512914655	0
chr1:108609557-108610058	0.530727196894607	-9.17801979478666	2pl	32.2049422796779	-2.68523683436075	-2.97777719541736	303.071907935267	1+
chr1:108681613-108682114	9.71319024909297	6.89357544326696	2pl	23.6634891004983	1.75693880436926	0.987034986929063	38.5541900956722	0
chr1:108733139-108733640	7.35118747043713	-0.337670124906492	2pl	21.569612478538	3.69810654561864	1.64617115836577	11.0210305117947	0
chr1:10888260-10889199	14.0106884797022	13.9705659436714	2pl	52.6949829506375	7.10811620697118	0.756875045764141	103.626205583967	0
chr1:108888999-108889500	12.6245815704354	12.0170025658895	2pl	29.1140997952247	-2.20994562199911	-1.70253026387562	45.5410711827481	1+
chr1:108898057-108898558	20.2617226785949	19.268595529429	2pl	5.62499693898056	0.4646282490668	0.663386291156741	54.8268627262404	0
chr1:10890320-10891101	20.4312494017849	21.4168565325048	2pl	40.6486975727795	-1.65697167979256	-0.709313605440474	64.5754368952539	0
chr1:10897995-10898496	16.5427456411658	14.2355298490781	2pl	53.9154800717006	5.29683150645995	1.06487060309493	41.8733885051014	0
chr1:10908308-10908809	-2.9108235578681	-7.572520552431	2pl	30.5911619400557	2.51861400115951	1.38500376142487	108.799214102823	0
chr1:109103199-109103700	-5.02613081541393	-4.62400835567238	2pl	48.3517060584479	-3.97443761736489	-1.83001898514043	52.987338664076	1+
chr1:109167834-109168335	15.2155956210385	6.26820076484248	2pl	21.5651119124464	9.06151558701499	1.17201587321658	20.4020528044797	0
chr1:109229857-109230358	14.8571414011555	8.96146983622321	2pl	19.4271584810998	3.45164408923286	0.621042005609332	122.949545819993	0
chr1:109240763-109241264	4.65169970276041	-3.83250010774434	2pl	11.0539579350045	1.16152354701984	0.707777729727357	43.1037330711193	0
chr1:109253699-109254524	-1.88237975269283	-0.906013798484429	2pl	41.7983438648766	3.17253473612217	1.30764479953558	255.832523778583	0
chr1:109319103-109319604	24.1890835979729	24.3178272889728	2pl	23.5880035722881	1.22934134240782	1.03278415765165	46.3823009362889	0
chr1:10934273-10935106	14.1802214415051	8.2105151683682	2pl	28.4103729311878	-2.46176687540401	-1.28349670086571	73.077038255573	1+
chr1:10939875-10940631	-6.92756646476162	-8.86764077742568	3pl	37.7528527726095	-0.906619125455568	-1.4640684103367	477.994635319189	1+
chr1:109466396-109467670	22.3322562302918	20.1328047070028	2pl	61.3811641149322	5.62705038582501	0.57116271004397	153.821179532896	0
chr1:10950377-10950878	10.4537500894286	3.0901775348107	2pl	76.9194471568424	-14.2003397914675	-1.20482621357066	20.2547955725614	0
chr1:109516890-109517391	22.5113808155152	22.886626822748	2pl	40.1027337565667	-1.90303514655607	-0.876925700091455	45.4633069007688	0
chr1:109529834-109530335	24.4144491336984	15.5869232300285	2pl	18.8984733712969	8.13445338835787	0.685279510156358	80.0239354306287	0
chr1:109532737-109533238	3.94548550705503	-5.02271407872989	2pl	30.4332033053939	3.26702859872666	0.592560854381502	403.706986374565	0
chr1:109539615-109540116	22.7986504547285	11.2435456530686	2pl	24.4451250711433	13.6029678451703	0.802414091682094	47.4385307390014	0
chr1:109624477-109624978	15.2638154215911	11.1192564325191	2pl	51.137303157347	6.3372343680899	0.957715567214429	192.969349426036	0
chr1:109725408-109725909	15.1217116440565	7.00269444627156	2pl	45.447796718407	-42.6816948685078	-1.01226491906953	25.4611229515832	0
chr1:109753816-109754317	17.524996895234	15.7257744710546	2pl	23.4542653218904	-1.66092462694939	-1.45400976461201	21.1724789243171	1+
chr1:10975656-10976488	-9.87229286496224	-30.9746369161945	3pl	31.1517661184793	-1.18316532644394	-1.61133489523149	447.20819433879	1+
chr1:109792055-109792556	-2.03323067511649	-8.15978751136398	2pl	30.5562656268542	2.29225631944719	0.967886411144906	404.376815400389	0
chr1:10980099-10980600	-3.23421229362932	-3.14538239315377	2pl	54.6544464113866	3.77459121225566	0.488842862494216	206.34552440139	0
chr1:109805365-109806217	15.0609675419035	15.7082303070786	2pl	39.7957896380389	-2.91414535271095	-1.59698445219621	92.2123980139718	0
chr1:109823759-109824260	2.14745193738147	-1.91213800147483	2pl	24.2454459041618	1.89515162184402	1.28058444532383	41.6091209467556	0
chr1:109877259-109877760	3.75522062460302	0.852568993968394	2pl	39.6173324782273	3.32584741909773	0.690942007019771	303.920096377049	0
chr1:109892433-109892934	-0.443793806313804	-2.00142930822607	2pl	34.9474673971071	2.70060950100585	1.30671621561332	47.1094222403367	0
chr1:109895754-109896255	21.7187801942678	22.2132396686344	2pl	42.3243079518693	3.09744083787453	0.932485953781407	32.3089136140831	0
chr1:109914654-109915155	-15.4422007967957	-16.2117732876379	3pl	41.9496610224625	-0.993457728634127	-2.13021455896589	199.053783421902	1+
chr1:109946288-109946789	9.79214985559019	13.2293542789043	2pl	37.4820163477821	-1.71425369896976	-1.30170170750418	43.6084976077751	1+
chr1:109961432-109961933	13.7039431393625	12.4427042272167	2pl	19.0689239715093	-3.21795283303053	-0.682997606395038	62.6471112635208	0
chr1:109971519-109972020	-8.51871634422283	-7.88626182239855	2pl	50.940198476146	-3.50123006930877	-2.91297491042994	33.806746708157	1+
chr1:110058961-110059462	18.441762289111	19.3010603053379	2pl	50.2314555192499	-3.09951660698701	-0.486304446955447	338.039929773141	1+
chr1:110068908-110070116	18.191160641965	13.2500970640071	2pl	19.0636045541587	-1.75455938663915	-0.806982916512168	350.601098199278	1+
chr1:110070605-110071341	15.9018010004623	16.1587603025456	2pl	36.2467352764777	2.15493487911914	0.722617349434756	189.632885201428	0
chr1:110089667-110090168	11.9046930751589	11.8747458595043	2pl	61.1465576930952	4.18481955157003	0.534403884730489	1751.82119248222	1+
chr1:110098274-110098775	3.32746118178542	-0.473708353583882	2pl	30.4539896605322	2.57912250213285	1.67535538740102	661.759614551319	0
chr1:110101930-110102431	6.15753088907587	5.75040221001069	2pl	37.7037525650597	2.66366587987157	0.62757125386282	362.919486995652	0
chr1:110132823-110133324	1.42459698414089	-3.73743236281457	2pl	25.5488212425173	-2.0308945339066	-1.26772929518192	135.230037957309	1+
chr1:110136821-110137322	16.9339958553812	15.2382412187769	2pl	21.7359635965781	2.164233895948	0.647233402129271	124.030040021408	0
chr1:110159956-110160457	-2.88573315435731	-6.24408438763668	3pl	70.7218934777548	-2.14994550504374	-3.27823174411518	37.2096010509173	1+
chr1:110187454-110187955	-8.82040366581081	-14.5857410357844	2pl	8.27799673391908	2.29201442499776	0.553763853622972	127.828446141315	0
chr1:110258723-110259224	13.6449750951988	12.6746469760356	2pl	57.7543461256414	-4.42621992288838	-0.776121520011487	60.2164092103196	0
chr1:110272008-110272509	26.8523973512502	26.4387897619951	2pl	22.0794066703566	-2.1075547247515	-0.888721809860172	44.3372901056736	0
chr1:110314597-110315098	-0.292473870922382	-0.445416605842418	2pl	60.9873203113931	-4.16058803454	-2.41569801710605	18.8347791730364	1+
chr1:110390553-110391360	13.5085550909348	7.05878355484238	2pl	25.627029276222	2.51000701765374	0.441486242925355	574.945325576391	1+
chr1:110433754-110434255	1.54068222361953	-10.3192670351744	2pl	28.7026241579903	2.63593754229551	1.48632725833165	124.809201975798	0
chr1:110436608-110437109	1.14049486064769	-21.359518647023	2pl	20.9044561081307	2.10057146661362	2.34729534362175	78.9343357831164	0
chr1:11045495-11045996	7.2229572244574	2.44583722887513	2pl	23.962380297225	1.85738386211708	0.719820217618949	133.670415555	0
chr1:110465190-110465691	24.6921390262144	26.5873689969836	2pl	26.7293973470673	-0.975681378585023	-1.16492118848433	32.2409001354903	0
chr1:110505256-110506041	12.5755943297349	9.76568337963737	2pl	38.369533696893	3.36513897315142	1.37116233284192	88.7019367372913	0
chr1:110510263-110510764	20.889216139745	18.4641954714055	2pl	20.0580882707492	1.71199974613616	0.758755554556243	68.9729281487981	0
chr1:110513448-110514326	14.2226517236507	12.8390471224316	2pl	36.0614539309631	3.1777573154616	0.597500318659763	87.2734186337157	0
chr1:110527419-110527920	-5.62322091266171	-8.81504999626574	3pl	70.6790647672656	-2.13198115647446	-3.83076772588803	32.3541024351389	1+
chr1:110565560-110566061	18.0534576148245	18.2196551227066	2pl	35.6601178740563	2.23418006063749	0.649677130889868	270.039045381754	0
chr1:110605866-110607326	8.76026992585546	8.03196602130543	2pl	32.460962929689	2.44993632604455	0.63109678965922	307.074646370759	0
chr1:11069538-11070039	7.6544091453363	4.98986008828973	2pl	46.2816334287059	-14.4358519668972	-1.32021298197992	21.7720671779405	0
chr1:110779632-110780133	-5.69748221869417	-6.70989041594062	3pl	60.9999934700679	-1.45762203302703	-3.66818929192801	30.2538182845732	0
chr1:111130098-111130599	10.4652017315627	5.14442616994912	2pl	31.6991562866161	2.80472549908118	1.85682165605385	29.1380447557561	0
chr1:111201211-111201712	19.9765072435308	17.508197680703	2pl	17.3084047032657	-1.4430964299634	-0.566150605809058	321.826695240064	1+
chr1:111228352-111228853	9.59386905749854	6.67670973547383	2pl	33.1456096487809	3.30763717361432	1.0328600148843	268.605898711142	1+
chr1:111275037-111275538	-0.926359892522834	0.253693235698557	2pl	40.4483601244704	-2.94949009647584	-1.08974783387871	80.4934140435655	1+
chr1:111364632-111365133	16.8376576367817	14.2813376108813	2pl	39.2253944290444	3.52346218698091	0.775052297205057	80.3565101520111	0
chr1:111481600-111482101	9.1173441043771	-2.53844576357487	2pl	17.6386367544932	1.6520923563808	0.729130894383609	312.075568600548	0
chr1:111517107-111517608	10.9069977771577	6.39839475658224	2pl	18.1200745282388	-1.54826802670456	-1.3330035528719	56.7876930671687	1+
chr1:111561262-111562092	-2.22433495172014	-6.91276037695465	3pl	71.2427808805305	-2.24049287873728	-2.53894277054288	55.0730233703762	1+
chr1:111603906-111604407	3.60035758439151	-3.85854402375589	2pl	17.7744756101748	1.41294374909709	1.87517169101072	45.5376787314047	0
chr1:111672276-111672777	5.03028909644956	3.32913252527355	2pl	49.5163560084888	-5.46475842482808	-2.24596098514022	38.6401185646187	1+
chr1:111690231-111690732	15.004149749757	9.35168346485538	2pl	18.1043555036075	1.58398106267546	0.907397940632266	39.088317650935	0
chr1:111729489-111729990	2.75067306954474	4.77697313041776	3pl	53.5746526633469	-1.28631214898827	-0.780331425336161	261.32433739311	1+
chr1:111733290-111733791	7.0453521842803	4.70592582218624	2pl	21.3567215781879	-1.31715053520051	-0.816292446475692	804.141586069482	1+
chr1:111735925-111736426	-1.67490057893559	-9.18910395393845	3pl	71.2783622535505	-2.22781890608076	-0.871151904444612	230.253904540641	1+
chr1:111748735-111749236	11.224808389332	-11.8637859707927	2pl	20.5555666632388	8.72547653381572	1.22349352500155	51.7887689780032	0
chr1:111804244-111804745	23.7236288694485	17.491074576653	2pl	10.5805611924634	0.937067963625661	1.33099360604709	17.865710945209	0
chr1:111847499-111848000	17.2173895947011	18.0007250956597	2pl	49.7451770069209	-2.41994653532366	-1.64215818621228	24.0929710103563	0
chr1:111937141-111937642	3.63940628230864	-1.43901898733413	2pl	30.1726202950002	2.31890048932813	1.33929012925457	41.9944661651879	0
chr1:112358703-112359204	21.8050273165476	18.4028998595918	2pl	25.2085601410041	1.522696412429	0.602120968430837	67.8416030431942	0
chr1:112502091-112502838	0.0326513985955064	-7.11882979521545	2pl	27.4834627108333	-2.28664245207342	-1.46729855337364	372.029727666867	0
chr1:112507899-112508400	3.49854340272341	-0.772032989881667	2pl	20.3326644006969	-1.76021665394171	-1.01359685310416	240.587818917744	0
chr1:112515539-112516040	17.8460447507984	8.84971525434497	2pl	39.904420139985	11.6281178042933	0.433993940948972	149.235701963976	0
chr1:112524196-112524697	10.1313823818826	10.635818318223	2pl	32.1499770056244	-1.60485662278287	-0.947031175413059	55.0885856561375	0
chr1:112527219-112527720	16.3796265288431	15.4306917495227	2pl	35.0031594357117	-3.47991899676046	-0.773459696553445	92.4220345285091	0
chr1:112688595-112689096	17.6766118276975	-1.78122260977167	2pl	26.0312476251935	3.86575539414027	1.04518789965346	40.3488531282973	0
chr1:112700721-112701222	1.74081504403195	-3.43236356589393	2pl	29.6469455118823	2.50948424137747	0.785785700189987	229.615776322572	0
chr1:112758373-112758874	25.1068279685055	25.3222403767025	2pl	15.077708343201	-0.797933322593038	-0.995694558541835	29.4088053191332	0
chr1:112804112-112804613	13.0906594443841	10.8622150351114	2pl	25.8229863805077	2.8830375939447	0.465909457084724	128.732566846832	0
chr1:112821629-112822130	28.2906656666208	19.8362066392413	2pl	20.8088004480886	9.25614738681718	1.01909833797546	24.9204972265268	0
chr1:112882331-112882832	6.1081594625212	-12.8560299881092	2pl	19.8426104900999	5.10411000486642	1.15123147321765	38.0228458126885	0
chr1:11288964-11289465	6.0532728982839	3.88362362407808	2pl	36.4352008666545	-2.95719199080872	-2.01525967739825	45.8490032223804	1+
chr1:11292587-11293088	9.66786008044799	6.63455897175035	2pl	31.4818299559955	3.47935156463446	0.790811499020113	378.231747216346	1+
chr1:112927554-112928055	-4.35506877659461	-4.36150713607437	2pl	32.2241055963024	-1.40312597526125	-1.95015342592986	6.79445141249876	0
chr1:112936960-112938583	9.80654714593626	12.7384154746398	2pl	44.9783850419872	-2.7367277180839	-1.10213635616137	166.780628224261	1+
chr1:113041932-113042433	7.65505368767069	9.98589009059431	2pl	28.4478303424139	-1.72274296528364	-1.06136162788729	125.957990247732	0
chr1:113042478-113042979	0.755136245341882	-6.98195329043676	2pl	27.3295486703169	-2.03306311256188	-1.04208894219644	756.760530666225	1+
chr1:113056925-113057426	15.0289598185378	14.2851606243736	2pl	37.9519341919173	-2.91857336099848	-0.815214709740695	48.3540176225746	1+
chr1:113191686-113192187	22.4321701906213	19.8210722099039	2pl	18.6671966088939	-1.09501477617775	-1.03085467568686	23.8559235552437	0
chr1:11337453-11337954	6.55126736167215	7.19835459804732	2pl	50.3324929795668	-2.9400788066377	-0.506737424540922	133.039189815001	1+
chr1:11342204-11343043	-7.72494747468045	-10.4550546166347	3pl	39.0705423054337	-0.928613113064133	-2.34400657915173	322.52297182347	1+
chr1:11352768-11353269	8.25504822789761	-3.35262642592545	2pl	24.9740269398287	4.10603397466068	1.01571260337857	73.7977436853816	0
chr1:11353325-11353826	16.7390847926769	13.363847031154	2pl	30.1614951237973	4.39360959647177	0.648555268959585	87.2145564769259	0
chr1:11354832-11355972	21.9981013668193	20.3132625004049	2pl	45.5999206477975	3.83449197718131	0.5815898225487	157.134876633402	0
chr1:113677219-113677720	29.2514822707235	29.2349348973715	2pl	19.5154874859895	0.847544382068211	1.43069476982943	23.0961998441281	0
chr1:113701379-113701880	8.61819167185268	5.09372015392374	2pl	26.324661687267	2.29974304493234	1.71613594596718	42.77216642082	0
chr1:11397386-11397887	11.5717180582486	7.49539693569521	2pl	34.0967074811915	4.50382196896394	1.02976603279096	50.9011013695801	0
chr1:114008299-114008800	4.98651301658725	3.3880023994943	2pl	59.7315654145683	-4.93071604632021	-1.40727638332937	24.9689675188223	0
chr1:114011752-114012253	25.0620675240414	12.3117105419126	2pl	16.8435409855327	-11.7319319144259	-1.02719082160329	84.5783615570999	1+
chr1:114021699-114022200	-6.80400483554074	-9.75251563945833	3pl	64.3383713162921	-1.86027250545749	-1.8821768760525	80.9577509980653	1+
chr1:114022444-114022945	-2.01489803425886	-0.989958479831879	3pl	58.3119685654472	-1.39065141884032	-2.7831463127988	33.8909964406978	1+
chr1:114023283-114023784	15.5197729944455	9.63885843220565	2pl	10.6718995040913	1.27873880341782	0.681551462267526	130.52119850255	0
chr1:114034847-114035348	6.95333202327077	-9.62269889633546	2pl	82.2927033867499	-21.3111337263547	-2.29246362230205	12.5494365792999	1+
chr1:114105360-114105861	-0.922087610979685	-2.7827263630711	2pl	50.0615322179154	-3.60396994569943	-1.33902603226491	106.508297854194	1+
chr1:114112735-114113236	11.0535974560016	10.4419640935021	2pl	45.4619151094221	3.09553280772472	1.00045598489114	48.481365834983	0
chr1:114117717-114118218	19.3623315280653	11.6815209272342	2pl	23.5852913114212	3.00941369978978	1.68872889687509	23.1016825873187	0
chr1:114145433-114145934	0.565772061504743	-1.23454729179521	2pl	32.1225926326607	-3.06445828803855	-2.12887334389714	124.793076688217	1+
chr1:114146094-114146595	13.7363739033395	7.05018387733075	2pl	52.2224851391715	-14.4765835914165	-0.814609153505846	50.5302981446235	1+
chr1:11417167-11417668	-12.2083650461374	-9.80297496612953	3pl	49.0330845748275	-1.11351474138325	-2.3997983035226	153.199986887159	1+
chr1:114176280-114177152	12.0444630094934	7.81131218225403	2pl	77.5165155402987	-15.0867681289587	-1.26561505382566	69.6711038826122	1+
chr1:114191804-114192305	-9.68789045230116	-19.917238044844	2pl	79.4146123714334	-14.7605592625037	-1.52955065721726	11.6187090381187	0
chr1:114218396-114218897	8.85995540404545	10.2376842549287	2pl	42.5830223971486	-2.6825126411068	-1.69298796221801	14.3855305403807	0
chr1:114237785-114238286	14.4332249118639	11.8076411141031	2pl	30.8076810728973	2.47771462751897	1.18083818133114	38.168157345788	0
chr1:114248597-114249768	10.3194758479359	1.81564441765229	2pl	79.5238959053152	-17.5853239655024	-0.952846290615989	130.241866484282	1+
chr1:114466241-114466742	17.7538926160863	17.1360118182411	2pl	13.0997311998956	0.865035328496373	1.4232345546282	25.2819782528068	0
chr1:114504021-114504522	17.2995007786884	7.51065564796842	2pl	15.6763563190001	2.88212052063965	1.02181450513131	26.3823366649703	0
chr1:11471526-11472027	2.8756965834507	-6.7979903784954	2pl	61.7481582547101	-5.76502507710484	-1.22264687010174	28.362820834814	0
chr1:1148265-1148766	5.05381570527528	7.88470231190661	2pl	40.2328272713753	2.49021564257389	1.12827242831725	52.1735025965785	0
chr1:11498899-11499400	15.362533982283	15.3221288053979	2pl	60.3699624737264	-4.56556118824492	-0.96644583317788	50.2560998372951	0
chr1:115077223-115077724	9.04855072232124	9.86825983752702	2pl	58.9467221249396	-3.42990393895215	-2.68202835331639	5.82028471325015	0
chr1:115095953-115096454	7.7890780243147	7.13367222899433	2pl	44.7690850854174	-4.1822600234001	-1.69858352215538	21.2171029811947	1+
chr1:115175566-115176480	-4.13456260006834	-4.03338625865442	3pl	59.4704380051426	-1.53784369198026	-1.28546520563515	169.383962109996	1+
chr1:115183983-115184484	-1.4098514596534	-7.91069144268008	2pl	59.6092901356795	-5.2554391295042	-3.8400813377572	64.2680039970214	1+
chr1:115184599-115185100	19.6389436369253	11.6389949764856	2pl	63.0100716289271	-8.52417891907241	-1.22249067996993	24.1867276666496	0
chr1:115188996-115189497	1.01625774540241	4.23500828317785	2pl	45.2404841515096	-2.63270293809659	-1.98107662986797	99.2187391905385	1+
chr1:115190824-115191325	-21.6250850458293	-25.5114750215639	3pl	59.7716143234308	-1.6090210696154	-3.37563973672828	122.277345116881	1+
chr1:115191434-115191935	-23.6346926431636	-30.1458157244025	3pl	58.2356138918246	-1.80747429214	-4.00488510181829	290.259127689903	1+
chr1:115194097-115194937	-19.0329552841961	-25.9824734755863	3pl	62.6025363766431	-1.766943468227	-3.97269580891265	398.307903294559	1+
chr1:115199388-115199889	-1.45058813235761	-1.56940763503242	3pl	64.0041669670318	-1.6422435088726	-2.40857801592348	31.9000659710572	1+
chr1:115226182-115226683	3.34098548768384	-21.1643681568531	2pl	21.8129341065677	-2.24795777397958	-2.9531002842962	596.074455350242	1+
chr1:11522816-11523562	21.5812163794923	8.99924452442234	2pl	17.0881550005923	-8.08140250901645	-0.458963313222555	231.122839757498	0
chr1:115251810-115252311	-5.54585572226221	-17.5651994224174	2pl	29.0036339802317	-2.44305380469874	-2.49448387590544	288.947785103008	1+
chr1:115279966-115280467	15.3446605476218	-6.95205108421144	2pl	20.1536544584181	-12.4857904295257	-1.19104456041345	147.806989142157	1+
chr1:115299969-115300470	-0.31770491295506	2.40795612647897	2pl	35.9815787505923	-1.98524631297442	-1.8325891046317	51.9309841342613	1+
chr1:115300500-115301001	-8.71615420686395	-8.61208252534998	3pl	59.0587615977518	-1.4185490819297	-1.54856184455244	62.0906807059526	0
chr1:115302363-115302864	12.5867269286321	10.77356970383	2pl	38.2804974497046	-3.48738454716997	-1.47471843515309	35.350726583903	0
chr1:115317011-115317902	-24.3257202655886	-22.9521757145657	3pl	50.2447403577333	-1.45031475872758	-2.94194015518184	271.074970810844	1+
chr1:115330477-115330978	13.0871010553636	8.38788710274314	2pl	28.2040258566436	-2.8407935352177	-1.60169272934494	88.9436829726762	1+
chr1:115337594-115338498	16.9903678178371	10.632949789188	2pl	19.3709654308973	-8.42605772693924	-0.530348527352104	273.346580586267	0
chr1:115364708-115365209	6.61849629385514	9.03272597310416	2pl	30.2481826211818	-2.04654650443057	-1.29296822536804	51.0326665554611	1+
chr1:115397998-115398499	-2.93193400115281	-2.11002202172195	2pl	31.0756958421271	-2.00343201945961	-2.74801003621866	27.0628587080758	1+
chr1:115409708-115410209	8.15084589423026	6.99331919076255	2pl	42.3601998032111	-3.57270593480106	-1.7747402069263	14.3074650419554	1+
chr1:115454790-115455576	9.94300409345589	10.6369073708437	2pl	38.0382835052783	-2.75025195286573	-0.991294113534233	59.244554985886	1+
chr1:115465860-115466849	-0.469850487424402	2.17247739605451	2pl	43.0698488248562	-2.64210020161059	-1.0532686567283	127.902271759482	0
chr1:115473658-115474474	3.13368757054298	5.28844653435672	2pl	50.5457728499185	-3.12163353170297	-1.74168146335807	52.4720316753218	0
chr1:115530305-115530806	0.620699422798565	2.87561249221055	2pl	38.9997409802709	-2.53182385166228	-2.36431295938157	54.1464403257776	1+
chr1:115545660-115546569	20.1179683061024	21.3282083677359	2pl	39.9815300296787	1.53222123857919	0.692345565719923	141.895514783211	0
chr1:115555405-115555906	7.90543017779959	8.81393630210227	2pl	33.1265123351541	-2.04299630004559	-1.344936247162	33.1590211621507	1+
chr1:11563507-11564008	4.4925096144598	-4.90331423404774	2pl	25.5261514319513	2.81666787691726	0.677361065579029	463.962330180857	1+
chr1:11564159-11564660	12.7369809353233	10.830383870768	2pl	21.650597042461	2.22224247914116	0.595478916349017	84.0121044595065	0
chr1:115658547-115659048	14.6809297219514	12.8134897593789	2pl	17.1645891094201	1.05993386246647	1.63315460277363	18.4162185242025	0
chr1:115704775-115705276	11.4109618629237	-4.09108020876076	2pl	32.9018850297991	5.20210794763865	0.856606831060457	40.5092281538384	0
chr1:115705374-115706563	7.04858710514884	-7.03940493605935	2pl	21.1505772451897	4.41258656463361	0.829107516556979	107.506144356505	0
chr1:115766465-115766966	2.85090054323808	-0.721405198784245	2pl	28.8450530846323	2.66119157006943	1.54336502412914	173.71917373439	1+
chr1:115782897-115783398	0.380269292219125	0.70555283510119	2pl	49.3217176357049	-3.76739175439842	-2.91691133825972	170.296094901958	1+
chr1:1157959-1158460	12.1537676294056	10.0538551946916	2pl	65.6316643671628	5.85647850985085	0.845531827418942	110.647714719867	0
chr1:115796854-115797355	-6.27654816325355	-5.83359271297836	3pl	44.7081927378598	-1.61491920477293	-2.32331250175366	182.699111967346	1+
chr1:115805517-115806018	11.5934251913278	12.409983625606	2pl	57.1412617860321	-2.85502628861721	-1.46834269150882	12.2130272145404	0
chr1:115829905-115830406	12.162257866093	4.54756421911884	2pl	21.7581533995894	2.03015034606378	0.979817629976592	99.3009174081084	0
chr1:11592669-11593170	-4.54651543880934	-2.18112699412645	2pl	43.2952072996493	-2.93741188773117	-3.39078149014883	66.454038901652	1+
chr1:115969431-115969932	11.469635270893	4.57678670021991	2pl	17.4604929458581	1.85377377473558	0.6545818819749	67.9796454200929	0
chr1:116007073-116007574	0.0976373347824513	1.73099068825154	2pl	37.7090303666589	-2.45065064935196	-2.28237147566308	99.4107635486685	1+
chr1:116067460-116067961	7.19993103578986	2.29791545145396	2pl	59.2800051514737	-5.59784998165535	-1.2317093738845	59.8693194099828	1+
chr1:116167695-116168196	17.5914389906065	14.8214635102046	2pl	53.0242835961062	6.53790616161664	0.851289703705821	55.7414836816311	0
chr1:116310039-116310540	17.4188973420421	12.4587471901969	2pl	18.1266009492298	1.28634976366821	1.61214709702781	24.5170830259198	0
chr1:116332341-116332842	1.70887879013452	0.441735409057355	2pl	42.2234891493092	-3.63226377409203	-2.84450338248516	50.2949886099444	1+
chr1:116334812-116335313	15.6442067717165	13.7817598391324	2pl	22.9655435039787	2.47638457445469	0.780538091626106	54.1345884880366	0
chr1:116336293-116336794	11.665853422711	3.10336232219251	2pl	77.0855225013632	-16.0071027679146	-0.998600313834937	50.0670756902182	0
chr1:116365198-116365936	13.3545875345948	13.8812659008395	2pl	23.0045762352738	-1.26896246413923	-1.25269796649548	35.2549638058462	1+
chr1:116416039-116416540	13.2529729368577	3.88582531152239	2pl	33.9738595259438	4.00788905288629	0.833095715798694	163.381644380188	0
chr1:116433472-116433973	10.7024337056603	9.89748430157238	2pl	36.7587846416671	2.87979356142426	1.32457512675482	72.257336930129	0
chr1:116453952-116454453	11.9138927731299	9.74197977655272	2pl	37.5173754516841	3.00244567684134	0.857832276440149	257.716219319772	0
chr1:116472240-116472741	2.46250522536362	4.25008180930946	2pl	41.9088520658364	-2.38846282898986	-0.731095353329604	165.291403170324	1+
chr1:116485133-116485634	14.9239679465925	3.65427534537334	2pl	23.7534890018322	5.84266333683886	0.608732601108175	396.328629736415	0
chr1:116489176-116489677	7.81085811307163	6.06448947135304	2pl	26.2840643363791	2.45662307386	1.49063170810895	162.839886557103	0
chr1:116494339-116494840	9.01997543816087	-4.55533067284469	2pl	23.0003300003394	3.76734248413121	1.08824972771079	61.7931850767343	0
chr1:116617752-116618253	10.2210045275519	4.85973776240102	2pl	52.1710134723755	-6.31452315300659	-1.23652216333104	26.2205961885586	0
chr1:116645800-116646301	5.5475664067829	-2.3816269855846	2pl	20.052098471052	3.66831182180532	0.689452399778099	92.7838676605242	0
chr1:116648237-116648738	-13.7775730730889	-19.1660341588714	3pl	38.4286736322605	-0.828992106267891	-2.06715294555037	162.901701586487	1+
chr1:116672486-116673269	17.2753991024306	16.290717282955	2pl	56.9677799942781	-6.33731873969685	-0.83887136433294	55.3427410690543	0
chr1:116679195-116679696	-9.06695287573545	-6.63631784043	2pl	38.436062339038	-2.53186578305778	-2.66979297424737	700.676002073686	1+
chr1:116687139-116688052	11.9240384418913	10.6065964182058	2pl	55.8737659280745	-5.18276306319887	-0.665709249763823	236.726285747761	1+
chr1:116696569-116697544	2.1347411143647	-10.8918616025752	2pl	22.8790266057545	1.90484933494429	1.45790486720127	315.274803977278	0
chr1:116766955-116767456	17.8055463050937	8.32627765016767	2pl	20.7556324379597	-13.6131949720198	-0.818535977115049	130.996427822844	1+
chr1:116784907-116785408	3.67248321590239	-16.6568490906793	2pl	13.5568093349056	1.41010198224791	1.59056830639924	58.3978832789727	0
chr1:11681193-11681694	21.0952543114137	18.0103473185483	2pl	52.2024993992109	6.29421394829931	0.362742440736334	438.029335024686	0
chr1:116847528-116848029	-2.13614360957079	-0.418799239128916	3pl	55.1293599429837	-1.30117668987398	-2.18656443072669	29.8002014854719	0
chr1:116848795-116849590	-8.28961559277798	-8.58389255702636	3pl	48.1228404885839	-1.99787498623432	-2.35503730823063	245.223147045848	1+
chr1:116853643-116854144	12.3044058363284	13.8002323400548	2pl	32.1229596306594	-2.047443731741	-0.574381348549253	381.943503848453	1+
chr1:116873860-116874361	14.7742156085407	8.82612745516786	2pl	24.3220429863283	-2.38282657709965	-1.26256625326816	301.660161834171	1+
chr1:116891660-116892161	11.7507176210669	9.47964381136888	2pl	46.9443303308493	-15.4378724545303	-0.983372041153689	48.6817275266951	1+
chr1:11690575-11691541	8.83714274169445	5.42363787328091	2pl	25.9909686484141	-2.55857586129104	-0.606770481218987	159.282717326703	1+
chr1:116919739-116920240	27.2816347725161	22.5911855930339	2pl	11.2798313396113	0.984103137864831	0.749184771215524	46.5549006980477	0
chr1:116953444-116953945	13.841912781228	10.6832351844142	2pl	41.1906238272655	-4.18359652746089	-2.18453428125311	17.0267124087314	0
chr1:117093170-117093671	2.06483374347142	0.146921627850544	2pl	36.8223693551116	3.02505610301324	0.96083174729129	80.6722960165133	0
chr1:117104982-117105483	-21.6020082641163	-36.7437692103952	3pl	60.9971093842076	-1.92636717187402	-2.87537010715042	36.6515247211536	1+
chr1:117153127-117153628	16.2921978570929	16.3325910351105	2pl	26.7864975378907	1.35519658308742	0.833099055117415	32.6088662010629	0
chr1:117162768-117163269	11.0788005619028	2.16032761403292	2pl	79.4612552343518	-17.0819240081901	-1.21156119535998	32.3775750929319	1+
chr1:117170181-117170682	13.0361514252295	9.25308590328881	2pl	29.762553911118	2.24056903354988	1.43152449491878	103.097320469336	0
chr1:117178985-117179891	8.83624375701222	7.26525783825775	2pl	46.9135863565781	-17.8400103202636	-0.962055384072476	32.6758374229063	1+
chr1:117181296-117181797	20.3286606884483	17.5691636087414	2pl	51.7725389669656	-6.59007467638762	-0.945440666753108	22.2236299154653	0
chr1:117297776-117298277	8.35090411448953	7.05663075463504	2pl	55.5945747417014	-4.14115902867701	-1.87427124619837	13.0846995570236	0
chr1:11749091-11749592	23.5551965891627	22.3465412752466	2pl	37.6586768193981	3.00298192037262	0.858828532209636	46.6394299198978	0
chr1:117496344-117497134	10.5421845740173	-0.2620617178198	2pl	51.1335938474225	-14.0277776981711	-2.05459946942803	23.0988657393858	1+
chr1:11752542-11753043	1.14566853075517	1.54140117110491	2pl	32.120566164435	2.11671936124112	1.19085303613824	117.244984612969	0
chr1:117563040-117563541	8.63388201343976	-1.10142219358224	2pl	75.9825248492744	-13.7540035641493	-1.28872613887153	22.3830851225734	0
chr1:11764365-11764866	-5.20763635253507	-5.92588269189315	2pl	35.2542923686694	2.81078445868058	0.853621030598624	75.523909537662	0
chr1:117662656-117663157	24.0915525985771	22.4734720571194	2pl	21.060103177547	1.24265490386822	1.95878043599362	24.0623439946863	0
chr1:11767850-11768351	-9.31722273419447	-11.9547744298202	3pl	61.5189649795181	-1.62601364869506	-1.74427849430098	90.3810092662955	1+
chr1:117690247-117690748	10.8416682584006	8.71256996312961	2pl	80.2408026642101	-18.6786270761972	-1.50932924755623	10.8314384182697	0
chr1:117760412-117760913	5.64758349917921	1.84298655737368	2pl	79.1773703230851	-17.4928692598247	-3.49304253092191	27.1583346035527	0
chr1:117780987-117781488	-13.5344453944944	-11.8852656170671	3pl	52.7419652200911	-1.31109870204226	-1.98672982462205	87.2025322878286	1+
chr1:117783961-117784462	-2.15924799729943	-1.84310002028105	3pl	62.1753976591889	-1.52322695894853	-3.02516428928586	53.263732603618	1+
chr1:117802490-117803337	10.6604753338504	9.32733787990088	2pl	30.894336755508	3.00655712536583	0.874837785819442	222.302350372478	1+
chr1:117806246-117806747	16.380691637807	11.463203265879	2pl	21.6373557791067	3.73943501260401	0.807566319477284	55.1873408558976	1+
chr1:11780662-11781163	6.18699724285097	4.52750928651031	2pl	29.1493708248364	2.24936912839344	0.831551274645085	115.210866813463	0
chr1:117820619-117821120	-8.66503935323151	-8.56529810711695	3pl	57.9251215238469	-1.48180469352483	-2.1797623732032	18.2194053676687	0
chr1:117826379-117827199	11.1380705353824	12.5311389600328	2pl	48.1673903780529	-3.40967953292636	-1.46560753331691	31.0109136194025	1+
chr1:117828154-117828655	8.40563511599344	-15.8322620887407	2pl	18.8129648645582	8.11491850291252	1.11645483572925	85.0301421769647	0
chr1:117970400-117970901	-15.7433793753459	-18.0466158335461	3pl	54.692387082572	-1.96827551302203	-3.31143147500937	188.509054894976	1+
chr1:118012467-118012968	16.8079388376422	12.47652990882	2pl	21.5729582808876	-1.85657168288975	-0.656032190996629	502.235978714654	1+
chr1:118074047-118074548	6.66325383216567	5.39623083086221	2pl	77.3311384902326	-16.4947830586549	-2.06161829227842	40.9037895850436	0
chr1:118076634-118077135	2.51743795896236	3.15277213324942	2pl	59.145935551143	-3.50244091765235	-2.85452496270878	7.43223112193094	1+
chr1:118077175-118077676	13.0468169797684	11.22673857101	2pl	64.1288590900741	-5.3308332076594	-1.2234729459328	27.3378965406505	0
chr1:118115818-118116751	20.9713920078158	15.4792000027129	2pl	32.4216733618671	-4.17920908820712	-1.09073948411759	42.5349039090859	1+
chr1:118122218-118122719	9.37025706062191	-0.124973673399281	2pl	16.7004439516618	1.46078573448949	1.44388046734996	26.5391030801511	0
chr1:118136403-118136904	21.8860597008617	23.1768834864459	2pl	37.6807542159188	-1.38253842553079	-1.58071073330392	11.9445147821034	0
chr1:118228143-118228644	19.7190523366308	15.8810671449656	2pl	60.6609954079931	-7.62342165980381	-1.66428218761621	10.7121563371347	1+
chr1:118257914-118258415	13.4673031597976	11.84243836993	2pl	49.8384412443864	-4.61097457001201	-1.41768029545716	14.2430713293021	1+
chr1:118263376-118263877	13.7782353169471	7.54913282225043	2pl	66.5952342800811	-12.3120498819043	-1.6684783143261	17.0413538785506	1+
chr1:118300784-118301285	9.1394855692537	-6.51625810708436	2pl	13.8733083487713	1.75341541746575	1.32204798258997	128.458618094974	0
chr1:118304878-118305379	17.9470407512646	14.8504243179528	2pl	16.1082360155115	1.01596568495883	0.754781297137554	32.7427294895638	0
chr1:1183136-1183637	16.9825767505549	15.5527747992081	2pl	54.6836982709274	5.74587144490556	1.00568572101772	32.0532479672829	0
chr1:11848005-11848506	19.4401703115029	18.0239695772686	2pl	14.8021525646788	-1.09836100009671	-1.64910352752102	27.8789750738069	0
chr1:118504055-118504556	14.7506886235636	11.0644810558313	2pl	29.7507733488144	2.25774684929348	1.42551237990351	44.6441162055027	0
chr1:118556875-118557376	16.5895493910741	12.6602814661627	2pl	20.4613497651142	1.77802520783149	1.59889839910873	20.9907178941709	0
chr1:118564166-118564667	20.9988904385501	16.5701841392858	2pl	77.8516481805689	-16.7668035448566	-1.26177336774276	22.5073708252359	0
chr1:118589135-118589936	16.3127405462023	13.9185885563945	2pl	14.7101724754995	-1.00726302069931	-0.739477537574629	61.611913559248	1+
chr1:118677604-118678448	-10.4056525002286	-13.1130591512549	2pl	56.3228572816316	-4.40007832183446	-3.70116424303607	44.3012518105145	1+
chr1:118698764-118699265	3.99239780564066	5.75923074455705	2pl	39.6861660685107	-2.05803145816085	-1.94900200546583	24.9638226780329	1+
chr1:118753696-118754197	4.54656781464029	3.55975396234395	2pl	57.4903468485498	-4.43100020624544	-2.8171057509825	11.708721278399	0
chr1:118806692-118807193	5.76235886018903	0.802668988949	3pl	72.9740916038154	-2.34038239857356	-2.26283404230136	9.80132394886038	0
chr1:118827051-118828177	13.1305996018845	12.9968158674394	2pl	44.68689900003	-3.42478623962375	-2.43275639682548	109.328732461378	1+
chr1:11883152-11883653	19.514954113324	14.1121007797262	2pl	39.5714763221885	8.21721849483548	0.676486703407956	179.175142287477	0
chr1:118842384-118842885	8.48305191240461	10.2735228116667	2pl	55.5872910256084	-3.95086019662374	-1.04368764479107	22.6179805830729	0
chr1:118917570-118918071	10.2246097245814	10.5926990201923	2pl	52.2058450398789	-3.02684318481943	-2.18190920437585	12.7261405557998	0
chr1:118924954-118925455	-12.0698836286834	-20.5161304567764	3pl	63.1457482186668	-2.19627030006182	-4.31655602733304	116.682716766176	1+
chr1:118927387-118928236	-22.0041982912553	-20.5137862266809	3pl	46.9839548999562	-1.09424668309844	-1.80867831947627	196.737305940253	1+
chr1:119043643-119044144	12.2074010574449	6.70637458429885	2pl	75.0822500505274	-13.4492411172543	-2.37231308732345	5.62891624246122	1+
chr1:119068420-119069143	13.2252342460043	5.21332873680977	2pl	75.6630247021707	-14.3579001598124	-1.07377038381771	71.9801221222098	1+
chr1:11909420-11909921	16.8929302957517	8.11053311354804	2pl	26.6035787208755	6.72571336348971	0.310841169356891	733.668122527812	0
chr1:119143681-119144182	4.9335308080034	-1.89013037838703	2pl	28.6800185661759	-2.77131179532691	-2.44196095255639	100.715763233286	1+
chr1:119158894-119159707	1.53048111679545	2.47589764062956	2pl	36.940499922452	-2.45579832318851	-2.3207685113997	99.0000912635062	1+
chr1:119159919-119160420	1.74074499537108	2.16452311106821	2pl	44.8552871452639	-3.52858280819956	-2.20149762843094	45.354425970563	1+
chr1:119196401-119197225	-5.22557178315334	-3.12937318069249	2pl	45.8296898541616	-3.11994161305454	-2.20039596103542	121.646868969838	1+
chr1:119197378-119197879	12.3375446286654	13.6508975938822	2pl	29.176127724917	-1.65166030875967	-0.933189104182954	73.1220593477121	0
chr1:119209942-119210726	-14.8954077804754	-19.2854370419285	2pl	17.0115686146788	4.55862748074051	0.663913358148263	108.843970663833	1+
chr1:119227451-119227952	15.1508503784984	-6.07440257955756	2pl	9.29833588398175	-1.73681043252549	-0.888678891474332	408.405633485928	1+
chr1:119245797-119246922	-8.01105297096484	-5.98624883210236	3pl	49.700261781364	-1.04229955151544	-2.15794644391918	1365.0450958166	1+
chr1:119249146-119249647	8.64161605326988	7.01496032236494	2pl	23.6420325755226	-1.58666487453892	-1.35638298017299	113.830285061338	1+
chr1:119260460-119260961	-16.347319965342	-14.9249956727525	3pl	54.9106884892701	-1.30795854980998	-2.57668483853251	71.5785875460149	1+
chr1:119261113-119261614	-9.7668973846318	-14.7118960435479	3pl	69.1319614559465	-2.03548352234491	-4.00212712671564	157.859896616567	1+
chr1:119279354-119279855	7.37949032484654	9.09889784802964	2pl	37.1429834365777	-2.00127221380072	-0.854929955235234	117.61918128379	1+
chr1:119279924-119280425	12.3362190420233	9.88672286390903	2pl	21.7931748248383	-1.4934186987264	-0.530554213818582	664.954118095999	1+
chr1:119294157-119294658	9.01018455205459	6.84494427602344	2pl	28.6283727845064	2.32647783912025	0.74661377158695	109.022991989353	0
chr1:11929767-11930268	1.16382974233703	3.4231014448271	3pl	47.5746858614703	-1.0874179642498	-0.826693166010784	325.972439396302	1+
chr1:119323630-119324131	10.4000756109438	-7.30625379628678	2pl	19.289255061733	3.06974164728196	0.623073290783286	316.770595753109	1+
chr1:119327026-119327824	-10.1029564328824	-16.7944430609546	2pl	29.6293357972238	2.33614562939544	0.96070540778078	695.867889871022	0
chr1:119337687-119338188	11.0933297179695	7.59434475808857	2pl	49.7139578121516	-12.6814200689116	-2.32098648608381	21.2215670162853	1+
chr1:11940562-11941063	13.360928115257	9.58016683859204	2pl	17.4605583248258	1.91459613954004	0.737614496716455	64.9096532435835	0
chr1:119440845-119441346	12.2658074934677	11.1996005101989	2pl	18.1875862872805	1.25650578611118	1.14885864755732	31.1860520797447	0
chr1:11944237-11945009	2.36074317478649	-12.4289131118698	2pl	23.2942849170304	2.30260678060998	1.19508753174959	148.551958138974	0
chr1:119466524-119467025	-8.43172094506842	-5.96284689354266	2pl	45.38825051897	-3.02926976160905	-3.2605986111333	107.306060226453	1+
chr1:119468998-119469499	7.52611195830224	6.90284548702943	2pl	26.3778879171236	-2.77386377988032	-1.41158891184596	29.8027302317447	0
chr1:119517549-119518050	2.69586075313253	5.78256268195223	2pl	29.7869623263656	-1.51250145591934	-1.07350188728254	185.524025609055	0
chr1:119553644-119554615	1.97674095513739	-1.11448175544584	2pl	22.2750562870514	-1.68402541596157	-1.68116787874103	381.562601343205	1+
chr1:119638595-119639697	21.8080088230509	8.42585939629108	2pl	21.2111428754222	10.512438524871	0.521857065780791	97.814962539544	0
chr1:119659508-119660009	13.3443719739735	12.1393515033288	2pl	79.5896988488786	-25.7682590631681	-0.756720685434535	81.0621257945776	0
chr1:119673556-119674531	11.3569155311272	5.76131566678522	2pl	34.7669122478717	3.79650012716475	1.2253336435182	72.2125497422331	0
chr1:119743995-119744496	12.0182215422911	-1.07070341916294	2pl	24.3307267806913	3.82872120631812	0.557640639407448	202.05606750919	0
chr1:119771715-119772216	4.22923698351457	5.22517266199908	2pl	55.1944299247638	-3.05968069462824	-1.92066143314721	15.7652192369498	1+
chr1:119773786-119774287	7.35314806548186	3.84919219627134	2pl	25.2249108604749	2.1021861426751	1.9435059294659	36.1190031720577	0
chr1:119782707-119783208	12.1918259191075	4.35553694641609	2pl	29.7040794284123	3.86866581463874	1.00345958138066	53.066881951869	0
chr1:119786624-119787125	19.4000564556108	10.7300295966136	2pl	48.5436783400496	-18.3245150245061	-1.15995445780033	41.7141158346911	0
chr1:119850900-119851401	7.13021110638988	7.86636215745277	2pl	54.9580718266745	-3.64308880590755	-1.36060911456324	38.919333000087	1+
chr1:119865392-119866212	2.91742175080966	0.104210844393625	2pl	57.4516884352097	-4.28472162182841	-2.94719221860825	31.4106278690802	1+
chr1:119866505-119867006	6.69411659660474	7.40604961591572	2pl	47.624581947141	-3.42672846028807	-2.15964526696349	21.7274611094623	1+
chr1:119877150-119877651	14.118605426798	12.0178313309392	2pl	35.5158492530298	-3.91942022552099	-1.84429531951575	33.3000124347432	0
chr1:119966056-119966557	-1.02348147276672	-1.7070101244834	2pl	54.4001505965285	-4.05915308835529	-2.34268461482365	21.2163106290966	1+
chr1:119979869-119980370	11.1378377504286	12.0758306211501	2pl	39.9299663658743	-2.33433200115641	-1.46268501226279	17.4483861578214	0
chr1:12006381-12006882	1.9434113459416	-0.250779748146527	2pl	26.2399860530486	1.90071305511336	1.18773365168025	84.7288492904684	0
chr1:120117274-120118101	-5.15207993181111	-3.15103882045719	3pl	45.360818784296	-1.09171663839556	-2.58140663094753	52.5751619388288	1+
chr1:120133479-120134307	0.817310253224627	-2.12563990271298	2pl	60.386231863958	-4.60494109054196	-1.81817741811087	60.8654940767087	1+
chr1:120341722-120342223	14.0304327731205	13.4550528400858	2pl	22.673871286707	-1.44495748168963	-1.01108871744683	33.9759588804473	1+
chr1:120431562-120432063	14.485882842051	0.867143498198634	2pl	18.6546975400376	-2.06286507641026	-2.35181205725156	45.4865221267267	1+
chr1:120496350-120496851	12.4109605740763	8.60531499771399	2pl	48.7444725121215	-13.0947554378358	-1.77008897364558	12.2092636945586	1+
chr1:12138735-12139236	11.7794139171269	4.46494895565987	2pl	50.6455656526573	-9.1856989141492	-1.5097459876041	16.577163867989	1+
chr1:121414805-121415306	11.6964577718033	5.59639876321101	2pl	10.2529023321223	1.41266920106896	1.09257780436817	30.6939026519914	0
chr1:121417220-121417721	15.247973280759	9.25588433377701	2pl	13.5342591417651	1.03286630882894	1.38318675462343	25.6990275807211	0
chr1:12142167-12142668	2.09723654580451	-5.37699573626764	2pl	16.6474477310718	1.23190985412737	1.22936555196249	54.603858077644	0
chr1:12143511-12144012	24.1136973732699	21.6603291708778	2pl	9.05446950273586	0.85402212476081	1.20437530487092	27.4663790735828	0
chr1:12144101-12144602	14.4330708435524	14.0856011126203	2pl	20.0261005937058	1.59610686044269	1.06423146338243	23.7357495079508	0
chr1:12153374-12153875	25.4526754834416	22.5167508049279	2pl	36.8117868122849	-3.84311144332482	-0.783458146413169	52.1925992803722	0
chr1:121547574-121548075	6.79459113176314	6.81878334802234	2pl	58.0149356795549	-4.33251786815186	-2.25277772705608	8.11424320472904	0
chr1:121586700-121587201	13.4537051638846	12.4909288435793	2pl	16.2820022036335	1.28789885098647	1.40035645367996	29.6899390282924	0
chr1:12161753-12162254	14.9606870466936	1.77286906951199	2pl	13.0454131312148	2.21893512610944	1.20704862384015	50.5999401433976	0
chr1:12184236-12184737	14.2307183570634	8.88626203751281	2pl	53.1426063457417	6.7440009005205	0.562009051836335	104.440826737495	0
chr1:12205203-12205704	-14.3101335098123	-12.5939427746881	3pl	47.6947476179077	-1.31847697403663	-2.97438120833292	240.568431416718	1+
chr1:12288066-12288567	1.24624487895745	2.48766800243322	2pl	53.7575203109138	-2.96044701154115	-1.74562106265746	13.2043378248281	1+
chr1:12405903-12407196	4.24195576993367	6.3161330665264	2pl	36.5316606264598	-2.26629922030255	-1.94931803467702	357.704227343363	1+
chr1:12433378-12434085	2.24150302303719	-7.87553513495755	2pl	20.4662777894735	1.90891338327596	1.2162701933126	239.407542862496	1+
chr1:12439055-12439556	16.4829521685197	14.0088338312351	2pl	37.1511780006826	-2.94715340633527	-1.094014853899	50.9871992800035	1+
chr1:12454482-12454983	28.1035499762111	26.9136284831737	2pl	38.3604970438064	2.73638815692811	1.0743127969436	35.9497465608778	0
chr1:12481551-12482355	5.12576676696776	2.52549594065195	2pl	28.6843092387327	-1.98511823230691	-1.72558022169549	295.179746173154	1+
chr1:12485223-12485724	5.49611260233338	3.75236233675717	2pl	32.7512457470528	-2.92566497885526	-2.1142066051004	59.86490274009	1+
chr1:12491672-12492173	1.45140503624393	4.007244735069	2pl	39.6331975209057	-2.21967929346612	-2.02910223310896	13.5833450549488	1+
chr1:12497380-12497881	-14.116401572337	-14.4570029855765	2pl	47.4007772610979	-3.94846221641408	-3.41355639948187	291.923544558228	1+
chr1:12499696-12500197	-7.8065880392826	-16.1874556140462	3pl	67.5661308795714	-1.95849786963953	-4.37178518119944	29.1580116097533	1+
chr1:12539935-12540750	5.43059539009742	6.06747313660904	2pl	29.6409220563123	2.39646818933162	0.830769966557261	179.672136534581	0
chr1:12547432-12547933	9.8166102276748	9.83962277058852	2pl	46.2523596250407	3.17363205202282	1.24404772826743	25.1107237173795	0
chr1:12553122-12553623	3.26790182936658	4.45137556292373	2pl	32.1878486197984	1.898334774947	1.09113654999	79.4043055888492	0
chr1:12556332-12556833	8.53187284573056	6.02768291339244	2pl	38.401843145859	3.0308996051766	0.558816414259068	346.200573078086	1+
chr1:12581148-12581975	10.6251936680696	5.43735341668628	2pl	30.719093961146	-2.36211682319654	-1.22483870206618	155.376583621776	1+
chr1:12595016-12595517	12.9185255315072	5.97906743809682	2pl	22.6447617951578	-4.02481507004526	-0.902461990933379	206.296811896746	0
chr1:12601875-12602376	7.33397362616987	5.66216120267717	2pl	32.8305806390318	2.8626451582053	0.684109393245176	181.146107389241	0
chr1:12604019-12604830	18.1999415687478	0.595959816691373	2pl	18.8238342646669	5.92626815610296	1.12328300552043	173.853993710151	0
chr1:12629268-12629769	17.947767995448	16.7925601407281	2pl	24.5339120412242	-2.26838504759456	-1.17740804131552	68.398956783602	0
chr1:1330624-1331335	16.2016519703545	16.2742761215599	2pl	25.2256051949647	1.68223549625527	0.819568927626871	79.8826154252401	0
chr1:1351995-1352496	5.58934149124942	6.44294900093554	2pl	41.7484763519063	2.83783891772264	1.0402975360256	52.5179667069407	0
chr1:13527935-13528436	16.6131515290536	20.2337284214802	2pl	25.2695500648068	-1.25436927366734	-1.9786875355862	19.5663116083324	0
chr1:13529531-13530448	12.8162434607662	13.0981090163254	2pl	24.829397965505	1.37123729610194	0.914646130139717	52.6371343959772	0
chr1:13593383-13593884	6.5112451435391	4.11146142414276	2pl	42.2645024912953	4.37781589307164	0.860244966610137	50.1535034387115	0
chr1:13635282-13635783	6.19835573707354	5.1655171261681	2pl	36.5726660615795	-2.50642197784036	-1.66262672100183	35.3111496612904	1+
chr1:13728269-13729159	8.45979129144835	-2.81253916767689	2pl	20.0329958686849	2.1867581939004	1.08092770401317	71.0421006937375	0
chr1:13764419-13764920	0.56494885868864	-10.9527689685911	2pl	23.0484285739869	2.36696965576878	0.761238911073749	61.2171181220146	0
chr1:13775579-13776362	-2.24483786508209	1.41055963292535	2pl	39.5638037991586	-2.42899753856191	-2.51733155618627	28.3487240410218	1+
chr1:14086144-14086645	6.8744402860197	4.27697165162747	2pl	26.7781677562437	-2.35958514462252	-2.3225994721441	22.4444459409999	1+
chr1:14167706-14168207	18.5302272697907	14.4978998174278	2pl	24.5516069944072	-2.01236466404048	-2.49384480631315	9.63119014856903	1+
chr1:14168705-14169206	-12.3321509856973	-16.5638515411083	3pl	61.9744047331585	-1.9259421281881	-3.86415353836403	57.3794949885233	1+
chr1:14245859-14246360	-14.7097783332821	-20.6799768585662	2pl	42.1100240747447	-3.36827629573324	-4.39440094445203	104.414193423883	1+
chr1:14363453-14364418	-11.5219253039792	-34.2765585217288	3pl	30.2939636007722	-1.49334604492954	-1.84611129946769	212.837728537749	1+
chr1:14365174-14365675	4.0875064815949	4.58507672584483	3pl	39.6742113969555	-0.803810292716924	-1.64849843980018	40.6815201273154	1+
chr1:144412041-144412937	21.2751882298677	17.4313267897359	2pl	31.10817999751	3.58049365132439	0.29478170169457	919.929408355235	0
chr1:14442660-14443161	8.71905689700207	5.07458858282622	2pl	28.1258321914295	-2.0924066397927	-1.44262140318232	15.1222181778891	0
chr1:144444564-144445065	-3.58445321044417	-2.56561394955742	2pl	48.1894095360806	-3.12057212632565	-3.53081054101308	12.0709187602324	0
chr1:144551637-144552454	10.7297846631169	1.37273641294596	2pl	43.0227601077493	11.8292513566972	0.317590109447479	1192.7765048098	0
chr1:145093488-145094196	4.90492213440067	2.46779758918576	2pl	17.447684633203	1.49055806290049	0.609461016671054	69.5697527108833	0
chr1:145230412-145230913	11.5476864222091	11.7247978275615	2pl	28.4570355125519	-2.04847820258003	-1.94489994406631	17.2329957689141	1+
chr1:14536111-14536612	1.70638869636187	2.09003257295184	2pl	48.8812916037466	-3.58000322342175	-5.21135806933365	202.649756369889	1+
chr1:145409719-145410220	2.1347146001137	2.35536791903004	2pl	54.4168249662488	-3.72589855284564	-3.32367291110577	29.1204110695782	1+
chr1:145425615-145426116	17.2426101159813	7.03898305445822	2pl	19.5835766879676	-10.2052503307855	-0.483117795460778	500.139133129116	1+
chr1:145465289-145465790	15.9730440136632	7.76298476672168	2pl	22.3712198079439	5.58742974278088	0.637509225109957	346.25597922195	0
chr1:145513697-145514198	8.47273566266021	5.5788561521812	2pl	34.6112129259548	-2.77707598969119	-2.32697644232106	11.0828790783214	0
chr1:145620800-145621301	20.5412308681452	20.0063410451663	2pl	20.168638806425	-3.22701053898328	-1.22585671888822	31.1043363286821	0
chr1:145714601-145715102	26.7987132271416	25.587808577725	2pl	17.945777478472	1.19071169015399	1.0708561905162	22.151534227464	0
chr1:145721090-145721591	19.870583151163	22.522072602714	2pl	35.4533538508634	1.98220017919923	0.846333325410491	94.5726220675498	0
chr1:14590765-14591266	27.6729015364827	12.3389321885492	2pl	13.5857542251569	6.7639325839486	0.794972811305595	31.250103188057	0
chr1:145949223-145949724	8.07372701713791	1.84099330479824	2pl	26.8996501349637	-2.42175900835431	-1.5003341476509	270.913147036621	1+
chr1:145978851-145979837	14.3100521757996	2.38152391324768	2pl	27.9132625495173	3.46026578775858	0.596840033059602	1479.80738329727	1+
chr1:14600660-14601161	1.50714046353069	3.69123757113669	2pl	46.731262316375	-3.15826093970273	-1.18292192327769	83.6538664893764	1+
chr1:146174457-146174958	24.0928989556791	19.9300266932207	2pl	17.0263503958379	-1.49686195756421	-0.547377337158194	172.047169723206	1+
chr1:14634442-14634943	6.15420114220067	3.65611660564308	2pl	37.7820370232402	3.54207251512576	0.657631952190153	188.557381245275	0
chr1:146409832-146410333	14.8818640279267	10.5882995530515	2pl	21.4137928621915	5.00957846422662	0.36271624039356	303.013382246009	0
chr1:146472275-146472776	12.1173338310984	-1.04070771750944	2pl	21.8819948902731	-10.1803147740444	-0.609107581428799	272.34230534098	0
chr1:146654740-146655241	16.2317888377308	13.4217070657614	2pl	31.9401265856824	-3.37099360023207	-1.52857485815698	52.401852873252	1+
chr1:14678420-14678921	25.016451966796	20.716636750775	2pl	35.0794476943087	-4.72015572483465	-0.895510789193017	27.5067399269485	0
chr1:146912917-146913418	7.75229679687452	-10.6464126035329	2pl	20.6166833153634	2.31094213602773	2.04679476189983	57.1381639672393	0
chr1:14698214-14698715	4.66055170499535	7.56391755214532	2pl	43.3863467529379	-2.80012071649774	-2.36248641095642	33.6663762247707	0
chr1:147084392-147085242	8.44946552472621	3.34097657925292	2pl	29.5168878843675	2.6514186161448	0.464976409863032	860.569770676029	0
chr1:14729146-14729647	3.70180634069853	3.23897497559553	2pl	39.2311276405755	-3.36532805438076	-1.38265059762537	52.5518580161281	1+
chr1:14732932-14733866	8.88738884554274	1.69165668834184	2pl	34.9718653967894	3.30633166153904	0.731770911029153	560.694150919092	0
chr1:14739973-14740922	11.1989910115341	-7.46044044495782	2pl	12.5936660850339	1.64537300424553	1.01978946422426	117.45536674441	0
chr1:147504353-147504854	10.099438002586	6.91019459956178	2pl	23.4652577202762	1.5162555289456	0.988450472399783	92.3613515152885	0
chr1:147504886-147505387	4.20796462170177	3.60603915168507	2pl	32.687571883987	2.00512459703543	0.666569373132215	549.69173005451	0
chr1:147534226-147534727	-7.17085146865263	-10.0881444825443	2pl	11.0566049543651	1.03517618850236	1.00928206141395	27.4222699698959	0
chr1:147540132-147540633	12.8527154152324	11.1610232631445	2pl	29.8802421513287	2.57146977533485	0.508103119386922	219.734065235856	0
chr1:14755817-14756318	12.0254657550035	13.2907847463322	2pl	23.0403543296373	-1.25732802415215	-1.04337440728948	160.21788491022	0
chr1:147579491-147579992	0.745171439535085	1.15347609491462	2pl	53.9872777944125	-3.72944799307749	-2.1648447970527	76.5911891642159	1+
chr1:147581419-147581920	3.15630516956263	-1.42354897814111	2pl	46.152466239425	-11.1355075596344	-1.32099327904561	87.2778007322275	1+
chr1:147586388-147587309	16.7814229881231	13.3089152885602	2pl	26.2449494409868	2.78106765838072	0.489307381486892	178.762546763153	0
chr1:14770814-14771315	-22.6841796028922	-24.8230880653801	2pl	60.6099623503296	-4.46578444909002	-3.48051289115303	9.20829631155127	0
chr1:147757577-147758078	14.2127817666851	1.46656068602061	2pl	21.1189682335078	9.36935550395316	1.07242659077487	29.3630416763022	0
chr1:147807337-147807838	37.0162849320927	37.5561815355061	2pl	35.7027260615845	1.42238303684965	0.884840507878089	39.8428147405414	0
chr1:147941187-147941688	11.8862569830859	8.17707899011987	2pl	45.0780634188375	-12.501602625725	-1.58913609606422	29.0905516688541	0
chr1:14826095-14826596	-8.45212343382027	-11.5636734508896	2pl	56.3167507411805	-4.46767268823185	-3.28877429416538	70.6626160282276	0
chr1:148263010-148263969	10.0371891492928	5.26043943927168	2pl	24.0170614841946	3.78513625697756	0.460343783374074	300.104043965348	0
chr1:148264766-148265267	14.0868099510214	8.45475580887392	2pl	14.4751265913071	1.18908337057107	0.828917257634811	91.5779596638178	0
chr1:148307723-148308224	25.042270841233	16.0335648520237	3pl	20.9696355531701	-2.76619597054329	-0.827144601850294	137.281226727619	1+
chr1:148334404-148335249	12.2530495262142	11.8265997200707	2pl	39.0536810859726	2.84356818640869	0.471778583953049	1024.18386149389	0
chr1:14871542-14872043	13.2500076142275	13.8209799593234	2pl	42.4654791923627	2.53185405418752	1.38350971663377	27.1382072541318	0
chr1:14906653-14907154	8.59631110704894	4.3244535082856	2pl	25.749748174515	2.51424344178784	1.50003786415383	122.036038161263	0
chr1:149103480-149103981	16.7937011235789	9.99704049917747	2pl	23.5978330772007	-5.26466853294537	-0.509326778715298	113.483681511114	1+
chr1:14911136-14911637	1.23601408600317	-5.30042640960203	2pl	28.3460291638567	2.44496885628121	1.39494514075013	150.838873940535	0
chr1:14942922-14943423	16.9649217765788	18.1731992086154	2pl	55.20594086099	-5.69108083421251	-0.613933024594081	152.554656210928	0
chr1:14945174-14945675	8.10286744619012	10.8180238110682	2pl	38.1298233018835	-1.93348236806534	-0.576366415226464	393.430082164344	1+
chr1:14946510-14947011	-6.54004774025351	-13.8003026571596	3pl	72.6082172727713	-2.35933758407796	-1.92927207025197	117.414007405092	0
chr1:14949996-14950497	17.749454097616	11.7588002844816	2pl	21.1785535090802	2.41135743015492	1.07090230948577	79.4341024240951	0
chr1:14968356-14968857	13.6243636820897	10.7217997836089	2pl	62.3787201966085	-5.88043423625911	-0.28279012331228	790.752183234842	1+
chr1:14970107-14970935	-23.3823220583245	-22.0705517437257	3pl	53.1678900752989	-1.3534242419277	-2.39946263691966	374.075656691984	0
chr1:149740032-149740533	27.7544096293719	21.8409336178678	2pl	23.8202550953284	13.7417996669003	0.767029776979927	37.0235450813114	0
chr1:14980745-14981246	16.4529663033211	14.2478860383117	2pl	31.6169346303474	2.74517510363079	1.06504452819755	63.1134702183915	0
chr1:149915775-149916276	3.53620649064957	-1.09754658075559	2pl	25.4415168990866	2.07900302297808	1.14277774174169	141.285747781843	0
chr1:14996602-14997103	16.1307265482346	14.5765424704828	2pl	21.0523882055291	1.34645839917182	1.05613663378319	52.9355003024704	0
chr1:150173241-150173742	0.557185749288664	3.36624722789612	2pl	47.5557551708444	-3.72969618650545	-1.03237329398024	302.546847227827	1+
chr1:150256580-150257398	20.6283012344351	8.74954648729656	2pl	22.1695536771807	10.579828094786	0.381805768606024	325.324740436377	0
chr1:150257494-150257995	5.84475620489866	-4.9844016174319	2pl	24.1961055584696	5.01594957971018	0.540833993538243	178.731069970074	0
chr1:150259791-150260292	17.4406565561131	3.80644294083957	2pl	23.5326354402874	8.98704659214475	0.346613951219188	575.365377780417	0
chr1:150513465-150513966	3.70009767153184	4.93255922739983	2pl	51.2963184211967	-4.10733831024602	-1.4413181757549	82.3935644192331	0
chr1:150549425-150549926	16.0530888827288	11.9646546655333	2pl	74.233244086126	23.1850070771708	0.704961476559696	128.492470374589	0
chr1:150550592-150551093	11.2603700571262	10.2226161899934	2pl	48.7818506670872	4.19954457213738	0.992283341851613	133.478126127761	0
chr1:150611375-150611876	6.00986702478849	4.62600457133026	2pl	46.8459070463751	-7.16293796853908	-1.18219448696718	159.22853182314	0
chr1:150764526-150765027	18.0888072428003	14.7468247774814	2pl	24.2811223345005	-3.41173825533533	-1.2032468423623	30.090150615796	1+
chr1:150799010-150799511	-4.330289555597	-7.5668487808371	2pl	59.9916609075844	-4.70746599628875	-2.64462808730822	16.9199577120142	1+
chr1:150895583-150896084	16.6172018644617	-0.203279886603896	2pl	21.1746773241452	10.981739073959	1.24375259296932	27.2208890541477	0
chr1:15090381-15090882	18.7279172975693	17.5801083948926	2pl	70.9746258226702	11.1283121515965	0.42489677235408	333.678999055713	0
chr1:150971155-150971656	18.8764853086337	10.6853661576606	2pl	25.9469156187735	5.51571196080514	0.490392377308391	101.648302139729	0
chr1:150981110-150981611	8.06261730719221	5.50526035561163	2pl	44.1533578193763	4.15801586833611	0.655056771431591	122.811619294042	0
chr1:15110552-15111287	1.70335310542367	-8.80105900397492	2pl	17.6555519653837	2.33664463815871	0.677085290971695	85.1608586592005	0
chr1:151106874-151107375	15.2787035424458	11.3646696576234	2pl	32.4836621323533	6.52224654637277	0.997813291508619	30.790109244385	0
chr1:15112199-15112700	6.78051068689138	6.14606556555075	2pl	19.3398655752301	1.19071401722015	0.931875863071484	60.5901290450813	0
chr1:151145570-151146071	13.3849394816333	14.9908062584116	2pl	48.5497142369994	2.49136757908857	0.983266489200681	79.7665191121717	0
chr1:151195601-151196102	-0.389612117057306	-0.0577208851000197	2pl	49.8122704508998	-3.79675468402736	-1.34675822042466	46.4544101801656	1+
chr1:15122224-15122725	-12.0685834783701	-18.6591731545998	2pl	25.8794568682251	8.65713353831936	0.984377631465147	35.5119976733022	0
chr1:151309874-151310375	18.1810440051528	5.34196709400403	2pl	31.5871306633076	4.51248998195655	0.629468566355707	328.999766235065	0
chr1:151385930-151386431	5.48314361683994	3.11096581693968	2pl	19.6743204890798	2.47256349978333	0.641607859387641	68.2892220100371	0
chr1:151512223-151512724	0.0781588050076945	-25.1833241541406	2pl	24.9004740071308	2.34963020276625	1.78524168976506	234.854822413629	0
chr1:151513434-151513935	7.56882649609483	7.73723106324629	2pl	31.6783055475739	-2.71006015223502	-0.978953941090444	76.8396132516798	0
chr1:15151345-15151846	10.8375415197419	1.58521458934424	2pl	10.7049542682525	-1.4083109637169	-0.584492432239118	381.068020177908	1+
chr1:151533781-151534282	0.00105301426664006	-2.72954627033188	2pl	32.7121545103771	2.40119758405541	1.56258822987772	100.855940662496	0
chr1:151547068-151547569	-14.0446677981098	-12.9196539394154	3pl	44.0681345166714	-1.10339721730739	-1.79811956321155	194.693526288468	1+
chr1:151562621-151563122	4.99919613561397	0.625790457846222	2pl	38.7738690765692	-3.36425870398077	-1.71547604050907	65.613423091054	1+
chr1:151581426-151582395	20.2641506664395	18.6562451891548	2pl	44.1232329461515	4.53661455433604	0.473619780221623	122.540705339258	0
chr1:15159099-15159600	8.54535109749617	9.36308100206406	2pl	61.8152861136685	-4.23907809794643	-0.946463833361831	64.4210570226213	0
chr1:151702910-151703411	0.820263283588799	1.87748733064067	2pl	33.9939142956767	2.66070245654163	1.27944343727444	55.1444364435686	0
chr1:151799108-151799953	19.7983718521603	21.4417988172085	2pl	52.4875418692754	-4.11924601550114	-0.586220781870866	115.117607584167	0
chr1:151828833-151829334	4.84034949601665	0.0787572278404394	2pl	25.9892874288507	2.0842126989489	0.875862395267792	203.18158545583	0
chr1:151847876-151848998	9.58448583563935	8.63594758005548	2pl	53.448451228901	-4.33552471390557	-0.700253351389361	182.282141659589	1+
chr1:15186510-15187258	0.954199877043951	-5.58062465041318	2pl	32.9667707018928	3.12710687549976	0.897546861738984	218.271448366579	0
chr1:151945707-151946208	26.6034337196024	17.4718416951391	2pl	16.0462869527129	-2.9812206108372	-0.643241353666805	283.90313552519	1+
chr1:151968897-151969398	10.9759370652172	12.9709840776853	2pl	45.8251800648314	-2.79438348826306	-0.882320089665726	32.1869165995536	0
chr1:152047874-152048851	14.1885847431699	-3.59730780035937	2pl	32.7722522871135	6.86016765020627	0.294184197588325	1488.82503648785	0
chr1:15224148-15224649	-13.9433641306567	-12.828238185652	3pl	55.1511263116871	-1.33898760845487	-2.5485087750169	119.185872898158	1+
chr1:15252100-15252954	4.91607759737997	6.11331458840329	2pl	49.7809627260195	4.41431448400805	0.878790179335132	120.414695608759	0
chr1:15261451-15261952	12.7003363176337	10.0792709382265	2pl	44.5263229731467	8.02837784442575	0.626414287106983	68.5582231721018	0
chr1:153122799-153123300	2.48010260636485	-1.00344891097536	2pl	45.3677817146703	3.35365998492424	0.790911386666638	315.720828431991	1+
chr1:15316473-15316974	20.691464101451	14.3293226609466	2pl	79.8063059708175	-17.3711942482329	-1.05716312166673	24.5623548988577	1+
chr1:15326615-15327116	-4.92879856177389	-9.81805720718692	2pl	33.2461998435761	-2.56695362996687	-1.28439338485887	106.564023568163	0
chr1:15350085-15350586	14.3632695695249	12.5353295869417	2pl	41.3354196705559	3.46849477935109	0.617408534638475	223.580936655969	0
chr1:153538247-153538748	4.08211683738174	4.14552039242154	2pl	30.0395041072708	-1.81140141499407	-0.811221901661911	216.47415552014	1+
chr1:153540539-153541040	1.30095593284147	-13.7865236199637	3pl	76.4011873091853	-3.1216179178187	-1.48636089221259	192.326412924801	1+
chr1:153545456-153545957	-6.58527725857112	-9.57397058850044	3pl	35.2395203963235	-0.72745693341222	-1.18631843967944	308.723754304846	1+
chr1:153549907-153550408	18.081096360392	15.5720769007409	2pl	31.4802894848142	-2.99576923100144	-0.913457946338793	84.2980885937689	0
chr1:153553811-153554312	9.26040329923978	6.43220609948076	2pl	55.654984600118	-8.60601169614261	-0.850427801096925	34.2549253141075	0
chr1:15356797-15357298	19.277788997522	18.0254467247699	2pl	21.3343813326082	1.66635628203254	0.9437449490009	32.4670741318549	0
chr1:153598717-153599218	6.05614543153166	-3.63797065568901	2pl	21.3326443854689	3.68850488724284	0.50319007732253	566.297618297461	0
chr1:153626823-153627796	11.1551233513676	3.78457262223092	2pl	27.3525146095614	3.88353944974687	0.261446274077561	1479.32166662574	0
chr1:153688658-153689159	10.4047258299811	10.2857431260667	2pl	52.249453238804	3.54812001742211	1.06427016948383	28.9845361681717	0
chr1:153746080-153746581	-27.0451835483123	-25.2385657642006	3pl	53.2924426181168	-1.27147924592656	-2.40020647659423	50.5746287958581	1+
chr1:153771197-153771698	1.21183548676856	-18.4757883145652	3pl	76.732855585037	-3.04368773301651	-4.5291508434489	166.009869947164	1+
chr1:15386060-15386865	11.1206385398289	4.13423679910016	2pl	21.9740956087051	2.48662752663241	0.685310946865644	98.2355142951157	0
chr1:154157331-154157832	6.16836384741305	-13.2667208325948	2pl	21.7124921279884	2.552583898061	1.48831631485543	91.0132182056937	0
chr1:154234526-154235027	6.22807645353723	8.86766922611902	2pl	52.1119300529035	-3.46797207723233	-1.41730712022869	21.0456899791935	1+
chr1:154352871-154353372	22.0221396345325	19.6770958469315	2pl	18.2378908895746	-1.74452809240351	-0.743791613689621	240.466422399093	0
chr1:15437012-15437513	3.25396330115076	-12.027766690896	2pl	18.3245149289151	1.88352403677449	2.46727554301183	151.074813057525	0
chr1:154431094-154431595	20.1409550653857	19.5139608593348	2pl	32.9268195140349	1.88540576652043	1.07634223117907	51.0999319152966	0
chr1:154432543-154433044	-0.979285163082743	-20.6017374425504	2pl	24.9630703406932	2.03976825759446	1.33773328658722	200.689883008411	0
chr1:15444254-15444755	-5.00531199841452	-16.854184844594	2pl	20.4213997126558	-1.45891264739317	-1.75078912250563	60.27796311428	0
chr1:154496914-154497415	15.9305817705469	9.20764644180577	2pl	9.83515851865174	1.28276600198464	0.656192425118151	91.4760565229562	0
chr1:154519606-154520107	3.61746521458881	-3.76540295565661	2pl	22.09177171108	2.73839645857119	1.29225241582903	60.0071222735052	0
chr1:15455704-15456205	14.6351897843537	13.8860885999025	2pl	41.5526937319926	-3.05235350102907	-1.1991941854223	30.0294407530684	1+
chr1:154698157-154698658	11.9366029005422	11.3530213733304	2pl	41.7943746490903	3.69724802393948	1.11164856061021	45.9276741744252	0
chr1:154715885-154716602	13.8936748440446	13.4016576429363	2pl	48.8221013330851	-4.80727374080053	-1.10464087039355	22.3338914039364	0
chr1:154747671-154748505	8.4712333214781	8.88731890081421	2pl	56.7387339133926	-2.79708706333964	-0.566506084224637	111.142591581519	0
chr1:154749054-154749555	11.8592557152808	14.1197700334839	2pl	41.3896333965872	-2.15432667413227	-1.1341996347359	40.6497988391302	0
chr1:154768340-154768841	2.70121633370754	-2.30719640993547	2pl	26.4516962379089	1.99897709646448	1.55728634359515	34.3710302378809	0
chr1:154775679-154776180	-9.84826908291878	-11.7887415121075	2pl	49.5546293999123	-4.68781825430764	-2.50866749019261	119.655187339161	0
chr1:154787739-154788240	12.7142164179985	0.87352944025047	2pl	20.0609406225493	4.28672940393806	0.850735959889389	63.5923062724197	0
chr1:154788788-154789289	7.91278603265536	8.75633021057518	2pl	51.6964615048952	-3.21173301250493	-2.39863896389843	60.4605425516748	1+
chr1:154813131-154813632	1.69597433631546	-2.99448152075334	2pl	31.8006623112021	2.53423573386298	0.99841152761663	222.020660444129	0
chr1:154821017-154821518	7.26876995422234	-2.22508192161072	2pl	79.8540460705485	-18.2775294202351	-2.76721137686067	33.7557172598592	0
chr1:154862871-154863372	19.3389596244464	17.456588916072	2pl	20.918699805829	1.33346320754349	1.4260083068245	38.370963911146	0
chr1:154882145-154882646	2.86374795837013	5.71861569370245	2pl	39.5450086903701	-2.32074745503617	-3.04488793859712	55.3440096841813	0
chr1:154884754-154885255	-1.75910404554789	0.907899655711652	2pl	48.2287851943513	-3.68356829183476	-2.5577375402964	121.913167397317	1+
chr1:154895259-154896134	7.44189055708435	2.15519902919371	2pl	17.6280448562509	-1.68060687767717	-0.842228370362959	186.191109775267	0
chr1:154908195-154908696	15.493395928795	15.1697403021817	2pl	54.4409499903323	-3.60122960481799	-1.20992243746438	16.469319755841	0
chr1:154941325-154941826	-7.08419518691504	-6.12397967907725	3pl	54.7147823692981	-1.40132510001466	-1.14153348047612	306.475528371397	0
chr1:154955085-154955586	17.3782961595921	17.973641659954	2pl	33.7143409563598	-2.15918917514244	-0.721973791760204	310.11118500462	0
chr1:154972524-154973025	0.426432107101053	-10.8294840605885	2pl	30.7476194165648	2.36900059441045	1.2524718621234	388.732219241192	0
chr1:155113551-155114052	18.0643621561922	18.3221301751815	2pl	24.0802536886565	1.41650175536481	0.981607673152329	83.7613316334635	0
chr1:155124503-155125004	15.2606687318698	14.6530109789329	2pl	79.8329614554859	10.6636610835155	0.631659738231947	158.798199878378	0
chr1:155127148-155128148	23.6751407847317	16.9212211581778	2pl	80.0564136352599	28.2436002858806	0.555168101515293	156.575590402913	0
chr1:155165884-155166385	13.819917512207	12.516244817661	2pl	56.433507152193	4.79536842933396	0.559171967741117	325.416034747329	1+
chr1:155207849-155208350	16.5207592714723	13.7964345794048	2pl	22.6448288452977	3.5522731290185	0.416598188980675	234.577637833577	0
chr1:155547034-155547535	9.25893624771778	8.18931067123621	2pl	51.3169138730561	-5.4247268235021	-1.43739892486546	42.6322684149435	1+
chr1:155598881-155599382	6.85436030225861	3.89032159500978	2pl	78.3573558525299	-16.0927354266173	-0.65297478852407	133.28319661452	0
chr1:155623111-155623612	10.7339500496217	9.6866552458168	2pl	53.0078544084373	-5.98029595244322	-2.03604604890958	55.714912615316	0
chr1:155897720-155898654	1.6946563868146	-2.80246898333618	2pl	31.6692920449287	-2.66821490621859	-2.36094791396209	96.2739731276087	1+
chr1:155940587-155941088	16.397167440014	15.1200718570734	2pl	22.5422224948606	1.45702422266301	0.789575799252662	54.5186967197691	0
chr1:155968619-155969120	8.03174136813689	9.26304621898151	2pl	28.7661643505124	-1.98749032740216	-1.01779210898701	121.859617967454	0
chr1:155978467-155978968	8.61362412807524	4.92877238291816	2pl	44.8677658553381	21.9206991837092	0.440074428046877	480.387458066296	0
chr1:155983348-155983849	14.4610166749728	12.9811728575983	2pl	38.39729975973	3.3889807154856	1.18594386009146	200.728050348135	0
chr1:156006923-156007424	7.89377949590713	1.24701976439021	2pl	30.9547404066855	3.24719219395919	1.60965768151725	113.956870058539	0
chr1:156073704-156074205	12.6712486623077	6.23237498895364	2pl	23.6300125890539	1.80088183900612	0.951835887161515	170.926122607921	0
chr1:156123636-156124137	2.82845411952327	0.447099161668966	2pl	44.465931761725	3.7317413316981	0.763781690843562	532.449029308921	0
chr1:156126081-156126582	16.5761918557691	13.5696606665709	2pl	48.9452544857884	6.95324092367854	0.537146305462256	318.83868354932	0
chr1:156141144-156141645	20.040025812624	17.6285961391691	2pl	58.7145000730061	5.75935400245331	0.442349156620846	220.420455373857	0
chr1:156239415-156240211	6.00735974126603	7.90734976953546	2pl	31.6912013745762	-1.74670000077483	-1.36655043627457	115.261940550365	1+
chr1:156251607-156252108	13.790359801033	7.39713332005496	2pl	17.2186089802995	-2.31347624466766	-0.708227062614917	367.998437355371	0
chr1:156260914-156261415	12.0604888450398	10.6241266541213	2pl	42.9905040129048	4.40295175872086	1.41229952976341	62.2784147910058	0
chr1:156346559-156347060	21.4391579926912	22.8832058525424	2pl	33.4035804666459	-1.87853158963207	-1.28959845768413	23.1333415894363	0
chr1:156347304-156347805	15.5123184611148	10.361755781629	2pl	12.789010256961	-1.19428042080748	-1.95288079375225	23.0805496039323	0
chr1:156359849-156360350	4.77805092661717	-1.45867576594807	2pl	64.424035691285	-6.47964794192433	-0.725788724029188	65.3697444621531	0
chr1:156369031-156369532	-2.97580407101215	-3.75126363606804	2pl	31.5255477854659	2.33300658922774	1.34857371330524	39.958027806774	0
chr1:156382901-156383402	16.2715603829856	17.1064327967375	2pl	29.1459511395668	1.66016466545455	0.488823632104101	270.652819039782	0
chr1:1564089-1564590	11.901206674667	11.557036995423	2pl	40.6249412463804	-3.19663781950755	-0.97337588376544	36.9109517862555	0
chr1:156457087-156457588	12.3148768331342	13.1003303777082	2pl	49.9129123442219	3.4266864807345	0.540774196717888	374.713896449526	0
chr1:156465712-156466213	26.1303386392925	20.0234306688754	2pl	78.6917149959018	50.8540129252955	1.18607059015503	22.0147662911487	0
chr1:156488564-156489447	15.0882467741989	15.1535622559573	2pl	48.1626066406667	2.88504703687044	0.713315085646803	266.966482882545	0
chr1:156490226-156490727	17.4288923299593	5.65339153654519	2pl	24.5618327313304	5.21572940325384	0.879235006608088	92.3620569751791	0
chr1:156616416-156616917	16.4857024131014	10.7064757998914	2pl	20.3376412872889	3.22769966008704	1.08182764211616	44.4377509182353	0
chr1:156639768-156640269	4.23446445638788	-2.62861001887131	2pl	29.8986980084675	3.33828314953223	0.864079763167644	337.193150011707	1+
chr1:156664313-156664814	25.2861832681272	23.4224344130264	2pl	41.0168340199127	15.8618864433908	0.524002833492116	470.329163603453	0
chr1:156664823-156665324	1.49744651169485	-2.17344108649785	2pl	34.3581628237761	2.74895378441986	1.05924251098737	351.453163193022	0
chr1:156675345-156676185	-5.26140659548007	-15.8164828295028	3pl	26.8765078056699	-0.95152371911617	-1.29632806770326	1060.98188249884	1+
chr1:156693010-156693511	14.7285222370597	13.7472636621275	2pl	61.1992272884713	4.68426515976867	0.311715190261131	1733.25646085389	1+
chr1:156707420-156708699	35.1484228900853	28.1270974182935	2pl	8.22281145869652	-1.21799222488179	-0.554206863465065	2700.88389105528	1+
chr1:156711138-156711639	4.64419263552655	-8.76731452921061	2pl	17.0365895897381	-1.33371364982102	-0.900121766569042	1803.01130801052	1+
chr1:156801408-156801909	-8.98570463723139	-12.9242566110937	3pl	35.6924949521887	-0.753277888378141	-1.94589589317622	345.498140448721	1+
chr1:15684750-15685251	7.12286488057764	6.29209349182834	2pl	50.0161217084144	3.75505744635868	0.728202238005144	110.946350058917	0
chr1:156893299-156893800	26.3689254164359	24.3256303462872	2pl	64.1146556340436	5.45713690175363	0.783641808839333	161.565591692855	0
chr1:156902417-156902918	26.13187270052	9.90509918739532	3pl	2.98799443439378	-6.24763214028813	-0.557410824816206	1000.51320783607	1+
chr1:156913261-156913762	19.7669628789474	20.858344844668	2pl	26.1798665914044	-1.31371982014413	-0.810056548901277	100.629947533133	0
chr1:156997223-156997724	-0.474520549534786	-5.36102889695254	2pl	21.7982871899416	-1.50611269457002	-1.18284652973046	98.9345221823462	1+
chr1:157004243-157005185	-2.31186764718785	-0.898971620964655	3pl	52.4167779224388	-1.46525303299429	-1.57349620192304	131.482837630029	1+
chr1:157033986-157034487	9.48667625235519	7.60356499863642	2pl	26.7598463977373	2.33594401555662	2.25844464554203	97.3726180883049	0
chr1:157077448-157077949	13.9630169285812	13.8572479537188	2pl	45.1352532301618	-3.4710533525013	-2.1677093034812	16.3813654958906	0
chr1:157083356-157083857	4.92459926703205	4.92386159531308	2pl	59.6393765565434	-4.3641325206289	-1.95350174164471	32.2210859692623	0
chr1:157090142-157090643	-4.86212602471815	-10.4490440960341	2pl	56.5731149297243	-4.80270146085891	-0.917930855604263	404.550449477504	1+
chr1:157181180-157181681	15.4938152266418	18.3583855711244	2pl	32.1687238550968	1.82981210336095	1.02228778024634	44.1950363554816	0
chr1:157181718-157182219	3.2340558131782	3.5071704825729	2pl	42.4922273247196	2.80987266775973	0.505122301459739	244.773261096511	0
chr1:157207546-157208047	13.29917645896	10.4447066775743	2pl	40.6258346847022	-4.35622708191791	-1.54971511932782	30.1956121293882	1+
chr1:15725412-15725913	14.3643771420961	14.6713371897224	2pl	49.7367300435994	2.86424125626165	0.701543707848253	96.810600928174	0
chr1:157308404-157308905	16.9893202522442	13.8910518782738	2pl	26.2544870667893	2.75337281955694	0.95965308815932	29.9703758984826	0
chr1:15738692-15739193	0.636677004286883	-6.89177668201613	2pl	30.7200303194022	-3.3243682965337	-1.56142013982329	179.029239724783	1+
chr1:157403078-157403579	12.67772078934	14.0575468121989	2pl	29.7875138693519	1.68518448700882	1.02044839800636	82.3215373587725	0
chr1:157441496-157442368	15.5534728778723	6.69164935909751	2pl	25.5227529059482	-2.97065402831233	-1.71752168762836	150.554933460723	1+
chr1:157510695-157511196	9.06254549855278	9.76164574223504	2pl	55.1131767370363	-5.08336132438597	-2.28063821990573	20.1444808320348	0
chr1:157511286-157512136	19.8066317844226	22.560719494586	2pl	34.5877155627305	-1.95687448835858	-1.24654695871544	37.0242245584293	1+
chr1:157574744-157575245	5.25975310499551	-1.52258268587842	2pl	26.2921124208397	-1.98295258239219	-1.74478682151022	110.883909296295	1+
chr1:15757568-15758069	23.4097959280898	17.782579339718	2pl	18.6556791188147	-11.064049882978	-0.559271503314144	223.427673642819	0
chr1:157580158-157581274	10.7391357520222	12.7970023165852	2pl	33.731050919387	-1.61797758774923	-0.64775878292276	104.710061888173	0
chr1:157595844-157596756	-2.70718162852945	-2.0717924680062	2pl	52.0374253252984	-3.68833915227576	-2.96957954269147	91.9809066318355	1+
chr1:15762497-15762998	-2.8739661103501	-15.4837745728373	2pl	31.0951238071571	2.75833709171535	1.0856657402004	280.44787041658	0
chr1:157746709-157747210	10.767022346205	10.6940951215369	2pl	27.4273251079279	1.7820783435858	1.4022841000753	14.988048804441	0
chr1:15798949-15799450	13.0015859336909	7.90952661709048	2pl	22.6838368378611	1.64640094609466	0.917593843109397	102.351950755293	0
chr1:15800125-15800626	-0.151182515925713	-8.50278766635756	2pl	29.4855178198637	2.6136497041566	0.865586468462534	587.809871220613	0
chr1:158008645-158009146	9.97973754732072	7.50328347657929	2pl	38.6976547783835	-4.05037885710078	-0.877784867690509	168.765861511493	1+
chr1:158010229-158010730	22.1787659756519	20.8031531339863	2pl	55.561203803256	-7.05343484374422	-0.688232889441913	151.319248458986	0
chr1:158010809-158012200	-10.8524930132647	-10.7894410237471	3pl	56.8509299314092	-1.60530173576428	-1.58810977936474	667.721587397392	1+
chr1:158037678-158038524	8.36477639377859	0.663966304412961	2pl	14.2201824565318	1.40233019612131	0.58994351649123	124.583497213069	0
chr1:158071219-158071720	-0.320253711640317	-3.49414895801407	2pl	51.4891065216025	-4.94042701656084	-1.09722584111565	74.872868684156	0
chr1:158078607-158079108	4.49782767577848	1.0236150520881	2pl	22.9084675925694	1.87939358082483	1.68756927813435	137.331696772732	0
chr1:158173562-158174063	0.596176334314819	2.27318298033434	2pl	49.6077487434292	-2.89790562246187	-2.07512717889864	30.2075415321998	1+
chr1:158503498-158503999	8.6744611211405	3.85184500856815	2pl	13.6564371756463	-1.67353659640586	-2.03074461387554	20.7625158434392	1+
chr1:158607258-158607759	15.9206676252421	14.5010743692451	2pl	25.5809172312773	1.58809301887853	1.191691956112	26.5710573607399	0
chr1:15883286-15883787	14.1865471747756	8.93420602552056	2pl	63.3664064774039	-7.30515152608007	-0.78594364859238	47.5331666900755	1+
chr1:159056263-159056764	1.89403585392979	-8.70934554730021	2pl	17.4806003561498	2.25728504353047	1.19525233707571	55.8394352666892	0
chr1:159099436-159099937	-5.31216273484395	-1.29622454104688	2pl	39.3689329949643	-2.31366579330928	-2.57265886491328	53.3082302526639	1+
chr1:1591437-1591938	12.0774088604436	9.07641594948145	2pl	23.1563101340656	2.1204045719056	1.3746568738202	24.4332153831881	0
chr1:15947872-15948373	8.93800099905437	10.9979073149998	2pl	39.8845447597064	2.64851743969732	1.34575311782611	43.3111830668947	0
chr1:15957417-15958586	0.807897281480117	1.35028884935987	2pl	54.5783312963605	-3.72188993615767	-1.2266106507277	316.090528062515	1+
chr1:159824436-159824937	-6.46540290314473	-7.88142200534504	3pl	62.2146474805445	-1.68858549563637	-3.43070912670391	214.631169357635	1+
chr1:159844598-159845099	18.8039813833132	19.1697654921065	2pl	40.2572786716708	2.57694420825067	0.992758178029714	50.0689010159884	0
chr1:159875059-159875560	12.1559449096958	11.5997865775299	2pl	62.6818564537932	-4.22689306694598	-0.984446555400235	51.5688107860982	1+
chr1:159895940-159896441	9.87833523100731	8.38531562824482	2pl	49.0826051600193	-4.53426800646069	-1.65461258696259	44.508330157008	0
chr1:159910075-159910882	6.13180625103553	-1.41519397093338	2pl	35.7626173277185	3.95787694876452	0.699447179303966	318.237775086791	0
chr1:159915837-159916711	11.4537275476012	0.859202648138377	2pl	21.963466686609	9.59055979002081	0.658240781737607	89.1978548591313	0
chr1:159922730-159923231	6.46577995847434	8.09336934325918	2pl	49.6834143383979	-3.22004338693835	-1.13541639659343	157.190332696082	1+
chr1:159941065-159941566	16.6521845210014	16.0655537671369	2pl	46.3492249638179	3.13294046797706	0.778236473541855	158.157846159893	0
chr1:15997684-15998185	16.8806514879713	11.1206125069303	2pl	27.7971837178622	2.60952338794107	1.01545336056912	76.9863263607124	0
chr1:159981333-159981834	6.01098283170506	7.02782064488859	2pl	56.1971298763689	-3.54703636253911	-2.56995688484677	58.8424706800782	0
chr1:159981950-159982451	13.2809000472863	13.0914706998975	2pl	60.6176397320584	-3.76912942220524	-1.89683024237682	9.51144967351883	0
chr1:160007510-160008314	6.36653211205121	7.98322049010605	2pl	26.8589235788467	1.52301410234027	1.07903569350631	60.6860506387794	0
chr1:160022240-160022741	9.85956600567735	10.5493616127874	2pl	34.7593993590981	-1.85259513876903	-1.55566526383495	27.4651596468663	0
chr1:160061353-160061854	18.4950573607263	20.4265970420878	3pl	78.1516705235296	18.8711581069334	0.788043844305946	515.01350175046	0
chr1:160105493-160105994	-10.8234967020852	-9.63003250864073	3pl	44.7566413921814	-1.09153798665389	-2.41143124959999	193.440231456559	1+
chr1:160115424-160115925	18.7206721066107	6.62134987447679	2pl	23.3884233506221	5.14264892043299	0.552843936212194	211.452961471174	0
chr1:160117838-160118339	13.6207268605694	12.0739580686116	2pl	26.8964285734589	1.87986199411635	0.623774588623596	94.9862084399263	0
chr1:160136194-160136695	9.75525619147743	11.3667985067231	2pl	45.974024432804	2.39652759860349	1.48955394432149	53.4243396352516	0
chr1:160140473-160140974	12.769698164439	6.1857628651802	2pl	32.1512002580519	5.145915718818	1.1166854565283	28.7401239959938	0
chr1:160162206-160162707	16.0660036427982	3.48848254207	2pl	11.2114236173143	1.92437516368001	0.938166908708045	78.1949137676665	0
chr1:160168943-160169931	2.2291747337846	-12.9788545013788	2pl	22.0821204019883	2.28917223213492	2.08510700286404	854.885724187668	1+
chr1:16017975-16018476	14.4118092297629	14.5321556046701	2pl	38.4586054207207	2.19489525048701	0.75165692132627	95.0488508230705	0
chr1:160218974-160219475	-8.32941611409092	-9.0546850744617	3pl	41.0390269239976	-0.983830751559214	-1.51469609344132	357.348150017611	1+
chr1:160219477-160219978	23.9402781329305	26.2089127289207	2pl	35.0857258161032	-2.15056476301022	-0.551025508211117	204.289186926808	1+
chr1:16027235-16027736	-4.24037510496114	-7.64350118589083	2pl	80.0353774165306	24.3733172984595	1.33788823908731	28.8761554591126	0
chr1:160362046-160363119	-23.7568868615264	-33.6593014377111	2pl	23.6504279752239	2.77852594814701	1.28931284407116	159.659718941914	0
chr1:160374610-160375111	-12.5932720536652	-14.4456972280496	2pl	29.1435774212192	2.83219738841344	0.721627720851576	81.2142549368834	0
chr1:160375697-160376198	20.0527045213671	6.89509952967832	2pl	23.972816387966	11.7627595620551	0.70777936008109	39.9196414309934	0
chr1:160405243-160405744	10.0286964994314	4.22260716094687	2pl	17.3100203295208	1.96644842834313	0.816079433405968	50.862339718014	0
chr1:16048419-16049134	12.7876562089075	12.9423864187027	2pl	56.5007772203602	3.37456389080687	0.586075392904826	289.916112713521	0
chr1:160547442-160547943	6.79221996303244	7.56567098103935	2pl	35.4316931412313	-1.90211680047767	-1.75138439707505	26.7252380562151	0
chr1:160652081-160652582	10.8210552677068	7.54478836163499	2pl	26.6080951187528	2.29328124304254	0.761305930057547	118.483376265259	0
chr1:160658347-160659310	-18.6721253354577	-24.2485139432824	2pl	27.5995883226048	2.39250067843414	1.5873007783596	201.693970533137	0
chr1:16072543-16073880	22.2099325937164	23.1291392075858	2pl	51.7914196212208	2.76801510322562	0.756642000252668	87.9923176363625	0
chr1:160726421-160727240	18.0110078294291	8.84512543782096	2pl	8.52776709106137	1.97591645438593	0.55145667812929	133.787878558987	0
chr1:160745048-160745549	6.73981285963225	-2.09125505611174	2pl	16.9141773053399	1.89089980713986	2.46163080264802	47.881232843679	0
chr1:160861943-160862444	-2.67446846729658	-10.340823424108	2pl	76.5413009936562	-14.066775674196	-1.49132259090946	85.1159729697462	0
chr1:160925350-160926252	-11.7838763396761	-12.6767962626561	2pl	36.9290430653728	-2.56046891510088	-3.18243888836068	188.491013716082	1+
chr1:161008769-161009270	21.5122643209956	18.4875304250377	2pl	44.6228664052018	12.5133211456222	0.932107945143533	28.246313447342	0
chr1:161012974-161014154	7.38045569482626	11.5069501504713	2pl	40.2530046123456	-2.1385368857197	-1.28846907096291	141.472845583745	1+
chr1:161093275-161093776	12.4414493929544	8.73003742266954	2pl	29.7988946314583	-2.24293314989728	-1.97845109953329	32.779409021312	0
chr1:161197105-161197606	24.2164943520134	0.502155472286851	2pl	3.48609645270104	-5.75986831142842	-0.366080936674253	1601.4917877848	1+
chr1:16120293-16120794	4.26954005607932	4.42423659953442	2pl	57.9177503041303	-3.80415797532048	-1.6617031764627	183.226341529534	1+
chr1:16127652-16128592	21.474474474494	-3.03928760641742	3pl	20.2604249028148	-12.103590525352	-1.16209730687689	179.539522300286	0
chr1:161307254-161307755	21.8240420921484	5.45263593506977	2pl	18.9728355520635	8.25081352725196	0.998163824337575	41.3257173294297	0
chr1:16144962-16145463	23.3100667930898	21.4678983662142	2pl	59.3126765239715	6.7950391873853	0.92461128203639	49.2412420981001	0
chr1:16145518-16146733	10.7107730262272	9.96159188163565	2pl	46.9041210107041	3.21938755338023	0.651840107012123	313.262158342443	0
chr1:16152347-16152848	11.831103800088	10.4630042935432	2pl	24.8882176420969	1.5549074124184	0.986923256286002	127.02713384638	0
chr1:161532467-161533404	-4.07875513260019	-2.24968776682124	2pl	49.0842988834527	-2.99465994374045	-1.41148173943754	306.552784460133	1+
chr1:161612894-161613395	6.13327612781047	5.4210150389498	2pl	60.1789465615471	-4.28953710863331	-0.739330496229639	166.549974910135	1+
chr1:16165359-16165860	10.7453613043177	8.51929295948535	2pl	27.3774511550691	2.39491328445266	0.694327302954335	87.1535606414928	0
chr1:16167260-16168247	18.5599147245099	18.8990490540462	2pl	51.3143382187073	3.08061729650601	0.471611423846798	335.660229384251	0
chr1:161801855-161802356	-2.21550060344715	-0.809599249852689	2pl	36.7068126260731	-2.10196268143121	-1.96128178854172	20.5808382495352	1+
chr1:16181804-16182305	14.8047774517675	9.45583610345201	2pl	52.2884149033678	5.94777005953884	0.648338749289518	158.826791334613	0
chr1:161835879-161836380	12.655113807402	9.08619951092931	2pl	61.3978604293787	-6.02463354803658	-2.77693461834903	21.5525473576409	1+
chr1:161848623-161849124	8.48953840653247	7.27557169720786	2pl	23.7031905659831	-1.35647942129219	-2.27915492163022	10.649324653231	1+
chr1:161874014-161874515	11.5078977486889	7.50513892522386	2pl	77.0165029704881	-12.7044034396996	-1.61691482709982	9.74544249914432	1+
chr1:16188902-16189403	8.65971043179306	0.67126786727031	2pl	21.4106883234797	2.90331913980875	0.987772489677971	95.7273483743381	0
chr1:161923601-161924438	-7.14913598407876	-26.2452690291286	2pl	45.2073631781268	-6.37072825750418	-2.41729652072579	88.1382232188008	1+
chr1:161929714-161930215	6.46390436561493	4.67968464401764	2pl	43.6841312913453	-3.28288671571603	-2.660789859931	26.0897306418122	1+
chr1:161942990-161943491	11.240011737279	12.6608100123602	2pl	48.5753566639044	-3.17396407925131	-1.9545872206509	28.0515119401482	1+
chr1:161953406-161953907	2.26183033775042	2.21043907433429	2pl	58.7357798661909	-4.06265746769836	-2.86977865001126	35.8536068741973	1+
chr1:161956020-161956521	10.0358245843911	7.05262627095288	2pl	25.8460160570787	-1.74391568142003	-1.19241258604941	113.008574200299	1+
chr1:161967362-161967863	10.4668764046736	10.2997838600969	2pl	48.6748306679817	-4.82631167001733	-2.60793400583714	69.4366162355686	0
chr1:161973532-161974711	10.8577256480933	-11.9917236653936	2pl	16.904285027292	2.86440106257775	1.30479903783261	136.624808590235	0
chr1:161982170-161982671	11.4014666604212	7.84595525991541	2pl	49.0150596358885	9.33602415212144	1.09035694486532	23.7036559050845	0
chr1:16199688-16200189	25.2997010601877	25.6154972318162	2pl	31.6340260598211	1.3674826367151	0.794267934241897	44.4902026197424	0
chr1:161998765-161999266	3.63525585279312	3.82127232953204	2pl	27.1289915316865	1.7103170774378	1.58607858426304	55.0905171018688	0
chr1:162011306-162011807	9.90834934635111	5.53035642892687	2pl	78.2459104798257	-16.902128579074	-2.15888499633358	63.9447603544555	0
chr1:162014718-162015219	12.2535830035673	8.59913888181971	2pl	61.3915879710121	-7.23182413273319	-2.64046675213393	23.245983054636	1+
chr1:162044544-162045045	4.91910376340483	7.19734973203474	2pl	44.8334539413999	-2.66797549905844	-2.38197973422743	9.84346740305689	0
chr1:162062556-162063057	9.99629709887454	-13.0869078763428	2pl	17.16678798992	-1.98931910563871	-0.958314415878984	565.612371168955	1+
chr1:162145424-162146765	9.17837011370422	4.98071460123747	2pl	19.324552964748	2.44551021380572	0.678767857199908	252.016365537636	1+
chr1:162168999-162169802	1.02418054884456	0.105357761263417	2pl	24.1537920852579	-1.46756975136345	-1.15062007725162	180.02341091698	1+
chr1:162175349-162175850	18.8860369302698	16.1064257996209	2pl	26.4391909225731	-3.46007668859094	-0.60902476172308	90.9656975701625	0
chr1:162196315-162196816	0.142209029890943	-6.41430974652655	2pl	33.2749729381831	-3.00855478097782	-0.904762185589674	290.240366793661	1+
chr1:162215377-162215878	14.3337270321483	15.3731393552023	2pl	53.8795264918158	-2.59997571551289	-1.28442491063021	21.2057673084357	0
chr1:162226596-162227097	13.0211643386606	5.88803889348416	2pl	18.2578950335611	1.78423976363622	1.52620114329914	36.0847745188292	0
chr1:162235380-162235881	-0.925763386542335	-1.96555870188827	2pl	30.2286944155351	-2.34391187292305	-2.72876488522362	460.149471068852	1+
chr1:162388643-162389144	5.84354978386718	1.41815492562794	2pl	27.5354299486037	-3.63049630752092	-0.914357988606561	63.1306036740696	0
chr1:162406781-162407282	8.92321465068508	10.6465587040373	2pl	47.6520924366762	-2.5992946660431	-1.46757933908292	17.7623807882472	0
chr1:162612529-162614119	13.9777587258708	13.657327295282	2pl	25.4107459724004	-1.90110586243041	-0.45653536688548	332.331290181644	1+
chr1:162630825-162631326	-10.4641154431438	-8.64329922737149	3pl	53.3340570175509	-1.30639241119354	-1.82078878993296	219.647224624991	1+
chr1:162659105-162659606	8.15376309875975	6.74915985316863	2pl	50.2597276146799	-4.95772891286285	-2.135164821974	175.79133619682	1+
chr1:162663497-162663998	-0.871973301217254	-3.29520587960643	2pl	54.4612466783668	-4.26330256662497	-1.79938223983781	88.7583272418383	1+
chr1:162666065-162666566	-0.585091298805652	-1.0692160811149	2pl	54.3941170350684	-4.24967568665983	-2.64925442254657	53.5694363143862	1+
chr1:162687574-162688075	5.59523281800504	4.35991134787045	2pl	48.6366053482854	-3.55484485622347	-1.84369785453754	19.838288563633	0
chr1:162690569-162691359	6.70707329584867	-4.80820944613658	2pl	24.2782026120135	2.89408200918152	1.14012614933029	162.465704928159	0
chr1:162696255-162696756	7.88165873495075	9.92598542559189	3pl	43.8137392123545	-0.858114966458272	-0.305226081784664	1603.21132836002	1+
chr1:162783895-162784396	6.55363981003869	6.51967303132606	2pl	48.6856042694384	-4.95604800146564	-6.47909088263964	8.86310647082495	1+
chr1:162788730-162789882	1.8580302126267	-18.664843277096	2pl	22.3118682347758	-1.95071591841155	-2.11148889449544	154.807863467945	1+
chr1:162893274-162893775	16.8512255172332	4.31178569511135	2pl	16.9439083653551	7.16769793353537	1.03437267875117	31.3422711633767	0
chr1:162977870-162978371	-10.6772665997607	-12.195785172561	3pl	59.6155469071456	-1.56540752012797	-3.46793876213422	77.6622335362215	1+
chr1:163054009-163054510	6.73318562442048	-23.4841419189633	2pl	18.7936893598083	2.59469799833503	2.44582690635406	60.5255620473356	0
chr1:163055456-163055957	20.2133983623753	19.1948256070866	2pl	44.4160027404875	-16.0288302139195	-0.91209283548966	28.8272504670106	1+
chr1:163063438-163063939	23.784236603395	23.1990770797891	2pl	26.1647584708863	-1.98318034886797	-1.09046293618129	24.3715948264105	1+
chr1:163148906-163149407	9.02499575328178	0.817134211019112	2pl	14.7171658552572	1.49763978960227	1.8396317467362	17.6500708649041	1+
chr1:163174297-163175505	-2.57536307574149	-3.71209549717895	2pl	55.5588446605342	-4.23292288555792	-0.969234856231519	142.61908865484	1+
chr1:163182530-163183031	2.51785442522787	4.30335435179011	2pl	34.2950543571825	-2.60775443932366	-1.49741444569534	87.0966489911219	1+
chr1:163186866-163187367	2.92078881443121	-2.39427191551727	2pl	47.2525192879511	-5.584541215882	-1.94779843928601	36.0663565427287	1+
chr1:163332362-163333186	3.78538505170457	-1.70662447324314	2pl	55.7071792917756	-6.39719275480413	-2.32898819997652	43.9088213701132	0
chr1:163382390-163382891	11.1991664368254	11.0171933204005	2pl	33.7587270922274	-2.7051072136605	-1.41192748909868	15.5767445011031	0
chr1:163409167-163409668	6.14390903033748	7.53664575136658	2pl	36.9588566709226	-2.25595565779825	-2.10474757339903	26.8130014993053	0
chr1:163440050-163440551	-5.55252822175345	-7.119534810159	2pl	46.1390425399147	-4.15299764469701	-2.45058468375615	73.2135004862454	1+
chr1:163565083-163565584	8.71703596054088	7.93373047299786	2pl	45.4000048188322	-19.4810618941463	-1.63025779164993	35.167701496953	1+
chr1:163576296-163577078	10.4635866230483	6.9599854684096	2pl	50.7745645405469	-4.83646133267681	-1.41218655812289	16.0898441071126	1+
chr1:163655499-163656827	-0.563016375773712	0.696475614808695	2pl	56.5421790703995	-3.48085933985731	-2.06682923524777	40.0960358515117	1+
chr1:163687792-163688662	30.9693883789011	21.3450025565648	2pl	23.1809091558608	-11.7210016073139	-1.30501755896739	26.9050645992242	1+
chr1:163692607-163693108	4.58473119565703	2.90344175136629	2pl	57.1519752496486	-3.98908741704895	-1.88983325084133	17.767840372196	0
chr1:163775220-163775721	10.6806781952317	1.90632278795175	2pl	18.7451308558482	3.82489125753799	0.817158598822524	41.7896803396353	0
chr1:163876499-163877489	26.1778680913348	22.0104348175695	2pl	17.9626507612249	-9.542250752404	-0.806620618065477	87.611297325581	1+
chr1:163999050-163999551	5.07721746534973	5.72118362886899	3pl	63.610766859152	-1.59429357360328	-1.58544454241674	32.6344816011414	0
chr1:164062304-164062805	9.63371332608985	0.837556050288718	2pl	81.258656945847	-20.9533605030379	-3.89944523512936	8.60293729151041	0
chr1:164440164-164440665	18.5798236431909	18.1521904358217	2pl	52.0310295308363	3.5406953671116	0.529827735223641	98.8441311832248	0
chr1:164518925-164519426	27.067859148791	24.3900797669	2pl	76.5434585733591	-13.9625585705605	-0.829121245343157	43.3947569588477	0
chr1:164588551-164589471	11.5414023557353	11.463853729678	2pl	20.724056167338	-1.09807192095243	-0.393068236265363	866.910798562139	1+
chr1:164608684-164609566	11.363662591749	7.49883705409808	2pl	19.3041850144282	-2.48913543321393	-1.36412345060019	205.982883262765	1+
chr1:164617007-164617508	-2.98557624492334	-1.1275447144216	2pl	54.4370006340447	-3.83408532213362	-1.53172712780895	55.4071850896359	1+
chr1:164637246-164637747	10.0897208879124	11.6089858496845	2pl	38.8445215400738	-1.80747221769596	-1.38838490662576	12.1773132407468	1+
chr1:164644590-164645717	9.3546534176301	11.103033620199	2pl	44.4516847890428	-2.13008827012212	-0.868869736850797	46.2460427940009	0
chr1:164687715-164688216	-10.7270593944576	-10.7737220648261	3pl	48.6450885647763	-1.87356511307657	-3.35614336181088	89.484614730098	1+
chr1:164748159-164748660	6.54263037845345	5.13611162687066	2pl	33.0852394112308	2.38346341022126	1.75267237442896	45.5197334642069	0
chr1:164771101-164771602	11.3523260465985	5.2646355320149	2pl	21.1978380585462	4.92893683831884	0.844068704412421	43.2743571009756	0
chr1:164774827-164775328	6.71660942998627	-0.804301416816583	2pl	19.8036339461743	3.56835589520766	1.40710910203829	31.703493466092	0
chr1:164780026-164780815	17.575307040282	18.1793134497404	2pl	30.4383909967464	-1.72273041262926	-1.02263385863179	25.170939019267	1+
chr1:16491244-16491745	11.8384383311346	13.7650482757448	2pl	34.4368531230374	2.15435059634515	0.744651486063055	79.5308072399499	0
chr1:164969197-164969698	-6.75101216679192	-5.34431283064598	3pl	56.7090787000253	-1.29906326279835	-0.744974821203191	364.365653528378	1+
chr1:164995407-164995908	8.73006688837248	-0.0910115679002663	2pl	17.7855724503682	1.37206511845682	1.82163790376868	21.761903186286	0
chr1:165142884-165143385	-0.656459770018897	-17.8324820666973	2pl	79.1187905585594	-18.1188456043569	-2.94487851873584	12.0889887062671	1+
chr1:165152644-165153145	6.46847545970461	7.98744688408848	2pl	49.119975405531	2.81153376860076	0.884215924768558	46.9498788434546	0
chr1:165162489-165163314	1.9362020055398	0.00671038936485147	2pl	27.6413955895377	2.23508194655155	1.22980975699073	214.833317747669	0
chr1:16519145-16519646	13.8365589714634	11.5148351977099	2pl	27.3958316537456	-2.38009317077313	-1.0685441077382	65.3313760783766	1+
chr1:165218643-165219144	8.39302352252963	8.13990841002005	2pl	24.7264651249215	1.64525130944116	0.64599400622472	106.903088520029	0
chr1:165221385-165221886	14.8819435715484	14.2635752668342	2pl	22.867683476029	1.30374150132421	0.915723599947037	43.9858906920343	0
chr1:165272051-165272552	-1.41045733487314	-0.861273239394134	2pl	46.579828047484	-2.85817741280932	-2.68135394453702	15.3622012766809	0
chr1:165387903-165388404	1.57927761110324	-0.128967499763669	2pl	49.2709125938408	-4.18960841386519	-2.85974953679063	17.3543945210702	1+
chr1:165397849-165398350	-12.8173571088272	-19.1631958206768	3pl	36.3429906266346	-1.10559184356972	-1.93492961102884	208.275127702497	1+
chr1:165429553-165430054	-16.1892005848911	-16.7241861359513	2pl	60.0718845517456	-3.91067102674491	-1.72214854286795	16.3829896156003	1+
chr1:165467633-165468134	13.3839883488311	5.44806998801123	2pl	14.3854536672791	1.59271451170529	1.04456724526512	39.5663879114412	0
chr1:165476672-165477173	-15.7230101577442	-15.5381204574873	3pl	58.6149610491654	-1.52865940651466	-3.32569671683741	334.048507530615	1+
chr1:165495167-165495668	10.5250334798506	-5.51095531913279	2pl	22.9151738053846	3.446783392051	1.13655442994741	49.3691515337738	0
chr1:16550684-16551185	12.8652288871799	14.0921174527383	2pl	30.1907561740361	-1.88139590283636	-1.7399531682042	34.7091259116973	0
chr1:165536230-165536731	11.3270976404902	11.2463992634258	2pl	54.1713623400611	-3.74013139159472	-2.73180312195597	14.4800870000268	0
chr1:165815654-165816155	5.84953962476115	-1.30713676592218	2pl	12.8336393854829	1.30690442904141	1.4744469243797	19.8607672469767	0
chr1:165862900-165863823	14.7919862822334	16.0135168999643	2pl	42.2996772668649	1.85825617437731	0.740995440898598	67.5032960928526	1+
chr1:165895238-165896152	-19.5770422043057	-21.0931641809994	3pl	58.8734600111853	-1.58727221355363	-3.38218881022783	401.972661398781	0
chr1:165896218-165896719	-11.9524730324447	-18.4369299351399	3pl	64.6134371090519	-1.75065364179954	-2.35679689278119	75.6537312874754	0
chr1:165898839-165899340	-5.00572858368319	-4.08153004834853	2pl	52.3618364388311	-3.69242917467241	-2.68865167633757	264.63938520553	0
chr1:165933412-165933913	9.19522216865608	8.97301620749201	2pl	41.3158465212339	2.84673067033257	1.47987657126444	25.8391399373917	0
chr1:165954898-165955399	-1.04641601461569	-0.917186651115768	2pl	46.9463268559259	-3.52620663138742	-2.21634740437589	39.818889079205	0
chr1:166080600-166081101	1.31258764792156	-6.69164844473739	2pl	26.1005322345132	-2.04400846395181	-2.30778838860233	86.3061978995542	1+
chr1:166081188-166081689	-11.2529387734652	-18.9351405084704	3pl	34.4680064273358	-1.26948571017348	-3.00199006768375	457.934952406478	1+
chr1:166087973-166088474	-2.96591776947094	-6.89042166495565	3pl	72.1988560635069	-2.28790498449981	-2.9572130403806	27.7049985020329	0
chr1:166112429-166112930	11.3507638526502	12.5915163898666	2pl	41.0523395516945	-2.60866557562621	-1.75443874078974	12.0744875740742	0
chr1:166122954-166123455	18.3656232905362	18.5714554494149	2pl	30.2025063889927	-2.38409974531332	-1.1865181479982	28.7244174132054	1+
chr1:166170620-166171121	9.48127331459285	7.87522329479537	2pl	22.9412763028021	1.84121727846545	1.15239937659126	62.3061301381138	0
chr1:16620519-16621405	7.27493495813817	0.803665397200771	2pl	27.7897893640166	2.21170980863877	0.5268322907324	774.036678894185	0
chr1:16677972-16678473	10.4571879669388	3.57846235179622	2pl	19.1667407660791	3.59348471418742	0.803338647550914	42.5350894787628	0
chr1:166920592-166921429	27.4214931067708	27.8411983685645	2pl	61.6392578235699	4.37240513030719	0.895075831826627	58.9141803700986	0
chr1:166925722-166926223	14.1484812287442	15.2002670207184	2pl	50.2110436510401	2.60843555194373	0.649849666908252	90.2170216621035	0
chr1:167056877-167057682	21.2937110322839	22.8901170579592	2pl	33.2811395720399	1.76929069118634	0.50279227216703	150.34429106009	0
chr1:167093786-167094287	5.50855110912589	-2.00707746144317	2pl	24.71093544487	2.11282034971375	1.10079903969043	225.866648213175	0
chr1:167105134-167105635	23.0902466309865	17.2896521871843	2pl	10.1269643242954	1.03352893640715	1.07603666401448	35.2022482499375	0
chr1:167109023-167109524	2.05738322666789	-10.8394306005792	2pl	24.7431835389554	3.23919890613169	1.49051181747094	52.3060694854724	0
chr1:167121477-167121978	-0.557015974677807	1.92820615720468	2pl	30.6345438038349	2.03434540722489	0.952790455988347	137.643529295346	0
chr1:167137239-167137740	8.94924665313745	-11.2362728452194	2pl	13.5565397455235	2.26207505065277	1.91132224005739	46.9620719171706	0
chr1:167152041-167152972	14.2958244925646	4.77448723889171	2pl	16.0752125789375	1.37602083353435	0.922008620798443	124.634527473625	0
chr1:16715637-16716138	21.9347951811395	17.5939659379692	2pl	27.2061775426346	3.6677619650389	1.02848509715174	31.0956829345038	0
chr1:16717466-16717967	9.25025078359808	6.68333133139584	2pl	23.2792779932225	1.80165087337945	1.32649377744055	35.1753313103482	0
chr1:167184885-167185386	-8.74831241419037	-8.86607880477409	2pl	48.5172363700673	-3.82181669566965	-3.75472358092638	94.6684465766079	1+
chr1:167192446-167192947	5.64384644877782	5.89793264815408	2pl	56.5190902610113	-3.59397559862489	-0.972731925526114	63.2267453905554	1+
chr1:16727154-16727655	21.3879565385936	7.72872642020533	2pl	8.33584268981687	1.68180459858274	0.799143428910685	57.4017650108738	0
chr1:167276820-167277321	17.4672458573869	17.6105747027656	2pl	39.8875351813923	2.15456784048281	1.01874624693396	23.8409359261411	0
chr1:167401237-167401738	26.6771734842798	21.0271934677412	2pl	8.97202601418932	0.838503343594336	0.709081662296672	64.6915994972386	0
chr1:167416515-167417016	3.13747693798732	5.7886776685955	2pl	28.366658220801	1.60928291378217	1.67558232251557	45.8279356040245	0
chr1:167454736-167456473	9.68903354547481	8.39944580509576	2pl	39.1819368630061	3.09595401509586	0.564471892092866	220.822579665138	0
chr1:167462993-167463494	4.60012795245591	1.74554511798642	2pl	18.8217195637012	1.71018174038715	1.4143894251833	28.8055642830072	0
chr1:167472767-167473268	15.8063283320003	17.2390789954517	3pl	89.7548153127436	6.75719923697457	0.841426463786227	580.973364282304	0
chr1:167488706-167489207	-1.71735485360392	-5.14456363733187	2pl	23.5165585268174	1.82209360642872	1.31062499275688	50.349818948947	0
chr1:167489471-167490221	-6.05361429587412	-41.5847340435083	3pl	24.967862207596	1.40555721052706	1.80973098002662	276.806212195628	0
chr1:167502950-167503451	11.0993655661263	-0.305715219096806	2pl	26.5152713586074	3.06547137194142	1.28953934988277	56.6306125580669	0
chr1:167601278-167602055	3.78294473537416	1.88840791179243	2pl	33.8840250521862	2.85218658917424	0.937768476847158	220.130442062322	0
chr1:167604941-167605442	7.39113294886955	4.96250379044452	2pl	43.2335596524173	3.83574377774252	1.66057983651435	141.61264489357	0
chr1:167617641-167618142	8.67063684779895	-2.63378334097171	2pl	12.8682909679805	1.28992538667842	1.72465835614616	36.6078488491431	0
chr1:167635226-167635727	22.4236933358217	22.4109264245828	2pl	47.1986077885782	2.72922944206755	0.707327424294386	102.231408088964	0
chr1:167649724-167650649	24.1111843771534	26.0812574784698	2pl	27.1937051871989	-1.2970685456222	-0.323845764764379	486.136337812634	1+
chr1:167662863-167663618	11.418663732731	11.5377701081213	2pl	64.6575593208802	4.32784494435875	0.464608875911512	693.888252556071	0
chr1:167669166-167670123	9.14133108403115	9.6287924848668	2pl	32.5024817161676	2.06153124045603	1.28045709129414	91.8632486483207	0
chr1:167671587-167672088	3.33883928817015	-9.00053324957321	2pl	19.9318725681359	7.3307507524005	0.9333685909567	114.767635689624	0
chr1:167695034-167695535	6.62557246240174	-7.2586286008041	2pl	19.6234347390087	4.26866351958961	1.37447619256907	127.685909889001	0
chr1:167706881-167707382	2.60987045656414	4.47973631966555	2pl	43.8506161256186	-3.10154765360751	-1.19388152159805	137.651736933829	1+
chr1:167761390-167761891	26.1712796223223	25.8614648274692	2pl	13.5148245142421	-0.927359718355787	-1.1770885756051	21.8227260195145	0
chr1:167773669-167774478	0.472459568516247	-7.43138331470226	2pl	78.3818814424056	-15.093920999228	-2.6124766421266	20.115331442421	0
chr1:167805154-167805655	-8.18249684341519	-7.03297410362091	3pl	55.9642383529656	-1.40054516400159	-2.1482086020998	71.3850066947524	1+
chr1:167852621-167853122	-11.5803654455714	-13.5946326232361	2pl	65.8980481337881	-5.38348559757281	-1.54465768118933	11.822585896901	0
chr1:16786202-16786703	-1.32706635640128	-0.593710753713937	2pl	36.8524001211382	-2.72663477619072	-2.32630601815786	124.677145910462	1+
chr1:167865688-167866189	15.165385219406	5.00639869696056	2pl	15.2173432809179	2.35022566684652	1.31300716355888	21.4379809308824	0
chr1:168019350-168020124	16.3901928220634	16.9638033465239	2pl	58.3435053369944	-4.45874420579528	-0.805491479203308	67.3261075803702	1+
chr1:168082179-168082680	17.1233722886708	10.5321693247886	2pl	24.3928921585945	3.33473615715267	0.433177409199522	298.96864411971	0
chr1:168106232-168106733	14.9182196053153	17.0341016936145	2pl	24.3487959425963	1.19090811030862	1.38678658675031	19.6702618593249	0
chr1:168161426-168161927	10.0725096484475	10.7829475469008	2pl	50.8493254929904	3.22902028623592	0.861338776953345	40.3697061801428	0
chr1:168202949-168203666	7.36733739233976	-0.0587439743816862	2pl	48.0565759335988	-15.1442780709911	-0.96250223289826	69.1494155247094	0
chr1:168301654-168302155	19.4773057989398	20.0889882904329	2pl	22.6895723672882	1.14003163015	1.34821359838466	49.8905142195921	0
chr1:168405946-168406447	7.33374741031209	-6.9504725710632	2pl	19.0102430107095	1.82981188091386	1.42802184841604	57.7533428706171	0
chr1:168481963-168482464	2.73174460021956	0.197530153681357	2pl	58.3467362774393	-4.93976343894965	-0.794242535061508	172.048408255822	1+
chr1:168582601-168583386	31.8946498637089	20.4386087565218	2pl	15.2177235672968	-10.0532014350573	-0.65280174377604	79.4803363653392	1+
chr1:16872557-16873058	6.68133659394594	4.99531536876818	2pl	18.8340772912223	1.20152628233564	0.534912562795649	112.811038504978	0
chr1:168728995-168729496	-4.15617727910725	-6.35105466000108	2pl	54.2825095373028	-4.01571118639419	-3.25796416382587	58.6423658373883	1+
chr1:16889332-16889833	19.1240200450432	8.73683846167806	2pl	6.06294711211002	2.41532440894473	0.656675076573819	69.1699297287871	0
chr1:16890694-16891195	25.7508970711865	21.6826430573895	2pl	24.9449839349767	-2.32459210940229	-1.34806174671551	55.662633974916	1+
chr1:168933034-168933535	11.8150149177737	11.9510141506551	2pl	25.6543938333403	-1.44356503845513	-1.39682496988837	18.6919535913221	0
chr1:169010692-169011193	22.4692546500378	18.022885091241	2pl	28.44736693297	2.6680972032605	0.946371300364905	27.6127164241325	0
chr1:169031478-169031979	17.185018662641	13.6671649231416	2pl	33.4843766695644	-3.39269027009688	-0.736721103087874	97.5315418712608	1+
chr1:169115742-169116458	19.5320938829304	18.4091325875763	2pl	34.4946704453395	3.14230182549147	0.395668175909045	242.392346390106	0
chr1:169167563-169168064	15.299163143625	16.1162798381939	2pl	28.3002244943223	-1.28260583259164	-1.41963090428958	13.4451178202405	1+
chr1:169187892-169188393	1.06740763152728	-16.3136414280347	2pl	19.4043713916895	2.34718607665728	1.22537036834849	39.997867461824	0
chr1:169231342-169231843	11.9736957508689	13.5168476390205	2pl	42.1752054524406	-1.76887662540814	-1.83688835378448	9.75482377454996	0
chr1:16926527-16927028	10.2897418155163	2.89884129587738	2pl	24.9756869703982	2.2526262204059	0.51824085554578	304.857119419519	0
chr1:169333518-169334019	-2.04554242030651	-5.81512926562666	2pl	68.98233269864	-6.06193117855102	-2.2042523696374	18.3758914924486	1+
chr1:169334046-169334547	-7.61890415061812	-9.32917349079211	2pl	53.5447369317048	-4.63404112291881	-3.13947504761562	62.598695618508	1+
chr1:169680202-169681633	5.43660324470714	-4.41220491498753	2pl	23.2110917219866	-1.9751114358231	-1.15365463303588	470.092616448131	1+
chr1:169681660-169682505	13.3890954521626	9.175919573314	2pl	27.1241252359619	-2.79116050476256	-1.17401853905935	109.303109265964	1+
chr1:16969163-16969664	15.3710363861849	15.1008611767068	2pl	26.4120597079998	-1.35174481539813	-0.886441139098942	85.1695975352468	0
chr1:16972492-16973353	-1.00495252061776	-1.34028473546247	2pl	29.5905902892661	-1.98420518107707	-1.22489036236117	311.498743359905	0
chr1:169741595-169742096	1.95137023537973	3.33236785206816	2pl	42.7136641548463	-2.60333443823396	-1.00128152651107	60.6292058106184	1+
chr1:16978604-16979105	21.4585857864757	13.9007271083186	2pl	20.3153709599212	-13.3890532449975	-0.903170726433155	605.475443125872	1+
chr1:169942467-169942968	-3.27646820757483	-11.5244618103553	2pl	24.2339971438068	2.01621880926211	1.20455214411236	174.703749207515	1+
chr1:169964116-169964617	16.7031596289411	7.65175278831434	2pl	16.2565198700213	1.59815487323509	1.13775184507568	51.7990391204545	1+
chr1:169987194-169987695	17.5763320758956	1.74116089842675	2pl	3.10611476817345	-6.85908401747275	-0.363048712981386	1149.72622013286	1+
chr1:170001150-170001651	8.70922041808824	12.6778978429211	2pl	39.0657551078008	-2.39796137507465	-1.35590852989827	60.0471541216615	1+
chr1:170003332-170003833	17.8555984943951	16.0139456324602	2pl	44.9942255011644	19.0539948642639	0.790103185724907	83.7649084859663	0
chr1:170131390-170131891	13.7653957320652	14.9128976781123	2pl	37.5030989731709	-2.57546115137674	-1.58937129522679	42.3264097411285	1+
chr1:17015899-17016400	10.2532720863687	5.32944398272603	2pl	38.8638189845205	4.71076017225427	0.868616234521597	83.0379628006532	0
chr1:170175114-170175919	7.86739411471291	11.2540759447537	2pl	36.5078380570122	-2.45433629826957	-1.38525106677724	74.8541208027193	1+
chr1:170178251-170178752	21.8224347080154	17.192393258477	2pl	23.4138334021971	-10.470235817402	-2.54521809324155	6.97351713368176	1+
chr1:170309521-170310022	-2.54912344079453	-6.22807299545646	3pl	65.3208420118286	-1.95542992927926	-4.29996778889504	539.83692434507	1+
chr1:170350391-170350892	7.8287065030973	6.61860378481208	2pl	54.6540341457207	-4.23566315455021	-1.31417811390929	14.1168757770502	1+
chr1:170483185-170483686	0.587531896028961	-0.770931309077914	2pl	59.7595873343913	-4.51510893478082	-2.07724862357183	14.3746470709065	1+
chr1:170493913-170494812	23.1028602008	23.8858394108691	2pl	33.2066503686123	2.00469463440777	0.78596498452872	69.8831371689612	0
chr1:170511030-170511531	-7.52033738400558	-5.04094678508375	2pl	38.2043077480291	-2.51954640458526	-1.4369268222043	332.857480317356	1+
chr1:170551447-170551948	5.72355723165684	9.56216428040681	2pl	38.6147873116397	-1.7494984489747	-1.45231987421996	18.0214931153903	1+
chr1:170579322-170579823	10.480140908719	6.29514704507623	2pl	54.6615322363421	-6.76281284514518	-1.71626071982316	20.2902996363548	0
chr1:170585681-170586825	-20.5356467872783	-19.9997658081719	3pl	51.8547018957775	-1.50715513436348	-2.0102958828612	239.544592664021	1+
chr1:170586895-170587396	4.04358670097329	-0.0803804143823115	2pl	61.6676426071235	-5.60268261695216	-0.993562197634697	49.5842011877894	1+
chr1:170590957-170591458	1.0338700569329	-8.46744477238203	2pl	37.9171644872502	-3.25021465621486	-1.78754817405419	111.151545505155	1+
chr1:170620142-170620643	7.90692457061913	-1.38437601215749	2pl	50.9095742722189	-10.8947346428367	-1.49648080298269	39.6448094584773	1+
chr1:170668243-170668744	4.03348887862395	5.06688035752673	2pl	51.6065669881866	-3.40474674856772	-0.567915603558217	105.66256359989	1+
chr1:170672639-170673140	13.1708675051324	4.20718301262964	2pl	18.6780865306589	2.01069825383862	1.19558464939724	70.6693980862338	0
chr1:170692808-170693656	4.04942992894282	-4.84017364605158	2pl	28.5067929194512	2.77789091224281	0.929386049249752	121.459189242966	0
chr1:170698627-170699128	3.64887636242005	-28.0355722255223	2pl	18.2601355921614	2.12583308638996	2.01641214036	120.220906837476	0
chr1:170727878-170728379	19.5904505930759	19.2031117755633	2pl	62.465002483754	-4.37780012625465	-2.00307148657604	16.4549952180035	1+
chr1:170755415-170756257	12.3745984038161	13.4664862575753	2pl	38.4633463517086	-2.56460938882394	-1.68262965256195	24.6434882371409	1+
chr1:170847009-170847815	9.1387200953683	6.03995110742874	2pl	20.9591948523465	-1.19357295801405	-1.11332109087225	224.966420096573	1+
chr1:170853091-170854013	11.6009126416479	12.0224726340168	2pl	50.3306754629157	-3.79530216384925	-1.12766799799793	43.8525346253101	1+
chr1:170893541-170894357	18.6813659191857	-15.8059583634485	2pl	3.20467155181251	-6.61285188094886	-1.21827061068412	440.049805915202	1+
chr1:17098683-17099184	12.8850047907714	13.3294685866155	2pl	46.0187332167399	15.7069928902859	1.21105523037363	43.4646090369077	0
chr1:17109818-17110319	-1.13061673781905	-6.55440825946707	2pl	34.6620421089869	2.77575445860562	1.86451845484623	116.111979257956	0
chr1:171141264-171142486	6.32618710025467	0.0533801854110907	2pl	15.7792946291264	-1.27492382648856	-1.00837805893146	1978.51958378454	1+
chr1:17118565-17119066	19.8834534308115	5.85567477237095	2pl	40.0928884775544	13.5894212488669	1.03804485351571	47.5740516915918	0
chr1:171210377-171210878	10.3565085518726	9.67638018093104	2pl	28.4114862807831	2.3929549860579	1.4512288311675	15.7255970246413	0
chr1:171220002-171220503	2.82173623025956	-5.92111437248174	2pl	21.1470794683274	2.18790459093591	1.0530177163651	163.451144038463	0
chr1:171220513-171221014	3.61395948314098	-1.19403096855625	2pl	36.3142139228068	3.40658229901091	0.469585425586756	885.548562953438	1+
chr1:171221620-171222121	-1.0501844541364	-4.35134013557301	2pl	37.4164561691052	2.78896668851244	0.956507360845701	184.454266611991	0
chr1:171222907-171223408	5.77094985777392	-7.34179104577219	2pl	19.8341234359247	1.888590046372	0.771550598435184	141.669779582977	1+
chr1:171257043-171257544	-19.0857762441142	-17.4767718157983	3pl	49.2699692106542	-1.27985839993374	-2.59173192450339	141.679413240296	1+
chr1:171258408-171259671	17.6066520772729	9.78506438228019	2pl	18.5897672184047	8.00187695988046	0.473196211225111	296.646741422825	1+
chr1:171261255-171261756	3.63823017368395	0.828906285924752	2pl	47.1082931888665	-3.9263481071279	-1.42447116575845	65.0841684527274	1+
chr1:171263774-171264275	13.169917229987	8.33457790382317	2pl	22.6814812115279	-2.67061544381684	-0.842763023456784	103.607039314345	1+
chr1:171280522-171281023	14.8734951448237	13.7955545184206	2pl	34.8710447807415	-2.75321204187981	-1.10534005596063	53.7869757612523	1+
chr1:171286810-171287311	5.12074838739315	5.1445414817902	2pl	52.6549922356335	-3.2876141867589	-1.48185840773541	8.90528795461924	1+
chr1:171292804-171293305	-15.1283904162837	-23.7278529190551	3pl	41.5607429193541	-2.08911901583965	-3.44795839097812	168.32739199086	1+
chr1:171295085-171295918	17.8356296544116	11.7993650010966	2pl	15.6788004422869	-1.25879261100401	-0.910204376908424	203.971805758173	1+
chr1:17133995-17134496	8.01364576323115	-0.771493060671121	2pl	79.5741821878356	-14.4812042765039	-1.26222294695976	21.4630851293492	0
chr1:171355753-171356254	7.21802531731872	9.4180098154439	2pl	45.8631437861373	-2.47906549442334	-2.1805544344166	22.6773253283043	1+
chr1:171403262-171403763	10.1758967625922	-3.30100466297865	2pl	20.7627616096823	2.23920908682179	1.21563263436005	99.6996437089228	0
chr1:171622067-171622568	5.2096502112453	1.34611888382396	2pl	62.0271341477226	-7.89832534469064	-0.874539275343196	54.517450484047	1+
chr1:171645853-171646354	7.35188757771038	1.70119578615799	2pl	56.7492808333283	-14.095803361891	-1.59512670627238	31.8435561492213	0
chr1:17166991-17167492	7.96502564114241	0.0636948491419567	2pl	22.8633836523614	1.85825544913049	0.755482010331164	195.721722465494	0
chr1:171738900-171739401	0.741588078609595	-10.497255419915	2pl	27.4273674545583	-2.41903344022399	-2.0900421080608	95.5006829168574	1+
chr1:171833358-171834169	12.6811219800283	9.3304761130847	2pl	47.0378079989421	-13.898534167132	-1.23663824904043	33.5014091702549	0
chr1:171841967-171842468	14.399649775731	10.9374456493958	2pl	22.477446495028	2.45748785035736	0.703360003869085	98.1875930585757	0
chr1:171898867-171899368	18.6091578511692	17.6615302504169	2pl	22.9076658332292	-1.70059259324145	-0.510589815005618	452.294400762953	1+
chr1:171918193-171918694	19.5186917069119	15.5924601647725	2pl	50.442859516086	-17.5042292464059	-1.90726521065604	11.0851284997019	1+
chr1:171990328-171990829	22.7830830278227	23.137071692296	2pl	39.7302383257853	2.07187061912397	0.790490013092433	62.4924005698079	0
chr1:17208007-17208508	15.1796094623216	15.7777864084847	2pl	26.6229206685055	1.52666291797082	1.14548361900352	29.4815519591106	0
chr1:17209288-17209789	14.7005722750019	11.1408337811521	2pl	29.0896176459079	2.13695897970905	1.17227173904093	45.3561640402615	0
chr1:172107146-172107647	21.3699530045719	23.7807203344875	2pl	51.0573571063264	-2.94861267294005	-1.72583432663261	13.0829878092651	0
chr1:17212712-17213213	12.8304169271246	3.51771983381465	2pl	21.1803045286508	5.21757833941986	0.839281525904204	73.022889695504	0
chr1:172321452-172321953	-7.01889372146056	-11.8616962156026	2pl	55.6279225688621	-4.91123435499466	-2.24523870904968	36.2190307873168	0
chr1:172323625-172324126	3.15970191130039	4.58835121487019	2pl	26.8959930059406	-1.71709193088064	-1.91385147567783	25.3819585917767	1+
chr1:172335463-172336450	18.2808282198641	17.1877279109232	2pl	28.6112843560912	-2.50010637245452	-0.754412140244575	299.592384323041	1+
chr1:17236719-17237484	9.18461894174595	5.06843408579718	2pl	29.046201630815	2.75961891314148	0.529055684749856	276.796330484048	0
chr1:172377993-172378801	-4.3238083623645	-7.86559348938309	2pl	51.6029033582235	-4.45163364113673	-3.95457305088834	51.5464378116788	1+
chr1:172390723-172391640	-3.37689954684625	-5.33015456689308	2pl	62.5624553993548	-4.57715387123311	-1.67395064548653	91.8503196266947	1+
chr1:17239332-17239833	16.9351985771734	15.3115317876326	2pl	35.4108975355588	2.60833906985266	0.490427938540797	371.11150625453	0
chr1:172403458-172403959	23.2122410392779	22.6044931602195	2pl	20.4633898918181	-1.63448410968698	-2.15861969620627	7.88133104946572	0
chr1:17244792-17245651	3.12991320932438	-0.466921352355719	2pl	39.9015697003839	3.73557541166241	0.828879037215667	924.45604639247	1+
chr1:172448501-172449002	17.6046794310055	16.614383237029	2pl	46.5835400681371	-15.6145386805998	-0.954378562501539	52.3947888651981	0
chr1:172460911-172461412	11.5939322986404	11.8615681866884	2pl	29.8349400116352	1.78466902444796	0.727378909143673	92.3171124985607	0
chr1:172487467-172488264	11.5510239169172	0.967305943296161	2pl	11.056439297659	1.49650110988904	1.49605227895133	41.9187265148432	0
chr1:172497227-172497728	-0.0198288570848959	-5.00842307350073	2pl	30.9091784299584	2.80735072272618	0.83174781682819	542.528116272412	0
chr1:172537858-172538359	7.89182320588747	7.34420388480796	2pl	59.0736999328483	-4.41915171328089	-1.62069343223777	28.1711508846688	0
chr1:172545288-172545789	1.95930988780653	-1.07448025576151	2pl	59.7824107335808	-4.98863725954666	-2.31551235358692	35.8486403071242	1+
chr1:172616539-172617395	5.45488333222523	7.37850797907682	2pl	39.736473680452	-2.56195905155677	-1.20194874275946	124.041875146359	1+
chr1:17265166-17265667	15.934565548821	15.958381436419	2pl	33.75269280526	2.067253783149	0.991855438375621	35.5976962417653	0
chr1:172671532-172672033	9.25233360318599	5.11750568192803	2pl	23.2718906916532	2.08928732954576	1.21240247067627	36.0723133524776	0
chr1:172679304-172679805	-2.19231295534837	0.941223927550631	2pl	37.9435819522672	-2.13324598957599	-2.08312209141232	27.6216337378178	1+
chr1:172716068-172716896	2.36004135223366	1.25423910125846	2pl	51.5533259348965	-3.87068123230171	-1.17942890126721	155.831964514252	0
chr1:17274093-17274594	-5.24291816777721	-12.7436011348746	2pl	24.4891626556387	2.29213084570591	1.28843429320307	177.324830870798	0
chr1:172845256-172845757	18.4744521384574	11.8948703004973	2pl	14.377158993287	1.44236039177347	1.43421513918954	29.0187793634237	0
chr1:172851059-172851560	-13.5050936757049	-14.2407349929218	2pl	66.6623287294985	-4.27066815076084	-1.40642577275499	28.187414805596	0
chr1:172978388-172978889	26.6987097783164	25.7263767634477	2pl	31.3002212912329	2.05247317123577	1.21174819392262	31.5120452775984	0
chr1:17304124-17304625	6.8687572593955	0.631026585724856	2pl	18.7441439257952	2.64084527713082	1.21806921308759	39.4182807310457	0
chr1:173077971-173078472	14.6987379726297	16.0912926832912	2pl	49.7582649251798	-3.24533510444087	-2.55311988584861	5.25105750573158	0
chr1:173092252-173092753	19.2395393753896	18.004349699287	2pl	28.2797463898767	-2.07821959160189	-2.13092647587831	27.7000087053124	1+
chr1:173123146-173123647	16.2290073086334	0.899800821557032	2pl	18.8999615464824	2.63010115583077	0.733927428968937	174.565255801824	0
chr1:173164114-173164615	19.564546088622	18.3995177502864	2pl	28.1080744781846	-1.7194003193251	-0.829544404017596	93.8204040905981	1+
chr1:173164785-173165532	-2.50423956187902	-0.0781020208533487	2pl	37.3507945711924	-2.55825324419311	-2.42364683920528	48.9949633981747	1+
chr1:173176661-173177162	16.9115311433535	14.5932522439277	2pl	46.1064882457409	-15.0584464601426	-1.9752244896879	7.95068990980548	0
chr1:173187253-173187754	9.59110137059373	6.97515908577759	2pl	26.6774760351386	1.69010301955013	1.50286606164673	18.139717928234	0
chr1:173330308-173330809	13.5949348589998	12.8613391669001	2pl	52.2664540727022	-4.54080559314317	-1.3476788470227	13.3235604766791	1+
chr1:173449367-173449868	15.2695406594826	10.7586433174635	2pl	9.99865683546064	1.28234801933062	1.23836153845093	21.5106970031626	0
chr1:173507321-173507822	11.1126406939875	5.60741498900167	2pl	10.8061438906048	0.940192449913241	1.19148650236285	31.6032150583752	0
chr1:173562814-173563315	12.1369175348581	15.2666649090476	2pl	33.1308003381864	1.71774088450242	1.21403196673912	52.8609655146999	0
chr1:173685102-173685603	-0.25201047178081	-3.26711442693217	2pl	24.1781593973001	1.98539910848496	2.11243369826131	130.291028846358	0
chr1:17369449-17369950	13.36985402329	7.14286295965822	2pl	26.6306751772537	3.58869582111303	1.2467976393709	36.774031779075	0
chr1:173769004-173769505	11.9424945652098	8.89808544491563	2pl	22.5092897025869	-1.65083655178026	-1.40630024067019	17.8572188647564	1+
chr1:173960564-173961065	-9.24157439298309	-9.85162202154514	3pl	60.8986968069587	-1.48340930159849	-2.636766041635	15.1651301799126	1+
chr1:174004975-174005476	8.97478376807297	5.60027411670427	2pl	20.1061337472009	1.84249378186409	3.00024565230534	76.0815516308805	0
chr1:174131163-174131664	4.36050714178555	-11.2197089019189	2pl	18.4411303401059	1.98042481279067	1.27105978037472	54.4431082409808	0
chr1:174191511-174192012	12.4976968051863	13.3154314660777	2pl	31.9304130487244	-2.50888267606692	-1.29337720232979	99.6871522893287	0
chr1:17423631-17424132	-0.0774304468499709	-0.389625321455732	2pl	56.2862401748635	-4.22998702281621	-2.28699622305512	43.9178069441438	0
chr1:174266317-174266818	30.334408574527	29.6841364579468	2pl	81.2821047590234	-17.3698427911326	-1.35942426268905	16.4821362874121	0
chr1:174408060-174408561	1.94573041024361	-4.12165973845947	2pl	28.5934592735797	-2.45858029356499	-2.5000159602687	128.605057247977	1+
chr1:174409848-174410674	7.50135642826123	4.65245960595598	2pl	21.4704848071447	-2.46821057234865	-1.24934050230832	160.772054667771	1+
chr1:174652878-174653379	5.78394144878881	5.25167285206587	2pl	26.3088652414843	1.74282810577969	1.34551117286163	70.5363586553463	0
chr1:174799448-174799949	12.3409795975857	10.1821893348247	2pl	30.3127585766029	2.5036373882857	0.328799374989744	764.573296325719	1+
chr1:174828406-174828907	1.77595953434364	1.26847446601995	3pl	65.847615407273	-1.73557729269529	-3.19224744941082	13.7036959024072	0
chr1:17488893-17489803	2.30901169987361	-0.137180271559832	2pl	58.8547379147678	-4.47751388556585	-3.86321884307035	248.990135370218	1+
chr1:174902629-174903130	10.5589215287681	11.8814335293541	2pl	35.8266262457713	-2.0853631897231	-1.91865586704039	15.4621823418552	1+
chr1:174953596-174954939	16.8567143837536	6.09708376167193	2pl	20.6017259051688	9.07481039288912	0.564059733195692	102.055094464229	0
chr1:17498098-17498599	4.84051057462468	3.28598114952492	2pl	47.2790630947085	-11.76982515453	-2.12353526932939	131.079663590275	1+
chr1:175033908-175034409	14.0488709467281	12.1070835112523	2pl	37.982527906318	3.92036766286752	0.862341051483155	73.9701351354381	0
chr1:175066010-175066511	20.9822955629591	22.7458288590367	2pl	46.4489442407898	-2.39001602211516	-1.89803055539456	13.5531739258287	1+
chr1:175071997-175073163	10.8474435314137	12.4101852777259	2pl	49.1174628597441	-2.54422717849938	-0.57888819354393	94.6099833649768	1+
chr1:175077808-175078309	1.59936735369398	4.12848044512536	2pl	43.2393430417416	-2.89911934819715	-1.86951192242411	31.3111029913056	1+
chr1:175128811-175130352	-3.17462058581757	-3.72829263476073	2pl	45.431985223778	-3.95290218873531	-2.05842160971231	234.385342439888	1+
chr1:175130954-175131455	3.06670843330974	4.28773981926864	2pl	48.179387843944	-2.62308502401826	-1.69777582521381	36.6713654808216	1+
chr1:17516737-17517238	5.34023828996581	0.1583240232272	2pl	52.3377592310737	-7.64379333148763	-2.65273147638352	32.5512335074264	0
chr1:17532035-17532536	10.8807254470064	0.745581184334946	2pl	13.3629872370757	1.44346347837917	0.947784805969863	59.7508472377379	0
chr1:175322929-175323430	-10.0105212048687	-9.06816784884178	3pl	43.4591666880422	-1.03832669909171	-2.92534695055571	24.3545992829718	1+
chr1:175388258-175388759	11.19109809732	7.16403184549377	2pl	25.6011080398449	-3.1892608069251	-1.29601721281771	129.463478303048	1+
chr1:17539807-17541166	4.68627952648455	-7.60730266563361	2pl	22.8528248523867	2.37539514356972	1.20454013255011	564.347738096853	0
chr1:175433809-175434310	24.4502632289831	17.3759179086868	2pl	24.3153874525353	-13.7291322530953	-1.56579423024952	30.8204911702803	1+
chr1:175492122-175492623	-2.30711635142237	-8.4851099958926	3pl	66.5279433190686	-1.88828316222607	-3.36590458048276	23.541757466967	1+
chr1:17549350-17549851	12.2223651712963	5.99609332785848	2pl	21.9688812556164	2.78311895996238	0.748783038976783	143.661272932985	0
chr1:175500357-175500858	-7.25192044655309	-9.14484138164813	2pl	34.5467913573793	-2.44216677438819	-3.06853464526692	108.130107849848	1+
chr1:175514237-175515107	0.748626729679382	-3.48111261363987	2pl	53.3200917460094	-5.08032606054542	-1.9098513798977	47.9755507394419	1+
chr1:17551853-17552354	2.3796434532355	2.92148024465868	2pl	49.0290700874075	-3.73627125481405	-1.13279867991688	221.24740233239	1+
chr1:175530048-175530549	8.65284675464159	3.44560194808893	2pl	28.2016534784153	2.52158778378184	1.70814901689151	63.1928961967782	0
chr1:175564532-175565033	17.0012088103796	17.6995694442984	2pl	37.8052284612136	-2.03585592913263	-1.34262770703451	15.6343049992978	1+
chr1:175612160-175612661	4.36386174627909	-22.7912010400239	2pl	16.4149848544561	1.45365322684546	2.11488869000403	39.6664937450803	0
chr1:175673390-175673891	2.38917003163646	-4.59235280419971	2pl	21.0280088886458	1.89257911797854	1.90581469753158	69.971528717936	0
chr1:175719131-175719632	12.2619227918688	11.8460945686295	2pl	40.7476421568095	2.86768800381907	1.16051631352951	28.4229853515153	0
chr1:17573611-17574112	19.2363098186203	16.7894658761199	2pl	59.6389979897675	5.55384470168474	0.898624524786705	190.404811419619	0
chr1:175781968-175782469	27.1758232893271	24.6544593480123	2pl	27.1990212613943	3.45698271002171	1.15401884227044	20.1412226830415	1+
chr1:175827097-175827974	8.3790892816399	8.60636129035157	2pl	36.1764811194875	2.5011575905677	0.495117175411713	500.000351374536	1+
chr1:175866746-175867247	24.1335878652017	14.5598704982807	2pl	10.5139502096735	1.91046523335966	0.985305071994596	36.1835678156133	0
chr1:17587581-17588082	10.4488562956666	10.4622437753406	2pl	22.5969725960149	-2.08494176347221	-0.562338886127047	334.17518304871	0
chr1:175876371-175876872	19.4295333777967	16.8223255978788	2pl	33.477133804337	2.59562423094154	0.839912958604289	41.5240656870267	0
chr1:176058666-176059167	14.042610475571	6.60842373298744	2pl	17.916560147511	1.73693232024979	0.896732290613765	83.9672093909711	0
chr1:176090004-176090505	7.84069968800249	9.43092333783826	2pl	52.1461180182765	-3.14716308365135	-2.128312831053	28.1584881062304	1+
chr1:176195256-176196060	11.9727387075929	13.6249494658628	2pl	28.7549354639532	-1.56329633964654	-1.41160641458832	24.365266232934	1+
chr1:176443697-176444198	0.366098454394269	2.95818281087821	2pl	39.3955331923661	-1.87681324532652	-2.05969435504196	14.964092068258	1+
chr1:176450456-176450957	11.8750687548946	7.60801632347216	2pl	18.8456886624744	1.77617972730524	1.19356365222761	28.2457074857637	0
chr1:176469560-176470061	11.7454752403149	10.1798512658476	2pl	59.3720867205402	-5.4306111998311	-1.25480317806835	23.3235674920615	0
chr1:176479835-176480336	-0.0712398899594131	1.83526642056247	3pl	46.5632897490149	-0.940424581938388	-1.34183414883856	81.4410275592198	0
chr1:176517402-176517903	0.156466296079529	-22.2794777529874	2pl	24.99372514551	-2.53339070129432	-1.94925577073049	403.588944218572	1+
chr1:176552530-176553467	2.54836583034069	-4.43130120328475	2pl	76.3643269304397	-15.0884071346548	-1.23815002651334	67.9131437605775	0
chr1:176569425-176569926	5.71374489623637	2.38286872809254	2pl	51.799770855875	-5.04204737476156	-3.39235805799208	64.6584248662852	1+
chr1:17656981-17657482	9.06194120893822	4.36341864803145	2pl	39.2931215625243	-3.7096123205614	-1.45504921415917	27.2158116959686	0
chr1:176572149-176572650	-4.83147068173453	-9.52920308874951	2pl	30.4353671099242	-2.23343760364775	-1.71150258330909	398.461370737924	1+
chr1:176601257-176601758	-3.80815980762492	-11.9812474314248	3pl	72.784647993571	-2.49211632545233	-2.48982281503715	110.547434089643	1+
chr1:176602290-176602791	-2.61168280963409	-10.2764934946939	3pl	70.5287993680728	-2.12931598880592	-1.67874273673144	46.9060005934255	0
chr1:176695963-176696464	17.495092073389	16.5545760876158	2pl	24.6868390273403	1.66094445392391	0.549827703559902	134.243965466273	0
chr1:176709927-176710428	11.1704589805795	12.1295193064655	2pl	43.6167797757417	-2.45755812182464	-1.94219703828278	14.9695316591871	0
chr1:176724335-176724836	0.190512747570607	-3.94928650604511	3pl	73.0194295067305	-2.31492291823078	-3.28208335864056	14.0770987557927	1+
chr1:176785812-176786952	3.52138137752627	1.65117145737451	2pl	30.3438331720781	-2.14806036291605	-0.833849839424543	219.404155948986	1+
chr1:176795892-176796393	9.18648283003954	2.39196109394003	2pl	10.4708774600456	0.961374446804904	2.09339669224985	14.7378593535571	0
chr1:17682359-17682860	13.5566803520244	6.22383225886599	2pl	20.7517732418521	7.89519725905673	0.824148160658565	75.5874716483882	0
chr1:176826208-176826709	-4.69615713650081	-4.29093438656904	2pl	49.8883375785341	-3.38681906918089	-3.16782015362905	56.1018718632508	1+
chr1:17684769-17685270	2.8470776849007	-6.27125184965677	2pl	21.6139586646559	1.71573711596598	1.79709855590723	103.290363794233	0
chr1:176857849-176858704	16.8991654210885	16.830837296534	2pl	30.0244897435716	2.87137632674008	0.758059544792233	38.84016057499	0
chr1:176904183-176904684	19.249278431449	19.0612901878383	2pl	29.4954675124685	-1.90114267431089	-1.13013330635425	85.6525576961629	1+
chr1:17691188-17691689	-0.881019267260966	-6.76893338177766	2pl	25.7227698863434	2.19855872167547	1.17560298374404	148.26428797856	0
chr1:176948941-176949442	6.3181177374153	1.574335193194	2pl	62.5137773363148	-5.47705387366354	-0.715952424154189	150.393681965413	1+
chr1:176996455-176996956	6.51601197974019	-12.7126645367494	2pl	16.7935297341936	1.98840033364302	2.06333043271195	606.429094389512	1+
chr1:177072169-177073020	0.908718446684668	1.46908746837071	2pl	39.1720810461699	-2.54199500707051	-1.12416241577202	476.873219168021	1+
chr1:177145086-177145838	-2.29169160563439	-15.7693052261427	2pl	22.8999980051107	2.37353889013498	1.70497252201541	243.492910738403	1+
chr1:177207362-177207863	13.3750963321861	9.79121722345765	2pl	29.503256708428	-2.12074648661743	-1.52645524280239	53.9494379515266	0
chr1:177208268-177208769	15.538814619911	13.6726891878306	2pl	22.2545402374333	-1.33895598443344	-1.17511692928424	18.8031369731973	0
chr1:177256228-177256729	19.4620380439989	17.6010478955434	2pl	34.3343552155413	3.27710111110308	1.18280669564426	44.2684729876413	0
chr1:177258589-177259534	7.47694765057509	6.8355618259117	2pl	57.2842274070943	-4.18679464461122	-1.80356935909968	26.3691353930809	0
chr1:177273053-177273554	12.4172894790586	7.75019123070893	2pl	28.8965540309066	3.61617283778897	0.725405787675457	114.199452074169	1+
chr1:17730483-17730984	6.30464735771504	7.76854757161613	2pl	31.4656698641794	-2.29731265361679	-2.01332219591396	18.8206055566759	0
chr1:177351285-177351786	4.56123864052408	4.6672783751282	2pl	58.5787676386897	3.47264198633154	0.434081328714641	597.033126376453	1+
chr1:177448595-177449096	2.20726532981582	-5.26964411372607	2pl	26.2204767438306	2.80097604392082	1.82733824756645	19.9695994253422	0
chr1:177574130-177574631	11.5370040402055	9.16092828774329	2pl	29.21611311787	-3.52594958778414	-2.09297200222645	12.9743726071786	0
chr1:17768527-17769028	8.22143456565068	4.78435680809674	2pl	28.1746806288191	3.61969481740023	1.36558641406927	42.2539185429222	0
chr1:17772604-17773517	18.6968750274068	17.6228274833026	2pl	26.8733928733991	2.54321502709968	1.00741983999029	75.1886609598435	0
chr1:177793806-177794307	26.9493912974661	21.4585412294973	2pl	14.4783875263293	-114.018348623171	-1.40662725334083	19.0051402416126	1+
chr1:177800367-177801139	0.115500335688389	2.55384783241138	2pl	39.5758659283689	-2.25041009826232	-1.31581498485659	116.555373614266	1+
chr1:177820145-177820646	-8.12746764729838	-10.5109985525077	3pl	65.0539466366065	-1.73953619690063	-2.37452084475561	23.6839815890723	1+
chr1:177897541-177898042	21.1463797125945	14.8581757643832	2pl	8.79638184747218	1.20080796929034	0.825408662292227	51.5217507828677	0
chr1:177945923-177946820	-13.4117204812675	-11.2160761026035	3pl	48.0949398161422	-1.13985893626183	-1.34671325558116	753.828642250212	1+
chr1:178104647-178105148	20.0932742417059	16.0335465450772	2pl	59.1752526821979	-6.64079473890049	-1.05323134396106	31.1914863293592	1+
chr1:178223134-178223635	11.6326323123857	9.07300175940319	2pl	15.2613692386006	1.2427391453727	1.57883608741675	15.7110602846712	0
chr1:178232902-178233403	20.3417792748359	15.180056522311	2pl	40.646030434626	-12.0001714521356	-1.03874841104525	32.125812277952	1+
chr1:178262048-178262549	11.8544124851474	5.88789750895887	2pl	18.1161966151222	2.86105886056059	0.795583833756801	119.24876455847	0
chr1:178294655-178295156	9.80124208549387	6.96378153879469	2pl	62.0610858618081	-5.45883167351265	-0.986087920584977	34.6499811901291	0
chr1:178641455-178641956	10.1911581898244	9.809046554809	2pl	41.1481669533675	-3.58933662142881	-1.8743810332744	16.3562703003405	0
chr1:178645135-178645924	14.0251892623231	16.1582440588493	2pl	39.9195881424255	-2.15744438381398	-0.628138561555243	103.210780184883	1+
chr1:17874533-17875034	17.554518784489	4.76766423515986	2pl	8.98217615081058	1.00867879340293	1.74926780237342	25.2449547758059	0
chr1:17875096-17876305	10.0056201594987	8.3550452729142	2pl	61.0876944654064	-5.442295836426	-0.943529374658906	55.1712530711644	0
chr1:178782339-178782840	-1.65351320544739	-1.4503000756676	2pl	36.476366409127	2.6631126881625	1.42032648755891	239.798882518182	0
chr1:178870906-178871407	25.8551002803062	23.6768364696358	2pl	22.2272822581891	-2.34234647959054	-0.453680549445215	420.912241597157	1+
chr1:178926719-178927220	4.72065197354467	5.83014157952978	2pl	40.6040160021233	-2.55017545646418	-1.86852934717689	23.7182041814897	1+
chr1:178933949-178934450	8.26195642452276	7.79936448124797	2pl	50.3719168001754	-4.17231425762488	-1.24002803914828	18.0740545002023	0
chr1:178938770-178939271	17.5594358441018	17.7371724210069	2pl	23.7816954658929	1.03837607301954	0.977166860085497	35.339829621685	0
chr1:178951492-178951993	8.97421004282672	7.92474070360109	2pl	58.2327833518034	-4.75127152113466	-2.81226765246031	36.5729856768778	0
chr1:178957601-178958102	10.5700129792456	8.78915384613151	2pl	81.4204669767331	-19.6178404117222	-1.47386500937174	46.9850697348494	0
chr1:178960753-178961254	15.1911087182016	15.5378956695877	2pl	51.1350679237264	-3.5747038646226	-1.06758473154345	32.3468484619226	0
chr1:178973146-178974134	-9.84224481672799	-19.9857029085045	3pl	32.6461020925775	-1.00192083692204	-2.13129148578288	2068.32719237524	1+
chr1:178986103-178986604	5.21618996110782	2.5865974541933	2pl	59.2205452172162	-5.97457383868494	-1.62273395030517	16.9558289113741	0
chr1:179175556-179176057	8.78649718826834	1.20463175832286	2pl	15.4316078033493	1.44187488890131	1.78486139080959	46.3628679758436	0
chr1:17924551-17925052	20.945696363351	16.7832394771445	2pl	52.2306953289248	-14.5982794628307	-1.05118803567327	25.8605820459674	0
chr1:179690594-179691095	-7.55817972850585	-6.08650203347515	2pl	42.5434301949488	-3.28214047533271	-2.87759399018643	158.03862578639	1+
chr1:179701798-179702299	16.8359994129672	11.0728539627557	2pl	47.9430720233173	-18.0250886134983	-1.61035308135044	14.9936707724392	1+
chr1:179709744-179710245	13.6084781463146	10.8565487555083	2pl	53.7565183667701	-6.1570499311008	-0.762886261487104	74.6832294197617	1+
chr1:179781915-179782416	11.7682089602536	5.09920390353607	2pl	84.2317223603227	-22.1157596551872	-1.7889598279289	14.1672196970851	0
chr1:179788165-179788666	-3.62103333368479	-2.47984427009989	2pl	53.2417740179073	-3.25430123007813	-2.12951132329917	35.5689380111752	1+
chr1:179803845-179804346	6.25552644043128	6.17720828132048	2pl	55.5877627145412	-4.28259571038293	-2.52472755377769	24.1198729096507	0
chr1:180062417-180062918	16.1546790201474	11.611746873766	2pl	32.7935753882219	-4.98026744625102	-1.03307259466042	26.1590410775997	0
chr1:180186806-180187307	8.57025360212768	-21.8435104126043	2pl	17.5870515060078	2.44038541094921	2.15154763868694	37.0039484152344	0
chr1:180211774-180212275	29.2205838667031	25.4315454321169	2pl	30.98137660852	-3.40481170877027	-0.82023671370766	123.101922177295	1+
chr1:180221415-180221916	-13.2754310839408	-18.4724334428431	3pl	59.6594197430451	-2.25325188197384	-2.58205063040181	64.2561319691339	1+
chr1:180253553-180254054	8.82656328788865	6.95371375036922	2pl	58.0388264501035	4.53290640367437	0.793987199365654	37.3158598074857	0
chr1:180353937-180354438	12.4807876882492	11.4453087872654	2pl	29.7964087773632	-2.84214288473918	-1.25290946047472	69.7364917734256	1+
chr1:180364956-180365457	13.3814322356547	4.27374539798808	2pl	11.1262346470386	1.66973877777897	0.89122925714116	30.6046243026941	0
chr1:18041887-18042388	-14.5361938918498	-14.2617824632593	2pl	39.7958037299636	-2.50757185336569	-1.5439792876021	25.744980988981	0
chr1:180425896-180426397	14.2997008574383	7.59408141119169	2pl	67.142216846767	-12.2530749242554	-2.11723577994799	8.49657855386544	1+
chr1:180522077-180522578	10.8383988840818	9.09235748362006	2pl	20.1555161825733	1.14810607403103	1.48927699176683	28.3754659469901	0
chr1:180579922-180580696	14.4981449645644	8.06156675332426	2pl	33.8893836018726	4.08291459496339	0.707892317181545	85.4025659041729	0
chr1:180800877-180801378	11.4099164202294	11.8790355766117	2pl	56.8177077004749	-3.14446765841046	-1.81483987947922	13.0650251169881	1+
chr1:180899174-180899675	12.4885985168471	10.6048421085727	2pl	58.1222711089866	-4.81403585599755	-1.11629050520392	153.424094645653	1+
chr1:180917229-180917730	6.88953215002928	5.63554395171887	2pl	39.6444006758929	3.0254383562319	1.0636958444039	69.4728681857449	0
chr1:180923048-180923549	15.9240090297115	15.3391625789139	2pl	44.6210688807253	2.95290038849757	0.735060007243511	248.564437543289	0
chr1:180930654-180931155	20.1290050746748	18.7608747625181	2pl	16.6062609807038	-1.23376505205503	-0.955704082776532	715.796809905714	1+
chr1:180945415-180945916	16.9578632949055	17.1973058787478	2pl	58.0686192580223	3.69880674205672	1.30533082240026	67.8743432765833	0
chr1:181062781-181063282	11.7955590529194	6.17260658997809	2pl	16.4370692099562	1.29593579661587	1.66067557297538	25.0702685200715	0
chr1:181094808-181095309	16.7346007764164	8.29212749276032	2pl	16.7986850978978	1.36358067101496	1.06113567535193	96.3757031277794	0
chr1:181097166-181097667	6.90975139763251	3.94201426297113	2pl	61.568494337756	-5.17151918102504	-1.04797007714264	339.611292229635	1+
chr1:181101419-181101920	6.12372513417398	-14.1778154207664	2pl	21.0273329590137	3.86284160504133	1.29096512689411	167.562071463174	0
chr1:181112996-181113765	-5.23786289373545	-7.35430792034238	3pl	41.8043883105607	-1.80999447809659	-2.33889894246714	371.490417007997	1+
chr1:181117580-181118081	15.953634944961	13.5551329450925	2pl	18.0087605009137	1.40274714419093	0.614524963834413	116.63784366139	0
chr1:181126873-181127374	13.969070294463	8.13150449928913	2pl	21.2009809248648	-1.81355484981522	-0.660723129698424	290.093059889071	0
chr1:181128625-181129126	-7.19682998736504	-6.72683689792836	2pl	26.7100833857685	1.68785418569216	0.580038450183272	183.009456582818	0
chr1:181184418-181184919	1.89433462222771	3.12364975883341	2pl	51.1464526879712	-3.06064126810334	-2.43521619107929	50.8304715467991	1+
chr1:181351051-181351861	6.8764422819093	7.06533289264536	2pl	39.930790632125	-2.46237351508179	-1.24133420593883	51.9541787822417	0
chr1:181545323-181545824	18.4818905296431	6.26463552404175	2pl	12.3058060788322	4.46559603716857	1.0097388072491	20.9295406212716	0
chr1:18161404-18161905	-7.98352112488663	-10.2831940266986	3pl	66.2578859883552	-1.88728890135459	-2.91972987117174	103.875758868102	1+
chr1:18171102-18171603	14.7721529254488	9.3817492601244	2pl	17.4328020343351	4.99555407787165	0.918255323471667	45.1841191168771	0
chr1:181806331-181807621	-2.81708837713491	-6.86870213507949	2pl	38.6689874566523	3.07472249509524	1.63648768502467	162.291957897	0
chr1:18183280-18183781	6.68124268414681	6.5624027631521	2pl	49.758268289963	-3.92833610311932	-1.16859521654924	32.2391091387462	1+
chr1:18191318-18191819	-8.20972288913196	-7.02757534771201	3pl	55.0930436613975	-1.39864088443947	-2.12828682789433	61.4785477104507	0
chr1:18192931-18193432	5.13281509354086	1.52414979469233	2pl	23.094471596037	2.86713834875026	1.16851498218524	45.3568298439235	0
chr1:181989579-181990080	11.5274815102939	11.4189327806208	2pl	53.1162345757542	-4.93792212348963	-1.88279023403087	10.287914500164	1+
chr1:182061186-182061975	7.10140250576125	8.9435111677006	2pl	52.2759046566972	-2.93016682508505	-0.802862819802886	204.130045536575	0
chr1:182143951-182144452	-5.17953597279639	-5.72381895334725	2pl	28.5211300262981	-1.92292853309207	-0.980704256770357	534.84344021811	1+
chr1:182186259-182186760	12.5650693000933	-2.30386526207574	2pl	19.771696624584	8.24890601796583	1.36351367503697	31.635908002162	0
chr1:182289877-182290702	8.70951110381753	2.89167591731113	2pl	21.4810619655686	2.34815610073717	1.21727104510483	49.2627224178436	0
chr1:182301707-182302208	11.6147176176611	10.406295674295	2pl	25.3015569171936	1.86898764132984	0.888799970944281	315.850764429239	1+
chr1:182302279-182302780	10.3611255962866	8.11903022539549	2pl	28.5702268718773	2.88521905213522	1.30283315976361	92.5865112955695	0
chr1:182309547-182310048	13.2900579531787	1.99465419540536	2pl	16.8061175759772	2.54924350301312	1.51133313955983	21.496602138177	0
chr1:182333825-182334326	13.3472882054382	9.88025223496638	2pl	16.9865502624236	2.18726209661119	0.91759185122714	44.564782860963	0
chr1:182336073-182336962	10.8522165395245	11.9331723782394	2pl	32.1504115246483	-1.97656151002963	-1.49147045168861	87.0464018103871	1+
chr1:182340101-182340602	15.683234638186	14.0275745374977	2pl	27.5338241512894	-2.23025299468052	-1.27154505118348	24.9484772677268	0
chr1:182353390-182353891	8.0311622867607	10.5547568706313	2pl	40.17782139372	-2.08499156638042	-2.04694364979419	28.1865215161097	1+
chr1:182434277-182434778	11.7017597839488	13.4742411759768	2pl	54.2246677668114	-2.68496672098604	-2.06974507821667	10.5418122305565	0
chr1:182448600-182449101	15.9375147094161	14.3562245180286	2pl	63.9663217295955	-5.54030490692605	-1.21012594511669	17.9056351794332	1+
chr1:182484439-182484940	14.3846300520487	13.753432214171	2pl	50.3899842645893	3.66782521539632	1.06211789984274	58.8469501624602	0
chr1:182594587-182595088	4.80125645171863	7.4701029356277	2pl	33.1403067098914	-2.21764885168885	-1.00970880256341	53.5280757682383	1+
chr1:182606647-182607148	3.03642613746922	1.54223421774017	2pl	59.855865214338	-4.16630793861243	-1.05130525471671	97.1672819331221	1+
chr1:182616142-182616643	6.09068513459884	-3.05622382831839	2pl	21.2844841593335	2.68843358108372	0.910182409742081	130.158135648767	0
chr1:182633521-182634022	0.595182821147129	-10.1025560291996	2pl	22.3558893788201	2.35941675391003	1.03371767574231	469.254458251352	0
chr1:182634275-182635113	-6.04654885348518	-17.074617354753	2pl	75.3158604235071	-14.79122673894	-1.75199743672641	163.880116278058	1+
chr1:182656319-182656820	13.7937068603738	11.4105727456804	2pl	76.4284745904266	-12.7099430108194	-1.37843104091518	16.4335647209546	0
chr1:182665814-182666315	1.19081506922882	-2.16334883565989	2pl	44.7590229291469	-4.85537829683187	-2.37927675497934	66.5645578473457	1+
chr1:182670726-182671227	16.8550043842119	14.9592015433689	2pl	13.2708307326867	1.05111782211781	0.844437600065349	78.1891181981481	0
chr1:182687306-182687807	19.558706064607	18.4696174229105	2pl	11.0637539983755	0.651933843869087	1.01023697795213	25.6188125100374	0
chr1:182699636-182700137	-6.02992879444606	-7.82120245241494	2pl	30.2112986432045	-1.99737650346714	-1.53144959830202	516.594984136905	1+
chr1:1827036-1827537	31.4721092136253	21.5481324606643	2pl	19.4355545325639	15.296159417196	0.6429334741836	62.3298501145913	0
chr1:182739500-182740001	13.5917908778703	13.7456808218532	2pl	35.5900017993442	2.06391046207698	0.464737598094514	342.363572577367	0
chr1:182765397-182765898	8.05155249330344	8.45908721787514	2pl	56.8208107487653	-3.66148286139796	-1.76113902084972	22.3272316365062	1+
chr1:182829471-182829972	11.9340577010955	-17.1400256058682	2pl	20.9233939351781	7.19586155450368	2.18248088177788	16.6400099864152	0
chr1:182995870-182996371	5.97911095285985	-7.97090014569237	2pl	16.8509449274371	2.67710797689559	0.871242626031423	48.6745291216743	0
chr1:183051523-183052024	19.1981247209135	18.0404439081719	2pl	35.0014507497618	3.19385529920244	1.10911625345799	36.792682926313	0
chr1:183054210-183055073	13.1796399944232	10.3077465637984	2pl	23.7170798898753	-2.30581084115547	-0.771878894022322	181.681470002884	1+
chr1:183096802-183097303	12.9169524804393	8.56555527735157	2pl	79.0700079687912	-17.3063436554538	-1.51983298947426	16.0461604333842	1+
chr1:183218795-183219296	18.0758984500203	13.9406875741782	2pl	27.9479788242077	2.26712660860831	0.949774351067856	38.7093298032622	0
chr1:183226891-183227392	15.1207179646897	5.52691710740298	2pl	26.6932698228697	2.68997294759341	1.48519937651132	35.2664298642643	0
chr1:183242477-183243403	3.58890625933403	3.38445378481703	2pl	54.3841020514202	-3.64844116789904	-2.96280646352174	162.206305133997	1+
chr1:183270636-183271137	6.76200866280142	2.00523486339495	2pl	27.0383703832255	3.66855448612606	0.582554259564993	182.275371037017	1+
chr1:183276377-183276878	-9.40458859660788	-13.4934840758718	2pl	24.3599603231757	6.44899669561123	1.11665222488176	73.0890038581471	0
chr1:18328789-18329290	27.3947359706546	21.0766430707035	2pl	19.22644001199	-10.8611129961407	-0.740465254523662	55.8325402751887	1+
chr1:183302643-183303468	11.3000907181391	10.0242385703733	2pl	27.2232210462875	1.94010971802018	1.18491856784239	46.1422353938687	0
chr1:183315959-183316460	13.5515688064634	0.414291681380496	2pl	21.1349753412851	-14.6743998630998	-0.801909029791184	142.291536794103	1+
chr1:183331099-183331880	12.7247528404659	8.18590296520232	2pl	38.751288670444	4.42526645292811	0.439422558048145	536.408885451368	1+
chr1:183349221-183349722	5.97320013598736	-6.88620185481892	2pl	21.6445920072119	2.48295681389164	2.61081002518493	242.715072826111	0
chr1:183359331-183359832	-2.85627623671641	-0.687297252525877	2pl	39.0490891618392	-2.63807234585247	-1.82936011893633	47.6037835590794	1+
chr1:183360364-183360865	1.15109805058013	3.14739558612457	2pl	37.7214095922564	-2.33895185944068	-1.20962572964732	31.1453769223964	1+
chr1:183370355-183371177	0.676744136844659	2.38994912255192	3pl	45.4460404468048	-1.09299524612513	-1.15133614146164	64.3654952174139	0
chr1:183383035-183383927	2.24691372899693	-1.44053326893286	2pl	48.4235501271684	-6.97774544677218	-1.02721249086035	58.7254352194969	1+
chr1:183442977-183443478	3.46332533282837	5.43580118973335	2pl	26.9901749912462	-1.41494781157762	-1.33762777070052	49.2141757043183	1+
chr1:183444172-183444673	12.3105946001655	11.9861640106876	2pl	50.5693524792335	-3.84322632726755	-1.35132056074821	33.670869319377	1+
chr1:18344643-18345144	7.9866220648075	4.84647777619005	2pl	29.9429995213294	2.74668851216796	1.26563446353453	86.5387209685813	0
chr1:183454363-183454864	3.23516278055077	-1.76388410667187	2pl	35.3611307514443	3.17769537162701	1.14425893630396	145.018777723099	1+
chr1:183693569-183694070	15.7113998741301	16.5488439410278	2pl	29.8768674295617	-1.64594303339906	-1.82778982099671	19.9139265592745	1+
chr1:183710723-183711224	0.97652561523536	-0.209322544166543	3pl	66.7916612027165	-1.81122114979713	-2.57064112151667	25.4556752222512	1+
chr1:183711984-183712485	-10.7020264732949	-22.9863049063638	3pl	32.1479083187432	-1.28246542652232	-2.03148083677831	281.13492466966	1+
chr1:183777998-183778499	7.90611431111284	10.0347076978259	2pl	40.3951519876959	-2.23360542652055	-1.01896237540272	166.917563442784	1+
chr1:183831165-183831666	12.888240565517	11.1468272837011	2pl	55.0524980056832	-5.63132897674544	-1.10941116888379	22.8746562618237	0
chr1:183859688-183860189	-6.4919833573625	-29.6032072658383	3pl	30.8463768095848	-1.7160577486003	-2.82784137427077	222.764845576962	1+
chr1:183875841-183876342	5.17425715917421	-4.81756147955334	2pl	18.3823716651388	1.50882114003569	2.3023530559752	29.3632527139153	0
chr1:18388318-18388819	17.0312325616615	16.6643567891737	2pl	27.4070849697815	-2.08741028744606	-0.499153542706442	188.305553838191	0
chr1:183934151-183934652	16.0822027650121	12.2716877386816	2pl	52.0062848415429	-10.1727107216664	-1.53135787674653	25.5315553396249	0
chr1:183942869-183943370	18.0805987876722	10.3349952191033	2pl	24.2466995874426	3.22931192629128	0.694496173060122	104.522985789827	1+
chr1:183945383-183945884	20.5998053694935	22.0045246570218	2pl	27.6147786910213	1.70892386287392	0.736567007922722	43.9888479954125	0
chr1:183946114-183946615	2.81598049311247	-4.16922823078216	2pl	17.9971246079815	1.44800610187188	1.12676121164301	70.978583409399	1+
chr1:183955751-183956252	7.71777263379184	8.12293639698474	2pl	52.3860028558517	-3.38269992929595	-2.25826660931519	18.9655235023338	0
chr1:183989028-183989529	25.9140664286211	23.3994122402369	2pl	13.8160482557121	1.04617487368376	0.758270545552941	49.7315490867971	0
chr1:184002093-184002594	11.3690808670723	10.0955945539991	2pl	32.3001717669324	2.79298075163647	1.06038039369445	96.2784654473674	0
chr1:184010709-184011210	25.0365399924949	23.7823651562204	2pl	13.1650454625272	-1.03419678338517	-0.744418846320225	131.645282080614	1+
chr1:18401747-18402248	-25.7946034310793	-25.6319319784695	3pl	53.270993023146	-1.47271266139371	-2.95560588970738	99.8672681075169	1+
chr1:184022670-184023547	-1.40213619899764	-8.00971574209128	2pl	57.7637876564538	-4.40796585140017	-1.03335138052479	180.943969328948	1+
chr1:184028814-184029643	17.5111431838016	16.1836614512237	2pl	34.8650996492342	2.65793806979123	1.14408929069511	59.6403424208412	0
chr1:184056834-184057335	31.9184793431305	32.3170356849231	2pl	62.4017814184543	3.56408115358128	1.01157780656896	34.2167493649274	0
chr1:184079590-184080091	12.8029292310907	13.1355692848543	2pl	36.3473376634623	-2.84796425316238	-1.51408108901314	11.5526490176534	0
chr1:18408636-18409137	-19.2414701474123	-22.7801499540968	3pl	57.6414187375076	-1.83625029194583	-3.07780655295897	83.8933292334943	1+
chr1:184116284-184116785	21.0882074766172	21.3733255825073	2pl	40.5710495823407	1.82713667291959	1.39225138934306	19.6723351714494	0
chr1:184156415-184156916	21.1261427723987	22.069268577852	2pl	52.4995852146095	2.55994197623891	0.534018098198585	200.604213910963	0
chr1:184255484-184255985	14.8525835888318	15.0835198406594	2pl	50.3732932989707	-3.80385120989339	-1.80906612734257	8.20843767234246	0
chr1:184298562-184299063	1.7417346379777	4.23325429156955	2pl	44.5844755553569	-2.65310983502683	-2.02512846800854	45.2584144063773	0
chr1:184311509-184312010	-15.5909922167218	-13.8719544701272	3pl	47.0356717030302	-1.19192905598992	-2.80745204564947	188.322850271518	1+
chr1:184359625-184360126	15.660511322764	12.5873870346598	2pl	44.237238565611	6.55657753289378	1.31881383058499	46.405474395709	0
chr1:184408526-184409027	7.20195116054734	-17.7615350553599	2pl	12.615506588896	2.50179230462515	1.31092283293134	88.1989151540087	0
chr1:184454475-184455247	26.094785478077	17.3874289423585	2pl	3.14554468009471	-6.24848434102005	-1.18897088099737	48.8918747400777	1+
chr1:184489840-184490341	26.627884085806	23.6789286586962	2pl	10.2561518114051	1.09634659027344	0.923378829741762	27.7697557517233	0
chr1:184491464-184491965	10.1622543093158	6.73716476039597	2pl	23.8637017044289	1.93227379472119	1.30704459697759	22.4960616390281	0
chr1:18458739-18459240	15.3072485856856	-17.6806896212232	2pl	13.9482755767334	2.05960426065441	1.57336461636147	129.992835108596	1+
chr1:1847493-1847994	12.7432587130778	7.18104046575962	2pl	74.8950256640263	-13.8685768569656	-3.7380082847375	36.1682467664902	1+
chr1:184802204-184802705	10.0242908462142	11.433565526421	2pl	40.5107031427844	-2.26924723533472	-1.98855836498953	18.8626116046847	1+
chr1:184802986-184803487	17.0497091481991	17.4917328462502	2pl	26.724946947521	-1.42254209764196	-1.30878882090826	33.8189651738373	1+
chr1:184823015-184823516	15.5199880129483	14.3596400146999	2pl	31.6354892960546	2.25496555921609	2.06541569299906	18.1121453297337	0
chr1:18486327-18486828	6.39468902653341	4.36057026553042	2pl	22.1921698049787	1.7528237411763	1.3769617583329	60.6563937490659	0
chr1:184954264-184954765	8.52221155492692	-0.826943139220756	2pl	10.9060182339309	2.24312183528967	1.27148079890238	21.945489621617	0
chr1:185033551-185034052	5.45510649768612	7.00149804562085	2pl	42.8183989481972	-2.90315040760994	-2.23120655392594	25.7310871756152	1+
chr1:185400969-185401470	-1.79711131495625	-13.7736786836899	2pl	22.0865364334392	1.5858350442378	1.63090633801481	123.550304193249	0
chr1:18544780-18545281	-8.56068618741603	-8.42447232932519	2pl	46.6115557390315	2.66293459406976	1.22646299689895	35.0339683958105	0
chr1:18547380-18547881	14.8994303148817	12.6654127240199	2pl	40.6840690888982	4.36102667273602	1.1051925769201	72.3973400117145	0
chr1:185479827-185480328	10.3787046812565	8.58341598166654	2pl	27.1190904259524	2.62157370821016	1.43214264762425	138.860890992671	1+
chr1:185550934-185551435	30.7958177892626	29.7314637448899	2pl	16.7637433250772	-0.956099655428505	-1.16617535596915	22.3249277432577	0
chr1:18557546-18558047	7.34687867246708	0.371358329745947	2pl	18.4017287218799	1.73305267225882	1.09251964567913	140.962197337181	0
chr1:185646200-185646701	3.0614173664083	1.38298866467679	2pl	28.8939257674783	2.14220031198634	1.11586421889981	179.378172826945	0
chr1:18564654-18565155	7.66581605019426	9.0143027939524	2pl	45.973727536442	-2.78989479044679	-2.09095609806047	75.6996526107566	0
chr1:185734999-185736108	1.39974176143884	-12.0990711583577	2pl	19.0097874439117	-1.39210628134956	-0.982422682507474	544.30048431404	1+
chr1:185759024-185759525	0.268305339693708	-1.98145298091414	2pl	48.2146317889608	-4.32358231118027	-2.05351669168519	219.396438815368	1+
chr1:185775602-185776600	6.61707842695559	-0.671094762413867	2pl	19.2593819325677	-1.58282929350208	-1.17726310785023	1180.11110996303	1+
chr1:185805556-185806057	12.2364806300619	12.4370769121606	2pl	52.1638321359482	-2.96399562406665	-0.770918940179001	35.0953794658698	1+
chr1:185871047-185871548	13.237053297009	11.4480572655461	2pl	27.8602657863154	-1.69550846503835	-1.49301605571061	32.3556099260573	1+
chr1:185960310-185961200	-1.26707311367355	-1.1691124996056	2pl	49.2580383301771	-4.11267466569778	-1.52726221703865	110.844785947942	1+
chr1:185971593-185972094	17.6614569043739	5.19427430591202	2pl	21.4717962815285	9.2762118415866	1.44433270205129	38.9954868178255	0
chr1:1859954-1860455	5.97908509093057	6.7900515856985	2pl	36.2466346999678	-2.73471374864129	-1.68932907510263	38.7475916849218	1+
chr1:185997935-185998436	1.89325768180569	2.62909008228455	2pl	48.5005723976102	-5.60535395624564	-3.48305294389356	34.7991634818919	1+
chr1:186113335-186113836	9.62690881133567	-0.213091282692358	2pl	79.5302362522475	-18.1724751194216	-2.04298975078506	4.62395806797497	1+
chr1:186178482-186178983	17.1359775117972	20.8197592675514	2pl	41.5099420750922	-1.7921166359823	-1.40120369740751	24.9707838345941	0
chr1:186183612-186184393	6.70473893995638	0.367354196596342	2pl	35.73703595772	-3.80188586726749	-2.26611279662427	31.3803266412312	1+
chr1:186209373-186209874	-14.7982272205373	-18.8966224582892	2pl	19.4984408362472	1.30321852262875	1.87762383040663	18.0736256182049	0
chr1:186253970-186254471	8.98788209667901	2.34657527968248	2pl	28.2962986615536	-3.69340296662873	-1.05629211904632	68.0667782762285	1+
chr1:186275730-186276231	3.15309614772405	2.37747642044015	2pl	46.4794387495723	-3.74449213176797	-2.18584971336422	50.1216386001038	1+
chr1:186279564-186280065	-15.315023983573	-19.1577250049673	3pl	62.3585628538322	-1.57469382861031	-2.29800950338833	87.1188062524505	1+
chr1:186282504-186283470	-5.26529239655605	-12.882838046591	2pl	61.5596266288108	-4.93598175077379	-1.79680380018375	95.0625176533327	1+
chr1:186286544-186287045	10.6377240360537	4.12499106428855	2pl	11.367370502705	-1.64195209147524	-1.02298936379793	55.5511871997049	1+
chr1:186292268-186292769	15.2056269095222	13.0457236283275	2pl	59.9535664238433	-6.13795694753392	-1.13996609580001	32.2403257873778	1+
chr1:18642181-18644093	24.4658857117374	21.4797008684831	2pl	43.2200525317132	8.33810918846977	0.362656073434748	853.43865851523	0
chr1:186499057-186499558	6.53847752142327	6.11265970827118	2pl	34.4652575649708	-2.33005317145393	-1.64676721625657	26.5204125892884	1+
chr1:186501931-186502432	7.68400251401896	7.16922633051241	2pl	46.8053195257278	-5.02964075265965	-2.50296282750099	23.6335729548493	1+
chr1:186532365-186532866	12.836449194228	10.1512813093632	2pl	29.6050637292177	-3.8291870719722	-1.63280658801738	12.5646004694176	1+
chr1:18655334-18656153	17.7490169306741	16.8006953846266	2pl	25.3521815689744	-1.39201729186805	-0.826520830567425	240.068637053156	1+
chr1:186559445-186560282	11.127690729052	8.36669514692777	2pl	25.5022789428682	-2.69254469498593	-1.30546344837419	37.2930190102013	1+
chr1:186560975-186561476	20.7068228035472	20.4244934305906	2pl	53.6171346584169	-3.41794098505746	-1.34798820316339	13.1237589795974	1+
chr1:18657028-18657866	12.6926720099607	11.1285403744903	2pl	32.4580764160109	3.01832819827662	0.604204478573155	301.537088693449	0
chr1:186579218-186579719	13.4627350846811	4.44225196175144	2pl	8.15133482900054	0.961095359989158	1.17392987022629	42.7053364443359	0
chr1:186620513-186621014	3.34534638476179	6.62328409638254	2pl	47.7914652157031	-2.94923703486166	-1.87501158065758	26.795174558466	1+
chr1:18663649-18664501	21.0279077105408	21.4367391896181	2pl	45.9388813623489	-2.75291058241892	-0.81764913829133	304.624024082596	1+
chr1:186680117-186680987	16.1284442637794	9.88194412041649	2pl	12.9959364942288	-1.12415857543148	-0.406622826516986	1932.17147074514	1+
chr1:186681013-186681514	4.17034330214373	7.43184153576962	2pl	39.0118458507653	-2.02331163738249	-0.680245548443436	124.822886285997	1+
chr1:18670532-18671033	1.63755038565801	1.14816554386576	2pl	45.7860788527047	-3.50484793931715	-2.31992629861548	91.0343444425089	1+
chr1:186750177-186750678	11.5747996172138	11.0943345001995	2pl	28.2435927324456	-4.75573596113685	-1.04004197708178	25.6267861941748	1+
chr1:186754444-186755253	6.00188116886657	5.44433691379687	2pl	53.1606922530465	-3.48964504901359	-1.04469602241437	131.856364209338	1+
chr1:18676195-18676949	1.73205753305118	-16.5346283730897	2pl	26.5415545014515	2.28699915591653	1.67016975760826	101.735983299817	0
chr1:18693515-18694016	2.28685145014389	1.48203084992246	2pl	47.0721297918406	3.34652627928227	0.779443774926188	153.038109668336	0
chr1:186974253-186975164	-9.0472712221235	-7.76110775903877	2pl	46.9381419668518	-3.19618475559011	-2.44139805405521	36.5991830540882	1+
chr1:187114803-187115718	3.88037283279281	1.82854564322008	2pl	48.4346436781865	-4.19411827897845	-2.20109506666897	26.0228565791973	1+
chr1:187116075-187116576	13.9218407595209	15.6367103805235	2pl	39.8557991129888	-2.44254108633058	-1.39921131255713	17.495010047825	0
chr1:18719206-18719707	5.54635022391536	1.10180293616691	2pl	21.424756944554	2.03525052226301	1.48265295383117	54.055810300994	0
chr1:18730140-18731910	-12.4752836742001	-10.6077297565725	3pl	44.6949031371295	-1.01211922751601	-0.916985674260835	610.770826500797	0
chr1:18736805-18737306	22.0832370707373	7.56013075122076	2pl	3.06372359201583	-8.55640300764191	-0.550122750455985	699.158092237892	1+
chr1:187517525-187518391	9.65612801939751	7.50823796201328	2pl	36.0502065081342	-2.80579607531517	-1.59342541965033	52.6438609306052	1+
chr1:187560191-187560692	9.08695230746988	2.9284130830612	2pl	19.8396833526355	3.69027365704581	1.21630651083144	29.9545106813567	0
chr1:18762855-18763356	4.08163883239068	7.41054604899796	2pl	30.4541293425434	-1.7123427790811	-2.29870773029081	105.524523314695	1+
chr1:187638737-187639238	20.8653776187241	17.7473845886566	2pl	42.0341181771431	8.7376895379134	0.784236435242638	59.2832491818121	0
chr1:187699289-187700452	12.824945880182	11.7035785142355	2pl	21.3193328002518	-1.78099781459964	-1.74463554415272	37.9050656765244	1+
chr1:187775760-187776261	12.8339086988674	5.91715535430331	2pl	41.2515539827971	-5.59823996770912	-1.60486400217279	32.8617149312197	1+
chr1:187776462-187776963	17.1108513872215	15.6106159522798	2pl	49.3802464021402	-6.39517051768293	-0.695870146452935	406.15714929847	1+
chr1:18778431-18778932	11.5188926045021	-0.347526812705264	2pl	13.2503927409733	-1.66424311504209	-0.739997810515766	324.060888057596	1+
chr1:18780721-18781222	-5.64563455161082	-3.6804360518275	2pl	49.1364094925809	-3.24171614368593	-2.09974875994748	48.1691975464738	0
chr1:187838811-187839312	19.5083788761523	21.2390816258831	2pl	32.9113868345531	1.8557719110122	1.1307648678623	28.2518997719445	0
chr1:18790815-18791316	0.392921573594122	2.15271638105106	2pl	43.9144334950216	-2.89349750141742	-2.19565139008243	66.4931923536627	0
chr1:187913100-187913601	-6.34148406823209	-9.38725470509613	2pl	57.8778097855957	-4.18823505679354	-1.54642798777691	110.30306286547	1+
chr1:18794060-18794983	5.14836122238095	3.35749007267511	2pl	30.3542610642585	2.83205233606132	0.56054540727597	252.327236960994	0
chr1:187985788-187986289	14.2196254331035	-26.5641264925577	2pl	19.4506228112959	6.15027720973355	1.35689365510448	27.4747414581377	0
chr1:18806147-18806648	15.9945094159343	16.3553779127129	2pl	48.0029456225106	2.66279553245169	0.882283925759911	115.322432583523	0
chr1:188082567-188083068	10.7510973702004	11.7958665690816	2pl	34.9826693705106	-2.49869784052997	-1.44215124083349	12.736419942441	1+
chr1:188134643-188135409	6.80469487866771	2.01860525844665	2pl	52.7073322917519	-5.7907979073484	-1.64652154475896	28.6605264914553	0
chr1:188140892-188141393	0.107214282678518	3.40492292603228	2pl	49.8604578285916	-2.8184975599972	-2.48855874520666	8.57156219725999	1+
chr1:18830541-18831042	23.8287678996652	6.6964937244506	3pl	3.05993988065344	-5.42135386735832	-0.467047416834988	644.408513500245	1+
chr1:1883411-1884270	12.054156487279	11.1302932933667	2pl	48.5682363345639	-4.83221131700187	-1.05489409725752	109.580364147324	1+
chr1:188382400-188382901	32.2602876658012	29.8981285191951	2pl	22.1208941563175	-17.5642180675762	-1.00300579230111	28.770358329587	1+
chr1:18844174-18844675	2.06142589053866	1.62605303207976	2pl	47.2674477032365	-4.77573029282055	-3.93958711562361	40.4990429173743	1+
chr1:188689494-188689995	15.1942814538003	12.7231866193215	2pl	25.9745485526803	1.76281590997663	1.64850265704291	14.7353588254563	0
chr1:188822113-188822614	28.6068596424269	27.4792331554075	2pl	17.5980455490802	0.867091781606676	0.61358475270272	90.4170395103264	1+
chr1:18923809-18924310	-6.85670405372842	-15.6691925647007	3pl	68.8248592942728	-2.8435039747714	-1.5303666683434	67.4866818291286	0
chr1:1892635-1893136	-2.89523644355671	-5.93323929683493	3pl	68.1965081791758	-1.999526264958	-2.50796606356795	111.851281383663	1+
chr1:18938363-18939170	3.45701195154945	3.23095665627847	2pl	35.6309892496113	2.67805924079568	0.921768886685024	262.514522705934	0
chr1:18941696-18942197	15.665402860598	5.48245618867313	2pl	37.0530362811017	4.49914897220279	0.714959578937405	150.430907305276	0
chr1:189449731-189450232	12.956094114428	11.6835794203282	2pl	46.8115809009662	-4.43172588879051	-1.36554336060316	16.4537643578565	0
chr1:18949349-18950460	16.5955844558878	11.8426120359031	2pl	30.1560976289156	5.53709362349244	0.488373576218979	343.26214693541	0
chr1:189556117-189556618	5.49007696150741	-0.173281416734113	2pl	19.3793055031836	-1.28377572083489	-1.80480303672665	28.2049552156189	1+
chr1:18965393-18966251	11.0368995443234	1.02578906355861	2pl	29.739040285914	4.56497450952783	1.20641765412037	61.1241731750201	0
chr1:189708597-189709098	22.7469185473233	16.4541733328654	2pl	7.9592657840708	1.18533291524298	1.25125673584662	22.7979730056914	0
chr1:189726540-189727041	10.4706883810723	5.47243136993901	2pl	22.3808023073118	-5.05976654799608	-1.42977135809992	13.3356797115901	1+
chr1:189782294-189782795	14.2141099605382	9.02689725176942	2pl	20.0309622697287	2.21308206633048	1.07218547960359	31.2030617612368	0
chr1:19006911-19007412	3.76173044261761	6.31100942615002	2pl	46.0812411093695	-2.99889854486975	-1.8545459577624	58.7860109482007	0
chr1:19009856-19010357	24.2471407975213	24.0722103029608	2pl	46.1959270541156	2.68526553933993	0.583747981626195	114.183605192462	0
chr1:19011833-19012721	13.500127458278	3.2381133104791	2pl	13.5327840700544	1.95301828365525	0.626962312507928	146.074552151088	0
chr1:190167036-190168241	3.3022256094504	3.00748426891363	2pl	54.0046531505756	-3.8355730456466	-3.55302091132384	84.0014755088533	1+
chr1:19016833-19017334	11.6801886675113	10.5596266387275	2pl	53.8230386763565	6.06664135838858	1.09021924981796	51.7838377739783	0
chr1:190348877-190349649	8.90096208922562	9.6958801123475	2pl	54.7208974585001	-5.44486312457344	-1.72207227431911	21.4712487867589	1+
chr1:19052390-19052891	11.7783588974202	9.01259078299726	2pl	28.2527810865615	1.95209507931844	1.23652484605634	37.8555535584154	0
chr1:190552789-190553531	24.9607549690646	22.1767721173798	2pl	27.4731713028602	-3.49273166460719	-0.864148117163599	27.6626257531615	1+
chr1:190581181-190581682	18.1296916608664	14.6415310020993	2pl	28.0942183400843	-4.04748488014746	-1.38444316232663	28.9898494999267	1+
chr1:190637-191138	0.253745245573262	2.309631542753	2pl	54.7114578825135	-3.16292268277207	-2.25764714183547	22.64196357177	0
chr1:19066902-19067403	-5.08517610352129	-7.88412252700045	2pl	29.8806083052243	2.28120350991314	1.53013955352783	111.365344231752	0
chr1:19090265-19090766	12.0614604836767	5.08143367273113	2pl	14.0538888938809	-2.1685390988815	-2.14281730002717	218.769082492918	1+
chr1:19110143-19110644	8.04548363332463	-0.982494937928188	2pl	21.2478979870833	9.30233058674244	0.94476242832777	22.4399561889416	0
chr1:191222159-191222660	20.1703336653266	19.6434594535871	2pl	36.3905668988971	-3.48458479357609	-1.96964836550955	9.94524593481723	0
chr1:191320008-191320509	-7.52463900827798	-10.0021290912631	2pl	48.2679771924892	-4.25620795109753	-3.05600267133089	52.3149707265022	1+
chr1:191432749-191433250	10.8295439480192	-2.89293379383074	2pl	25.8593711067068	3.24790781945763	2.24484954078351	32.1200065226367	0
chr1:19157331-19157832	4.92571613085836	4.76415233565256	2pl	57.2808821104945	-3.78144270923232	-1.50760974205467	10.3722043310974	0
chr1:191695740-191696241	-7.50675127024549	-8.58976015246961	2pl	24.9006411079807	-2.75356476765289	-1.28623884191931	24.8478915882095	1+
chr1:191756911-191757412	23.855485862648	22.3997985084997	2pl	12.0632361865992	-0.787768820508036	-1.08225212429851	20.9243792016754	0
chr1:192061528-192062029	13.514963385258	12.1179285735996	2pl	26.6514668457385	-1.68534820777357	-2.48430744216004	14.6123295726773	0
chr1:192275669-192276170	10.9559767386524	13.1844198394924	2pl	24.4272009838686	-1.24316690622719	-1.87059167996817	8.47644713178189	1+
chr1:192278527-192279028	5.05927295214488	4.94904300224165	2pl	27.4674768435768	1.74080622580746	1.47410586504887	21.1844493563716	0
chr1:192324954-192325794	2.70722911680238	2.98069865761727	2pl	62.5147687741625	-3.56588973124995	-1.42743619753849	12.9801911904126	0
chr1:192488996-192489497	-13.2048675811042	-11.7617054524546	3pl	47.0351167824966	-1.23044724800864	-1.36104608403231	257.807720979232	1+
chr1:192489671-192490172	9.92958647986098	-5.68640821875251	2pl	20.4509366890737	-2.29982606118392	-0.797247709031441	418.639375544764	1+
chr1:192490329-192490830	6.80818803677553	7.95793881022194	2pl	36.0070388187224	-2.17154280385972	-1.12500669988829	68.6220956653725	1+
chr1:192512423-192512924	12.4944753144333	6.79988830906745	2pl	17.2162127250131	2.70868180947777	1.20293688801358	29.981471420374	0
chr1:192559305-192560136	2.56016743926368	4.17547671877552	2pl	42.4880391732296	-2.80110317572602	-2.02552082097808	49.6500526784549	1+
chr1:19260605-19261106	4.57079837460283	5.59219395921679	2pl	51.0783914596189	-2.38059569124957	-0.996158908068442	56.9183698046691	0
chr1:192632145-192632940	-1.57666400095924	-2.36543938545865	3pl	38.1944417067153	-1.07645978928838	-1.95145046094622	114.961554055283	1+
chr1:192633119-192634338	3.74902056338655	6.63641986244072	2pl	32.532647386207	-1.87990050533506	-0.88789203330063	213.410373127488	1+
chr1:192639094-192640030	18.9238244804052	20.3163524464226	2pl	57.1040017934648	-3.33576918491663	-1.18255860927249	37.5927692558258	1+
chr1:192709478-192709979	5.11105598398933	4.23579164720055	2pl	38.427568525954	2.69797985097616	1.19661273745403	225.349699666539	0
chr1:192846825-192847326	23.6482540406697	16.7335389365243	2pl	22.1733931042388	-7.1902173941058	-1.87450459006468	32.6694708420048	1+
chr1:192883256-192883757	3.73329661480165	4.5462238999736	2pl	31.6553206185715	-1.65404114747524	-1.63929655969017	23.4731988936075	1+
chr1:192945681-192946182	10.4253955333972	10.6366125769738	2pl	50.0495720163558	-3.06481271064346	-1.97558324845543	8.57588818632998	0
chr1:193070953-193071454	8.89663122957523	2.36159865999582	2pl	17.3353399258864	2.05474113356804	0.747441387979586	83.5645604777184	0
chr1:193113382-193114226	8.03164167814746	6.21282689805457	2pl	55.6724174791653	-5.3275343684322	-1.50489828804935	67.3596096608715	1+
chr1:193172834-193173335	14.8338218188746	13.9041623249776	2pl	28.3245057166267	2.85051082294921	1.3517056657419	46.8572080359149	0
chr1:193229185-193229686	-16.2296170600906	-18.5482134109386	2pl	43.7070535222986	5.67060018565346	1.37615840786427	23.7829799994241	0
chr1:193249887-193250388	5.06080450115596	6.99399973624251	2pl	47.5710882775659	-2.71096213911741	-1.83350385232227	9.30607873666022	1+
chr1:193348420-193348921	10.1989760043953	9.78580564686229	2pl	25.778384871823	1.85145103229985	0.836580612086176	45.1275759905003	1+
chr1:193395979-193396480	10.6301732492326	11.0496725554991	2pl	24.1436431746852	1.92042507034189	1.14939295256681	24.485235543293	0
chr1:193408880-193409381	-0.300552737496293	-8.75879249779887	2pl	18.6503745879095	-11.3417327784243	-0.997107362523927	53.4676117433278	0
chr1:19341968-19342469	15.7741006379372	5.17382431874862	2pl	21.876280660513	-2.25264332102842	-1.4949048633937	453.784553391073	1+
chr1:193436921-193437422	15.3009402285787	14.4099530922213	2pl	21.2378111696631	-1.94907144168901	-2.77095867398154	17.7704470563389	0
chr1:193542636-193543137	5.79583108435302	-11.9700750193951	2pl	20.2293517352184	-2.6484274448822	-1.23647712665741	120.89865331477	1+
chr1:193543250-193543751	-8.42475552096716	-20.9794308153795	3pl	35.3447370941043	-1.88858933469617	-2.84056721067071	217.236883667427	1+
chr1:193552245-193552746	-29.7510559191904	-26.9833397708526	3pl	50.9845288308066	-1.18987307253721	-2.9599388358418	59.8228499108471	1+
chr1:193556865-193557366	9.54360713017333	10.9011951508017	2pl	32.3241585801888	-2.5093055105371	-1.79705083440366	31.2168476697073	0
chr1:193624886-193625726	24.7616946519805	23.8965994175194	2pl	16.7276281543691	0.938181060638844	1.07516549938339	52.6292941657179	0
chr1:193629816-193630317	14.3020522312225	16.6299565203613	2pl	36.53908072089	1.82481706145997	1.98554258109117	23.0401560616221	0
chr1:19369313-19370495	12.757949783902	1.94781326832083	2pl	22.4060593370306	3.59098489416919	0.54661522893532	209.562419115679	0
chr1:19373183-19373684	-16.9988387336506	-16.7751487991452	3pl	53.9060833011353	-1.65694798383139	-2.33756691828017	60.4748842613087	0
chr1:19381829-19382729	5.45247315361264	2.57202243241901	2pl	61.0178951600647	-5.06751530313495	-2.39509911295009	47.4979447056721	0
chr1:193868217-193868718	12.051805969443	7.42255928308265	2pl	79.7905567736144	-19.9277601873496	-1.93222083934351	10.8915180821366	1+
chr1:19390890-19391679	15.9066320017968	7.08552975728339	2pl	19.0751892967455	-2.67873529695313	-1.31248805634833	249.355172928452	1+
chr1:19395530-19396031	15.5441489181585	-7.07454358974276	2pl	10.2705062556994	-1.35019989995868	-0.798936939345007	513.357470029602	1+
chr1:194076275-194076776	-1.59608144333819	-11.109637309308	3pl	74.378281514662	-2.55621650314354	-2.846021323509	37.9451141300106	1+
chr1:19419374-19419875	4.17497106370539	5.24869074357781	3pl	59.5753323398702	-1.60385321085411	-2.651748325615	61.3907513545075	0
chr1:194199003-194199504	14.2196428743234	13.3977428057881	2pl	48.6010292518819	-3.45280599243107	-1.22993077140733	17.4673620398471	1+
chr1:19432871-19433372	8.97573209571661	-1.09202425217913	2pl	24.1699577667596	-3.1596071558165	-1.3337361698921	89.213918588935	1+
chr1:194339411-194339912	7.02560393330689	0.405817922336452	2pl	50.3460892695204	-7.44583906095153	-2.66711364678251	22.6134796512995	1+
chr1:19438747-19439248	8.71432612147492	6.93825480269677	2pl	63.7358720810334	-5.13176685533679	-2.65102571354451	66.9991539611731	0
chr1:194437053-194437554	2.74319895682756	-13.0575966583787	2pl	23.0341183593991	2.80892622067126	1.83305976144562	96.892464013294	0
chr1:19454808-19455309	13.2175092153295	-0.209206651361212	2pl	10.153551526684	1.58770381610923	1.05588703914177	65.7658135126539	0
chr1:19457064-19457565	5.76391015123765	1.27145219153784	2pl	26.5201457130619	2.0718116624685	1.63863416908513	48.8644551681699	0
chr1:194707037-194707538	16.6380612883938	15.2657987397457	2pl	78.3418214360139	28.2871841657243	1.62677119420462	10.5471543932432	0
chr1:194716058-194716559	4.20304343780186	5.35784121094349	2pl	60.210977181682	-3.47853984729264	-1.52406023728212	20.3948677513205	1+
chr1:194870986-194871487	24.9642774975929	19.128615222534	2pl	22.7637742157586	-5.8599948524657	-1.21498278691359	14.2547645731852	1+
chr1:194952076-194952577	-0.817323851333357	-30.1999080799729	2pl	23.3924058305204	-2.34719065546713	-1.83947050808491	330.669647461833	1+
chr1:195190103-195190604	6.07429893466824	3.15599727847959	2pl	30.0491573897014	2.80418051790547	1.51256842858966	24.7281942358172	0
chr1:195306156-195306657	-0.136819296807134	0.505169898489241	2pl	50.350859226629	-3.18589068191766	-1.51057679726148	19.5028117771688	1+
chr1:195472252-195472753	11.1597867593889	-3.66790322449739	2pl	15.4852092608226	2.77193931655335	2.37358493250412	77.1434029314245	0
chr1:195481242-195482065	17.1154875519556	5.36676959454902	2pl	14.9582023814083	2.3603221076901	1.17399211602198	37.2646057712443	0
chr1:19554752-19555253	20.0522998787122	12.8393358308243	2pl	12.1895131674272	-1.60645101512286	-1.43733764819845	16.9886658200806	0
chr1:195685819-195686320	16.2148056983512	12.8835218771105	2pl	25.8058847454971	2.32978014699629	1.21577379260853	17.5636982708114	0
chr1:195709748-195710249	7.15174237720439	5.83034563037386	2pl	50.682512762467	-4.82511910651557	-1.88307160438341	14.921259490873	1+
chr1:195733362-195734220	-3.08329703036282	-4.8865479377255	2pl	34.6305679603134	-2.63512469296116	-1.5045798526566	74.9989755300815	1+
chr1:19574041-19574542	-23.0408429160599	-28.9139569343365	2pl	39.1380505457114	7.63677212315517	1.35945323522905	34.582964282687	0
chr1:195934735-195935592	11.1154560846663	12.9057837631229	2pl	35.1194765869372	-1.89799659040358	-1.49148883926854	37.9149923077603	1+
chr1:195939804-195940305	7.35626299617614	5.89283763470406	2pl	31.689860186587	2.42666083480061	1.50468314757889	36.7343825241774	0
chr1:1959949-1960450	26.150560426776	22.3902141530501	2pl	15.6721887633565	1.29435972367324	0.769691439259499	98.3649139280042	0
chr1:196027197-196027698	-0.843537552564472	-0.505985078960905	2pl	37.428910753137	2.53774608591335	1.93676089765071	38.9309220848633	0
chr1:196034019-196034520	16.6541841201828	17.095684454469	2pl	28.2895057936941	1.55350808581502	0.927324806084219	29.3896448856011	1+
chr1:196142163-196142989	-5.7173541817658	-25.111241884988	2pl	26.9589212095028	2.37409514373466	3.2835122811679	359.42465436974	0
chr1:19644902-19646207	9.1469176453229	8.96099134433451	2pl	36.7797620520644	-2.7395334891024	-1.02373629378523	465.474213516866	1+
chr1:196455618-196456119	23.0818724096434	21.4178017485292	2pl	40.9438500939288	3.72008428401465	1.12759985966565	31.3452517655699	0
chr1:196577288-196577789	-1.25689573124039	-0.114939639568506	2pl	48.0491037699515	-2.75369411494187	-1.62850476386975	24.7873646608625	0
chr1:19682176-19682677	-3.34012832976059	-3.67716304808279	2pl	49.7895123152127	-5.00343493123589	-1.30802116733316	77.4434914754739	0
chr1:19695135-19695636	16.5345030611508	14.8610525870234	2pl	45.928543144076	4.15001810596138	1.12406859338303	56.9678821141463	0
chr1:197150575-197151076	-9.20951371061502	-17.2024233131302	3pl	37.1590120667811	-1.64420801587842	-2.29381197939833	199.302881515031	1+
chr1:19723790-19724291	-5.19582887646007	-22.477169049733	2pl	30.4061408265281	2.65362560824978	1.20516764678595	655.745552313812	1+
chr1:19724917-19725418	11.3838809702916	5.06862473422599	2pl	49.7004154855603	-11.4538157626388	-1.49432884279061	38.1213694604066	1+
chr1:197305895-197306396	12.7523233233613	3.97773064503532	2pl	75.5706700850006	-15.5560969931777	-1.63978746676276	14.8399016477204	1+
chr1:197313429-197313930	-0.185567244175285	2.50100008942757	2pl	49.6509516964385	-2.81720013300383	-3.16331658065582	13.7991067610094	1+
chr1:197422618-197423466	-6.03133383340356	-8.69833851776398	2pl	55.116444502421	-4.05537717478877	-2.67215725363701	66.6442660001272	1+
chr1:197463931-197464432	13.2436053480734	9.71163303453446	2pl	52.1428586913534	-8.48650318720536	-0.933972929612094	44.3027029359477	0
chr1:197523250-197523751	10.2032778498551	5.31521970133179	2pl	28.9188977541284	-2.32975945756058	-1.71755406913601	85.4738023617219	1+
chr1:197604270-197605055	11.1285261784655	10.2855378245787	2pl	45.7147746002316	-3.09006665462248	-0.943318667717797	98.8524375735298	1+
chr1:197613249-197613750	9.34137636870009	9.80046056852996	2pl	41.8226625495008	-2.83695038933736	-2.17204224472692	20.3946235756023	1+
chr1:197615122-197616072	13.2055543462121	1.48088678732334	2pl	16.1322881780451	2.66764719752402	0.625147198701511	105.689185301552	0
chr1:19764830-19765331	6.76490873586399	-5.04414114356263	2pl	14.3230064901812	2.20849348783556	1.18937887251638	62.7799461700738	1+
chr1:19765584-19766085	-14.2182352168484	-22.7000289705618	2pl	23.1280253375486	3.38240618867237	1.51856479785464	51.6440088511029	0
chr1:197664555-197665056	5.45879266100894	2.85236149342495	2pl	49.9044832003592	-10.0031219540247	-1.36953700844276	54.2949780398858	1+
chr1:197674241-197674742	-7.60266793730429	-8.52343870894556	2pl	35.8625227659761	-2.66787957278415	-1.58378329128778	216.922631404258	1+
chr1:19769202-19770225	7.17114929287924	4.27799435781169	2pl	25.2394428585338	1.62590266601099	0.948504363988984	94.7821588772051	0
chr1:197733312-197733813	25.6177869578438	25.9291181315391	2pl	20.9188406101659	1.0887964030359	1.32764028306061	28.0303953550837	0
chr1:19790846-19791347	-4.78919408285586	-5.56704589826213	2pl	51.2240445956103	-3.90692356287531	-2.63010070396021	33.8386410128521	1+
chr1:197923125-197923626	6.45461793964993	3.39053568110363	2pl	62.4325107816335	6.68861739858308	0.784966853739207	101.705827593931	0
chr1:198030764-198031265	1.74724348458026	-0.493039391664288	2pl	65.5185174496542	-5.46919567743867	-1.83039113873936	13.345589857704	1+
chr1:198175760-198176261	21.5064224264931	22.2035814972409	2pl	46.631178970966	-2.60825585307347	-1.46424297394455	12.3147394611848	1+
chr1:198179402-198179903	19.0824322233103	14.886533569943	2pl	22.1836807962843	3.47057044265979	0.977992973683409	29.0990630549324	0
chr1:198187436-198188686	2.03979934487424	3.70226208535471	2pl	49.1546735895312	-3.24579162922489	-1.64990337956892	49.9369355074278	1+
chr1:198290971-198291472	21.3066666843815	1.0716827865529	2pl	3.62303481854798	4.33553393042295	0.889010726858577	45.5337647362194	0
chr1:198295154-198295655	8.58850022556176	1.13622407362953	2pl	25.0081517758174	4.43412318156402	0.787930913475494	52.6360738095296	1+
chr1:198298644-198299145	1.39692498880941	-3.18244879826505	2pl	24.0612413144765	1.88053694442228	1.53957324008431	35.6513062161837	0
chr1:198423614-198424820	9.49952319631545	8.01856450721489	2pl	22.1308421680615	1.82976646480171	0.930247718825922	62.0848790228785	1+
chr1:198465003-198466001	16.6387691966398	10.6394057008995	2pl	16.7632532845016	1.35231842310642	0.919312394862327	88.9960702643502	0
chr1:198556999-198557500	14.5311534300184	11.3518667255933	2pl	15.529974962819	-1.14775303882429	-1.25627722782463	23.5845911811355	1+
chr1:198653725-198654496	-10.9382120152063	-10.7804328923379	3pl	54.4486709419909	-1.51518344163366	-2.51732057594806	18.9800408027014	1+
chr1:198788530-198789031	17.7541134498969	15.9889635808499	2pl	55.9268168999465	5.41171327812461	0.396826079122779	247.438819012861	0
chr1:198793715-198794216	31.0762127459406	30.6575991586769	2pl	24.2745254887633	-1.218310140959	-1.9487673449304	6.93758029506785	1+
chr1:198860354-198860855	11.7927872191584	12.7147103449891	2pl	51.2191872012412	-3.6296397180618	-2.50539123227111	11.6927814532583	1+
chr1:198876238-198876739	-2.29423160412616	-6.32997654487529	2pl	26.018371295671	1.83477710694829	1.03132384379198	308.629521397498	0
chr1:198917038-198917539	14.5292013920488	12.2548976887515	2pl	62.8298785992891	-5.22181849006164	-1.80879275941829	12.0039549841865	1+
chr1:198929868-198930685	14.8511185171183	0.575071804773767	2pl	8.74833445899587	2.20029100362763	0.803480382290286	132.804731176018	1+
chr1:198935439-198935940	15.3391909369813	10.5449337510021	2pl	10.0077978105362	-1.11233321788656	-0.398219262832478	802.708472313449	1+
chr1:19918811-19919312	-6.58312505409844	-5.23855159393615	2pl	20.7762627825607	-1.15425239262745	-0.771353233227743	40.9498663349293	0
chr1:19921928-19922429	5.01152547979165	6.45433616606652	2pl	50.0874684894906	-2.83844642800542	-0.885039579065432	38.990237540798	0
chr1:199226816-199227789	10.700586075996	10.1324633091582	2pl	29.6954300564774	2.05501228640605	0.801963537515179	81.1519796046761	1+
chr1:19923271-19923772	13.5063910642678	14.8731417953711	2pl	36.9846449554651	-1.94591506344276	-1.10857550440956	72.1178663419424	0
chr1:199272588-199273089	0.163805157074351	-5.23766394864086	2pl	21.4479229593186	1.69921808024482	2.13339936684514	27.4342116262882	0
chr1:199291912-199292413	21.8414671326874	15.1785539851014	2pl	50.1289564757559	-16.3880462749624	-1.07791075754873	44.2665944315713	1+
chr1:199449082-199449583	23.5664872946241	23.0928048563083	2pl	23.0525006833733	1.23552723185468	1.08715258474851	36.2266419806672	0
chr1:199452559-199453060	-9.08975720785988	-12.7400541680498	3pl	65.2708217925805	-1.98520492517296	-3.05963832853125	48.0355357800008	1+
chr1:199465306-199465807	11.8712271212799	9.67284901102825	2pl	21.8208252493604	1.87986825959968	1.8060315350657	21.7665545473511	0
chr1:199512019-199512520	10.3410551610764	-12.8261220147679	2pl	18.7335865841133	6.43388055593305	1.58541788262911	101.548658953406	0
chr1:199665274-199665775	-5.0922741516913	-2.80707847214041	3pl	47.0954142132231	-1.05347369534828	-1.85344550480853	61.9252472484596	1+
chr1:199851391-199851892	5.53074891207916	4.15360462814565	2pl	21.1397427180375	1.62493176700036	1.64152802169774	26.6334971679396	0
chr1:199873009-199873510	23.0395578395965	18.6070154797889	2pl	53.5840400232365	-8.68738691222074	-1.48761202548197	13.8596545314572	0
chr1:199948875-199949376	12.6381833084167	7.86703899531519	2pl	34.9652324427418	4.60777100587285	0.619610572707576	99.666108252584	0
chr1:200034698-200035199	19.3644194668122	16.3170052548522	2pl	43.6778598654311	-5.72990624687861	-0.61879100741203	107.263250976316	0
chr1:200040515-200041016	6.08332561917524	5.52691659636585	2pl	36.883088454109	2.89608648603531	0.831747822381724	53.8481987020586	0
chr1:20008465-20008966	-5.67896343870186	-3.41501644057885	2pl	47.4549757682327	-3.0071400488746	-2.16054250670702	84.722409005344	1+
chr1:200146202-200146703	-20.6814358694709	-20.9384377364003	2pl	49.9848358482297	-7.47952852214064	-1.52372087247866	15.707976601172	0
chr1:200150576-200151077	5.50791427409522	-0.0703179750995417	2pl	21.3901453875558	2.16412916603962	1.51092975264429	23.6122673145812	0
chr1:200260606-200261397	5.20345726098117	-4.34208094073565	2pl	29.2410740205468	-2.47358556264882	-2.24858773232989	80.8438900787538	1+
chr1:200290248-200290749	16.0238187239647	-0.492994021119274	2pl	21.336327329729	4.95845870407716	1.21031601882458	54.109529819706	0
chr1:200296047-200296548	14.3429365942769	16.1127362401653	2pl	26.0682842494475	-2.0398962725657	-1.70879541619152	24.8998966341366	0
chr1:200330684-200331497	3.7233166834112	-5.59812404676395	2pl	23.6166833463379	2.04464376714362	1.24655469083127	241.389394235589	0
chr1:200336929-200337430	10.1845560702712	-0.165676349850484	2pl	20.4820575021826	8.21595836732153	1.10272266899804	20.4498882247668	0
chr1:200474021-200474522	10.1009426973515	9.36153989542272	2pl	33.1314395749039	-3.82071948380273	-2.00594784605809	16.1229391882389	0
chr1:200610697-200611198	-7.31346045055915	-10.8213022501684	2pl	45.0255829693067	-3.47990050520437	-2.25671526268013	152.309363053453	1+
chr1:200654175-200654676	8.80718090880782	4.36354267202396	2pl	47.4745102285195	-17.1774216835062	-1.40523948143351	26.3359764782861	0
chr1:200699845-200700346	4.03308615821536	-9.55771682910076	2pl	21.7663907762786	2.31053901811793	2.40064766481535	137.52689859909	0
chr1:20076744-20077245	19.8738478984248	17.5124286128205	2pl	22.7728472173544	2.60858003527711	0.894117605118911	39.766297454941	0
chr1:20083309-20083810	1.42013898796518	-5.63349499442514	2pl	39.2788850419422	-3.87670955018606	-2.22673106565007	85.1270020838959	1+
chr1:200869553-200870054	23.1060357433571	1.28224328408244	2pl	17.8193131932033	8.79495162085207	0.820045476679812	50.7745680055613	0
chr1:200888330-200888831	-3.85319624656874	-4.81498036326274	2pl	27.6564660179986	1.80089052002876	1.31394039420426	143.246632482751	0
chr1:200898295-200898796	12.5019595364651	1.3824910527454	2pl	39.8108295240875	4.80341295427803	1.07243276768583	88.3399908338849	0
chr1:20094205-20094706	-1.68079421243143	-2.25385790312886	2pl	57.2462177939563	-4.20587852569142	-3.00236046463588	17.6971740269659	0
chr1:201006436-201006937	6.16287544533432	6.80077116685533	2pl	37.2328306339853	-2.62483461711029	-0.960802672257972	160.475465048138	0
chr1:201037009-201037510	-6.67240079482634	-4.78255109860809	3pl	53.9084541200263	-1.25688625955444	-2.40460082505717	24.3782446188164	1+
chr1:201062384-201062885	18.8054388722847	18.244764583032	2pl	28.6338893358194	1.74523565388417	1.05691522848581	51.445762395756	0
chr1:201068713-201069214	11.9307808941317	9.76619762808336	2pl	28.7150396354612	2.20580430725215	0.977667957413684	28.2725844548876	0
chr1:201074993-201075494	12.8151307450645	12.2270583071571	2pl	24.0617987402204	-1.72202945788648	-1.20734215814794	19.7672649699002	0
chr1:201103632-201104133	9.4018069111677	10.190599744087	2pl	32.0629136111577	2.02289076439945	1.03563659614424	51.5118656179982	0
chr1:201139734-201140235	9.0344131539415	1.53319197769964	2pl	80.8587715370835	-15.6883792138566	-0.874856621745097	33.6342746536215	0
chr1:201184320-201185313	8.98667785337636	1.93787850082371	2pl	61.4484908438571	-6.03224643237991	-0.823395120128665	526.555861507738	1+
chr1:201190483-201190984	16.1513668237934	14.9600573686954	2pl	54.5889932572848	4.36104665504519	0.558461172837297	411.22197150678	0
chr1:201266691-201267192	8.71684227509278	-2.11471492270537	2pl	46.5902709541988	-14.7569813728057	-1.91491001519157	18.2246403923909	0
chr1:201277371-201277872	16.2381505624132	16.2963604041322	2pl	22.6742081153442	1.1754687742413	1.3377456480273	34.4747134157091	0
chr1:201283147-201283648	22.9759476658486	23.2166551307623	2pl	54.717548517392	3.00290678183813	0.957370196725614	24.0473130311265	0
chr1:201291887-201292388	2.92879192191853	-11.4086309721498	2pl	26.769039890172	2.24918137386989	1.92643725257154	97.9945901487411	0
chr1:201364687-201365188	16.6149858323784	15.9386157160947	2pl	15.6780175170656	-0.851872681019662	-1.15329204065867	19.8443831449563	0
chr1:201371758-201372259	1.84710686111752	2.00605531864292	2pl	26.5686840544366	-2.02965097960271	-1.29375717627033	121.872947723222	0
chr1:201417710-201418211	9.50419118139248	9.6108091544663	2pl	48.2048258086868	-3.77752348695683	-3.3469383418912	166.139069259458	1+
chr1:201430661-201431162	5.90214161737912	3.60333725001487	2pl	77.416029287606	-15.7703882305531	-3.32182766305158	92.4997212649579	0
chr1:201462930-201463431	18.9271313140828	13.1205770592115	2pl	23.493342246574	1.92488079735949	0.618750303699356	85.6752944862099	0
chr1:201493919-201494420	22.0728827118991	22.5631999142067	2pl	41.6663359447575	2.01445981498571	0.659269000622843	111.572486713297	0
chr1:201495878-201496379	7.76593057752281	3.72884674880229	2pl	42.1671173883641	5.42121758686622	0.552949457666266	94.1585231686926	0
chr1:201500562-201501443	3.42649112781699	-19.6991632172346	2pl	32.7739869397609	3.22457782121555	1.15601397017239	822.75574487548	1+
chr1:201503399-201503900	30.017828263035	22.396562399818	2pl	34.7449003492463	15.1259289049266	0.477172306345338	504.971826860913	0
chr1:201511964-201512465	3.67047728712901	-5.59849433996236	2pl	33.2895941480051	2.84215868440116	0.977402193024938	130.656102332375	0
chr1:201562206-201562707	-16.0321774161004	-32.5349971789099	3pl	38.1028345722516	-2.08093180779715	-3.9782634252359	485.809036248589	1+
chr1:201570142-201570643	-17.403873206017	-15.4488791432735	2pl	36.0344730065068	-1.46584946929399	-1.09325303487304	21.705279729031	0
chr1:201619528-201620728	13.3742786592091	12.3617623130812	2pl	56.1896847135621	-4.21398890354558	-1.03693669579591	94.3745424181449	1+
chr1:201622214-201622715	6.4333353597705	-3.37424765421715	2pl	78.4403102607219	-17.9422132487542	-1.73869157757695	54.8637959717853	0
chr1:201632259-201632760	6.98242787586174	5.48476889626928	2pl	58.9658062071014	-4.65579753771418	-1.74881278869299	39.7626654719178	0
chr1:201637652-201638153	-16.7347557012517	-15.5492523279872	3pl	52.8551093150367	-1.50562370265753	-2.34108524439862	366.936092867855	1+
chr1:201640485-201640986	12.3330900730469	13.4242797558874	2pl	31.4288615742857	-2.10189773968432	-2.2342225037688	183.829934269701	1+
chr1:201647957-201648892	17.7081309520612	20.2822343619483	2pl	30.9014180182274	1.61611853692636	0.451425894742962	370.596245601399	0
chr1:201649279-201650830	15.0743727001683	9.76025348447709	2pl	15.2637457342585	-1.66945807370915	-0.560798756382652	660.010073635188	1+
chr1:201676190-201676691	4.14419191009861	-6.48986922608836	2pl	32.8181124372432	3.10397371476864	0.976643048947897	231.225262503665	0
chr1:201678667-201679168	1.4516634795999	0.820806117846868	2pl	30.5984138220622	2.05070498053833	0.631493667450275	253.88819441029	0
chr1:201685193-201685694	27.4516491550877	27.138725950714	2pl	36.8063759770442	-2.55455035269668	-0.970735512759616	233.126072287205	1+
chr1:201693915-201694687	21.7846511364156	10.2444902279524	2pl	34.449748514468	7.15047303844224	0.549428772489196	265.691840419731	0
chr1:201702882-201703383	13.8748395329961	-5.01920629035083	2pl	18.7628047553702	-4.09090469583389	-0.872059189528794	278.247073223574	1+
chr1:201719772-201720273	28.501507358355	28.4896525785308	2pl	31.4417629709233	1.39160370089894	0.833118005705003	43.9146640841577	0
chr1:201724629-201725130	3.59942619511818	-0.912772037761119	2pl	24.9825890377841	-1.82820106199445	-1.15585517183753	209.242064629499	1+
chr1:201730558-201731059	16.2410808384119	15.8164296087922	2pl	31.0082446214978	2.0542305244792	0.886671606362183	155.20256844997	0
chr1:201731139-201732100	10.1112788631116	3.92316584472945	2pl	21.7766152643691	4.98428002620275	0.714801694623901	252.329174171406	0
chr1:201763081-201763882	12.9906858897332	11.7735932430091	2pl	27.3595612461392	-1.92596835156186	-0.856343325515537	195.145504696253	1+
chr1:201779290-201779791	20.3019188223839	18.260883972737	3pl	93.0869336366066	10.3739138967514	0.819060293783598	41.2240697530838	0
chr1:201821498-201821999	-2.54313352779385	-7.31921652783685	2pl	31.2644316740117	-2.32725862622678	-2.85436715304568	165.999837965234	1+
chr1:201888245-201889115	20.9585591107063	14.2080329122253	2pl	65.7680818368411	13.2120742673955	0.517371535253818	145.700883215797	0
chr1:201893390-201893891	14.2245489494405	4.4050152380366	2pl	22.7976423316681	9.64719883093121	0.799517396981348	53.3068522833631	0
chr1:201903078-201903579	18.1796882420111	15.9681828513499	2pl	40.6252610562302	4.43440048538865	1.15484714132385	215.254880589371	0
chr1:201904565-201905066	14.0933019062217	0.852809709148169	2pl	22.2420833490843	10.2500237042446	0.624622546017992	140.025613338138	0
chr1:201911763-201912264	17.1314118707454	13.9282689196582	2pl	26.3249751827657	3.26489957329178	1.16816158342968	43.2527763958891	0
chr1:201925914-201926415	10.7828191758771	1.68570451755261	2pl	77.2070635077326	-15.7954218328449	-1.46906071721845	111.405477380257	1+
chr1:20192805-20193306	7.5159871395824	5.52452419835179	2pl	23.5650891000483	2.49664107684445	1.32719702626688	24.8719520343395	0
chr1:201941413-201941914	8.76450468758676	4.71984872943916	2pl	53.2011983316766	6.32818441419759	0.466121126956866	1611.81822016298	0
chr1:202008057-202008558	9.94485135564227	11.6894523927662	2pl	47.6163762143767	2.97945378448836	0.889380596766778	130.88436820047	0
chr1:202009502-202011121	6.54712395550723	-3.38533381760969	2pl	40.9084055838298	5.09958857509657	0.538348047883125	374.067103650191	0
chr1:202018573-202019501	4.10105910356892	6.40966015234609	2pl	45.8150123790742	-3.06195089406473	-0.731354081919513	86.1591152860978	0
chr1:202029741-202030242	-0.471074999480515	1.38423428400765	2pl	52.0625857076029	-3.00038132799059	-2.34027453680789	54.4774627706468	1+
chr1:202034594-202035095	10.9696605743414	10.0212661829193	2pl	38.3423784209909	2.52003519688126	0.960891474832545	64.5595844710636	0
chr1:202067217-202068092	-0.590868275661588	-0.827369285420533	2pl	40.4717092729913	-2.94155985190086	-2.39149970993747	150.235320128829	1+
chr1:202085971-202086472	13.6195498475154	13.9895392887089	2pl	33.8439069208549	-1.99544880395447	-0.832147285135882	136.582998195258	0
chr1:202101036-202101537	2.37923083892356	-7.4759585813027	2pl	79.0445926212191	-17.0290427625276	-1.7195892829035	48.7383481932426	0
chr1:202105695-202106196	20.6856374702612	18.1880247372455	2pl	23.4894342209645	1.54283970634351	0.821484169532902	105.056506285959	0
chr1:202112499-202113219	19.5823245573707	20.6369984436108	2pl	50.9496170149021	2.46617396676831	1.16334417209344	42.1287667354443	0
chr1:202122558-202123059	18.5202591675642	16.0827905281587	2pl	75.8893453029717	13.0596551250406	0.489103731439994	164.045334685387	0
chr1:202130209-202130710	21.8314250159238	19.7659517055097	2pl	60.9885997087004	5.61344616132535	0.741461791892555	64.1503172240888	0
chr1:202164503-202165004	13.6803543931224	13.3761954492852	2pl	57.6345898204432	-3.5778002817866	-0.805180762274869	38.9186435534946	0
chr1:202168005-202168506	-0.0288672202368669	-0.448840164940648	3pl	60.2042895191766	-1.58456444487034	-1.49230861370579	83.9610839525771	1+
chr1:20219959-20220460	9.46724233635708	5.92950313799771	2pl	14.3234456897513	1.1688487072356	0.736637728077953	75.3754823386447	1+
chr1:202200181-202200682	0.122493039185333	-4.87502165337527	2pl	30.9140135262507	3.13741754199099	1.48732282606885	54.9259245034262	0
chr1:202222241-202222742	3.81974068399127	-1.8108195050713	2pl	27.4322881050991	2.54677797151344	1.34612995223884	36.0122871473253	0
chr1:202231231-202231732	4.97818525030994	4.4066693767911	2pl	44.0445337305827	-3.30557002351255	-1.08229087137846	73.7190272532715	0
chr1:202237032-202237533	0.639985477155944	3.8126096151216	2pl	34.636013585078	1.72306311875126	0.678677934951648	160.984676821735	0
chr1:202283352-202283853	16.3248366031071	12.7245947462602	2pl	25.6826094075611	2.23034601942503	0.875266838103764	62.41007216504	0
chr1:202284717-202285218	26.3989746197092	27.7990942206082	2pl	28.3795781681091	1.64859150099886	0.775628230802647	40.1820955081712	0
chr1:202286736-202287237	1.19635236223973	-6.97609574678344	2pl	28.8353104537385	2.33378641544123	1.29022043743515	84.5102594955161	0
chr1:202309382-202309883	10.0426364529715	-1.7075290309408	2pl	49.5646189046233	-14.5879498302743	-0.894781797838882	43.7232522131619	0
chr1:202342741-202343242	-5.11826731686743	-2.44546466277441	2pl	47.6398364764412	-3.10426822506962	-2.10877374558139	103.446532983657	1+
chr1:202367302-202368136	-6.70721596004476	-14.3837727581269	2pl	31.9561175700896	-2.52303065646571	-2.77509874071317	439.006549961468	1+
chr1:202374203-202374704	10.6443618320414	5.67443036627043	2pl	20.4683989305996	-1.7935948275551	-2.57147897501003	18.6732152868818	0
chr1:202407092-202407848	20.015700483369	16.662232698542	2pl	58.8494747396038	-6.23734009516451	-0.943704951537923	49.5047669129063	1+
chr1:202408545-202409046	0.856319541997257	-3.5357677868989	2pl	59.6457871440919	-5.02144593574693	-2.22892643250385	16.7489006520716	0
chr1:202516550-202517051	9.36577096650598	8.35809083289892	2pl	48.7852600369917	-3.9779603011918	-2.18265571279808	9.6796961435984	0
chr1:202544951-202545452	3.31520966577889	1.90218653516328	2pl	60.2297002821898	-5.1209245464509	-2.60847649216424	27.4758794521363	1+
chr1:202551681-202552182	2.99415993085107	-3.20040116705541	2pl	76.3900314752288	-15.1059136768917	-2.05487277816963	35.387646903087	0
chr1:202552573-202553074	9.96721017211225	7.21268646445094	2pl	60.9130879489023	-4.934558192241	-2.22333207604597	45.8573342603312	1+
chr1:202562071-202562572	8.27257399972465	4.10077225412051	2pl	56.5086900955921	-12.3219797276434	-1.13443576263485	23.757253566118	0
chr1:202568464-202569287	2.57932554778147	5.2516290462217	2pl	43.8787041071498	-2.68369003775594	-1.59089465896599	44.7440261056002	1+
chr1:202580559-202581060	3.59637162062246	6.96769141582169	2pl	51.5921170602994	-4.98099427488213	-1.41509170911162	43.4746970704116	1+
chr1:202658329-202659413	-2.39212047674565	-0.0921625718424099	2pl	41.3351553387956	-2.58630969822774	-1.61882216921766	443.916144704456	1+
chr1:202709381-202710218	22.8659519936867	19.1140839227938	2pl	73.7019368306864	19.3706851125801	0.730476138613037	64.7797408636867	0
chr1:202835504-202836005	5.18196179728513	1.9322929159127	2pl	28.0290036772559	-2.07580712162173	-1.90668559955716	177.152619406593	1+
chr1:202837648-202838149	8.22823468942479	1.19488961989231	2pl	32.6598560140974	3.77120897345275	0.949446006622574	102.633584534435	0
chr1:202881560-202882061	21.2973462648338	20.456015997414	2pl	58.872426272226	-4.78325280567163	-0.922249216958094	48.0465072827137	0
chr1:20290552-20291455	1.84220671072264	0.309909436551593	2pl	34.3668121337857	2.60719638454442	0.402096787131029	402.333778696508	0
chr1:202951288-202951789	15.6007537438846	10.179505461549	2pl	77.8789409173555	-16.7479125768542	-1.99765453877047	10.2145880819896	1+
chr1:202959166-202959667	18.2494237975289	17.8482544543058	2pl	32.9654071633413	2.08871210326425	0.998494454099291	57.0295026197132	0
chr1:202961464-202962200	3.12148598491198	-0.437896415341067	2pl	24.0689393972402	-1.71901581012456	-1.3628360851884	82.6679800353792	1+
chr1:203006412-203006913	11.8537448502154	6.47323419623896	2pl	24.9212318662586	3.06811875249711	0.580387950713868	289.51857348043	0
chr1:2030242-2030743	16.371961911477	17.8152227508609	2pl	43.4769496737828	3.07689472322283	1.3970997376585	31.4922280237866	0
chr1:203031316-203031817	-9.79842031262297	-9.69964390151214	2pl	35.8086855594189	-3.03493175263804	-0.707501750436671	57.6864135889852	0
chr1:203037044-203037545	1.65065383850837	2.28815482856556	2pl	44.5629715607215	-3.12878266806298	-0.994753428020918	46.8292290196569	0
chr1:203055069-203055570	3.23800339796277	1.17420261803298	2pl	50.0775659906664	-4.80074769494785	-1.01720216816139	137.708276601274	0
chr1:203081890-203082391	4.80170595806443	0.30801436383053	2pl	27.0349937682747	2.31703268475049	1.17699939697622	51.3424510740439	0
chr1:203086027-203086528	3.96534901678888	-6.08620726213153	3pl	25.3822971912222	0.918628600756482	1.25985579083349	90.6091225365379	0
chr1:203135677-203136178	-7.65701791204191	-7.92254627874624	2pl	31.90062169861	1.81772830958682	0.986248995249894	37.3890961830757	0
chr1:203140696-203141197	-0.247456084297958	-13.1782541601496	2pl	17.9480335444086	1.80973524677543	1.13716948559386	129.390907512049	0
chr1:203144550-203145051	10.1008390365721	10.4047551380741	2pl	32.0094956675438	2.16837504992934	1.37622491963351	85.787514325707	0
chr1:203145339-203145840	2.18191009581378	0.146178594662731	2pl	33.1853078481775	2.64558723247547	1.22118420568808	78.5572993244545	0
chr1:203153920-203154421	18.1163721356417	11.1219893150967	2pl	22.6876374824891	2.16359882228356	1.0114406342304	54.6796895570297	0
chr1:203162897-203163398	8.24683903929	7.26234325268305	2pl	43.2542483182379	-3.52642338950713	-1.63948468392192	22.2264510855719	0
chr1:203177683-203178548	5.55672767899238	-1.94138119218138	2pl	22.9313757974884	-2.24860754533482	-0.612426497993199	380.326419204704	1+
chr1:203180943-203181444	-4.89652166667753	-4.23235325216764	2pl	38.2917489120993	-2.45689937105856	-1.12764008904091	72.3082551925728	1+
chr1:20318851-20319352	16.5334360203964	10.8523272056358	2pl	32.8112111131125	4.59682348347965	1.0301331788123	52.7980261417769	0
chr1:203204744-203205245	9.29612496543906	7.94055460678252	2pl	24.6156870400039	-1.72047642112864	-1.06651321165932	39.3609870826847	0
chr1:2032092-2032593	11.0593602067819	12.8989399875439	3pl	55.7434507476565	1.19692143137747	1.48107240979416	53.4253914575518	0
chr1:203254737-203255238	6.76873354237626	2.53334673081707	2pl	48.4120521230104	-5.12060608076398	-1.08486532894952	30.3147310417935	1+
chr1:203289674-203290175	12.5859739333363	-1.44686770480431	2pl	12.3178909521626	1.630907453385	0.85694566816379	89.8817229550601	0
chr1:203307595-203308096	16.441734941505	16.3576010785683	2pl	64.8382491997106	4.21085325614518	0.723820673156075	129.076349768204	0
chr1:203361920-203362421	-8.34935654725907	-11.5960321476653	3pl	65.0845593085922	-1.68654681897204	-1.80649133310183	267.153160871133	1+
chr1:203364274-203364775	17.7923028061482	2.38966441107305	3pl	21.1082635511037	8.4941770768231	0.455875075919828	1467.57893169669	1+
chr1:203373833-203374547	29.5269999845917	28.6030523029269	2pl	20.8948091644059	1.18530613196369	1.03330840697977	37.2670479944479	0
chr1:203379551-203380304	2.4009417498833	3.07391434149392	2pl	52.8686359397396	-3.8024814140064	-1.55510383683222	34.4687150397844	0
chr1:203425367-203425868	2.52140610380505	-1.52304352248074	2pl	74.9484034524035	-13.8633505382616	-0.887845164343489	133.158532118467	1+
chr1:203426300-203426801	5.97482565837883	6.41988248470624	2pl	54.9968075660242	-3.48250620206573	-1.2076626092766	95.4921587667939	1+
chr1:203426953-203427876	5.50223228533202	4.30234081894529	2pl	63.1813228023492	-4.71128812264637	-1.28550084959741	308.609340330908	1+
chr1:203429255-203429756	-11.2525253321745	-12.9578658084562	2pl	55.045626460447	-4.12160879123919	-1.18155917360227	749.902481474872	1+
chr1:203435542-203436043	1.29597907188833	-10.0007504694829	2pl	22.0935239306253	1.73426957101212	1.073895678537	166.989994786971	0
chr1:203441307-203442247	20.2009207920245	18.2643826001245	2pl	22.9073586657483	1.42262429017287	0.903599833088142	72.1090114514983	0
chr1:203451679-203452180	-2.79019645728695	-3.75508511214173	2pl	31.6013024646223	-2.21383066618739	-1.8131289243142	308.308185299494	1+
chr1:203455579-203456080	-16.7425362609749	-31.3372102450517	3pl	35.6658022256088	-0.940219989673961	-1.46185365678351	1645.91438535366	1+
chr1:203460977-203461478	-8.31688226983708	-9.03692785324582	2pl	37.3545250892295	-2.74361141033687	-3.03238568588279	68.506481299351	1+
chr1:203463655-203464156	-4.00240266070467	-7.40965372506173	2pl	61.4279975373637	-4.84043714123019	-1.21851407730306	145.412926726123	0
chr1:203465899-203466400	7.8077715319245	3.95895564523882	2pl	24.1195073621572	2.40169533242491	0.545158626449497	549.770185740848	0
chr1:203476180-203476681	18.9629704267762	16.6201610565034	2pl	64.5538235840981	-7.41254317702195	-0.551949150206414	141.121673965132	0
chr1:203478578-203479407	12.3274649973126	7.46196571490946	2pl	23.0361208554843	-2.63001092394417	-0.78606315769299	475.554285233232	1+
chr1:20348542-20349043	10.4486881910407	0.00880646525471285	2pl	51.4765184382044	-8.46068746911876	-1.33482657557233	120.568368843622	1+
chr1:203517375-203517876	6.69683050744325	-2.79566354313549	2pl	25.0581771431396	3.69173789738384	0.625248233437659	202.982350131617	0
chr1:203526515-203527016	11.6746077687459	11.4535169959744	2pl	34.7772337498226	2.92374059778819	0.532535142063705	101.257209983919	0
chr1:203556148-203556888	2.92035096693849	-9.12454411710034	2pl	20.9078365774139	-1.84501573240325	-1.27345541091432	3534.75994190089	1+
chr1:203589157-203589658	11.428335202961	-14.5255545434145	2pl	20.184481188795	9.11702211632002	0.751591619413845	188.03662070369	0
chr1:203667626-203668127	8.87277117188391	7.32270912301335	2pl	33.5330459211353	-2.84852874743092	-0.872151469970609	82.2743969684149	1+
chr1:203673590-203674620	15.4728790715648	11.0116547657279	2pl	41.9249034414602	9.76692763728774	0.531570519179164	254.261823439977	0
chr1:203679168-203679669	8.19217763794055	10.1055608832362	2pl	28.3656604117194	-1.69711355999215	-1.48177940889651	69.253760579402	0
chr1:203685907-203686408	22.9625602756625	11.5230427383194	2pl	25.9419735469928	-16.4999713222597	-1.28652599814128	29.9262284866037	1+
chr1:20370779-20371280	0.08916694820965	1.37924551406454	2pl	45.2677039805571	-2.61567470436435	-2.28348450007123	32.9446700887838	0
chr1:203732970-203733471	25.3838902061071	9.07052641231808	2pl	8.51486557805275	-1.25867971029984	-1.41129942661107	35.2608766537078	0
chr1:203823268-203823769	10.392667823638	9.81411010912701	2pl	45.9956374326476	-15.5368545942623	-1.59756726777157	20.3345769513735	0
chr1:203839038-203839539	1.01785797890011	-19.3990063027148	2pl	17.4370919918738	1.80284116917087	2.51522868881895	68.3534773351101	0
chr1:203888609-203889110	17.4559481962386	-1.33003646184282	2pl	20.6707009682574	9.29364795380917	1.65149060237567	20.4627486431957	0
chr1:203984964-203985465	5.86130236853787	2.89709268679412	2pl	38.2925919752077	3.01702189784813	1.43865706275646	244.283227337519	0
chr1:203996031-203996532	-0.85646606439279	-5.62936190845613	2pl	25.7789709112486	2.01957314068647	1.79158045294543	148.426629108992	0
chr1:204003772-204004273	2.55215231667591	-0.972294358927646	2pl	79.4230473743133	-15.6629363659446	-1.81255111697065	30.5994866439264	0
chr1:204063957-204064458	4.31143758070087	2.47305092650301	2pl	34.8126316342482	3.08978536247034	0.606198122488058	58.4669650486664	0
chr1:204065080-204065581	15.3401513522527	12.9185818943342	2pl	27.8166307346599	2.26922522719629	0.744984556804698	57.812103972933	0
chr1:204076815-204077316	13.0282995706361	-12.2036657024887	2pl	15.5575865286095	-9.69357162432813	-1.00619260579483	325.16223225246	1+
chr1:204078191-204078692	0.897409569462727	-2.31620500660953	2pl	39.8197793546158	3.19313589886042	0.83922742588567	500.17405100013	0
chr1:204080299-204080800	13.2455248491178	12.2167012146128	2pl	45.8524705861098	3.43865294214358	0.614430297053592	218.278694134117	0
chr1:204093225-204094209	10.971449432187	10.6905180679444	2pl	46.500722971132	-3.33973860993975	-0.733806952596906	248.387979108062	1+
chr1:204166354-204166855	-3.22588623135961	-2.85716933136191	3pl	59.6556100885164	-1.52741816553085	-1.98184002418138	82.7327415804581	0
chr1:204198587-204199088	16.1044955487219	18.2382819052861	2pl	39.1431371779552	1.60085616376988	1.43388273369627	35.082590020318	0
chr1:204226232-204226733	14.5507238260577	11.3465417180545	2pl	43.728138633181	13.3312816309533	0.611202163889539	107.271933837679	0
chr1:204253994-204254495	5.60589590335266	-1.6684265017171	2pl	33.3687936200654	3.0049277418025	1.10835262389892	92.8569505022585	0
chr1:204255115-204255616	17.2865194736497	16.6234529525107	2pl	29.7734528750892	1.70752721741847	0.629635868620976	79.7420063573421	0
chr1:204276286-204276787	-2.41785932183222	-3.21467806722798	2pl	33.3583706601337	-2.16181643292788	-1.25279428761946	204.815208729412	1+
chr1:204280507-204281008	-1.06497528850936	-1.03038220346899	2pl	37.5190113476409	-2.74191345555834	-2.63221258995554	219.219496917898	1+
chr1:204287930-204288431	9.86624340371917	1.59079009601262	2pl	58.0185002023594	-8.35511196170336	-0.979849249864778	74.9779918376328	0
chr1:204292684-204293185	14.9914228970079	13.90942520166	2pl	29.5463920589308	-2.2211935129476	-1.33068103570981	89.0233568158578	1+
chr1:204299714-204300215	-4.09084892132047	-5.82884407108139	2pl	63.2151194510535	-4.57854062912354	-2.07880487937602	51.9636847580925	0
chr1:20430345-20430846	18.3810313120962	18.6388306568013	2pl	21.7842428848573	1.29581664811969	0.633456146963188	80.1340213670057	0
chr1:204320303-204320804	0.689430090497554	-1.55988648566781	2pl	24.7918280805895	1.80030045943432	0.929916857181967	114.014905620713	0
chr1:204359082-204360422	8.79567559123405	9.40173659668513	2pl	38.095241925068	2.93908286501595	0.404242878100994	374.156019706966	0
chr1:204420524-204421025	6.04353921956875	-1.25188269263453	2pl	26.3383064469085	2.60857466687558	1.25091790101661	54.0959293344882	0
chr1:20442822-20443708	-0.733850613145609	-1.36860709327448	2pl	32.4284293091633	-2.10329059653186	-1.97609086929143	350.250166543461	1+
chr1:204446348-204447495	-0.400389122652571	-7.98558204995991	2pl	23.5504775695255	2.70304503177443	0.648686618186868	833.491989710079	1+
chr1:204478140-204478912	-0.654472925776728	-8.5201018351816	3pl	66.7164710113848	-2.66605625009145	-1.15653665465336	255.822626094964	1+
chr1:204480916-204481417	8.23815819344393	2.25928939994647	2pl	79.2180788812765	-17.0771870495353	-1.16755396409922	68.292406329751	0
chr1:204493548-204494391	3.3407380932469	-2.22751752594796	2pl	31.8813745475699	3.37207379218048	0.580634115155362	590.047650070591	0
chr1:20449654-20450155	1.90094920920213	2.71624906014471	2pl	44.2038313569763	-2.48657525983827	-2.09006458663601	24.7569041693144	1+
chr1:204499850-204500351	9.35089012459419	8.43604263396615	2pl	61.7160580042206	-4.31998571375201	-1.02197852023077	64.4057815197662	0
chr1:20455868-20456369	10.4254837416785	5.00272693869233	2pl	44.5020980787025	10.7170164550737	1.27264939638652	39.6123703178847	0
chr1:204574667-204575168	-17.3651285468041	-15.5666006713713	3pl	49.7286571095121	-1.28344644100603	-2.55035320488583	317.395017539904	1+
chr1:204584858-204585359	-4.64799655010775	-0.940693436794536	2pl	36.0959718991375	-2.02683516958867	-1.62865481793324	261.544266817194	0
chr1:204623236-204623737	0.26110110083874	-5.50718471134446	2pl	30.6932507441313	3.04116938789448	1.016829890217	170.040300749596	0
chr1:204637490-204638441	15.4048401663302	6.41068923767527	2pl	23.8547498241114	3.23977180578324	0.778931301310733	172.522447876266	0
chr1:204684790-204685291	26.5706657951272	27.5605239462797	2pl	41.8268091462462	2.20674484474135	0.740671390788489	70.9773304479007	0
chr1:204780923-204781424	7.92383101366409	7.41962277355531	2pl	21.9215219946812	-1.36352883550331	-1.28080121330682	26.6676869842683	0
chr1:20486771-20487661	14.7813391557795	14.8056825111301	2pl	40.4038444235577	-2.6543414021412	-1.23636968130982	249.744509193752	1+
chr1:204879273-204879774	10.2788367943818	9.05255454124059	2pl	52.8327259877186	-6.38734302404821	-1.45792692958533	28.9614259237459	1+
chr1:204887759-204888260	11.3110852692679	14.4235340828504	2pl	32.331330668186	-1.69970170035637	-0.772539860384328	309.270070631995	1+
chr1:204889708-204890453	-3.30638449094448	-7.60965435065255	2pl	69.185017521381	-6.25369829355571	-1.24060255545209	516.782739063381	1+
chr1:204927615-204928116	19.2137960757149	1.43652640196548	2pl	3.05237585875528	4.66079568428468	0.647630478025345	61.6870711270028	0
chr1:204928953-204929454	6.19377660575318	6.50900949000504	2pl	55.4128960050703	-3.69172084052218	-3.18688206734685	310.942630418289	1+
chr1:204945506-204946007	3.89710030201642	5.46414086063509	2pl	55.4970027709375	-2.93261101165331	-1.00763833320192	59.0758832754012	0
chr1:204983369-204983870	-6.18328396413641	-7.45457838504992	3pl	63.1757079443202	-1.57571816246264	-2.05116577558809	32.9265599615294	0
chr1:205009667-205010168	-7.16394050308378	-10.3792153096692	2pl	60.8970760650728	-4.56270132506526	-3.00251825419006	231.596098413003	0
chr1:205076491-205076992	16.2199680837977	17.2084959148271	2pl	35.5184885190234	-2.41232972567243	-0.888511077303064	131.470508406487	0
chr1:20511617-20512118	10.1919901991817	10.8210418495908	2pl	19.7475608962763	-1.02934111860429	-1.42922114337931	40.7141397350974	0
chr1:205191151-205192122	0.168167106618181	-2.41981636362034	3pl	72.3897224328324	-2.29287645234905	-1.48366084884302	86.054827855348	1+
chr1:205258784-205259607	-0.140069577528475	-12.0293586059583	2pl	78.7502332571996	-18.905307450062	-1.46324436806589	91.6430273474361	1+
chr1:205262220-205262721	9.18399951145003	0.010732920084763	2pl	22.1954455067337	7.46247114047165	0.958346119315191	61.053321547914	0
chr1:205284679-205285180	-5.15139194705268	-7.39943287169995	2pl	34.456741354896	2.62214527105677	1.06448364963506	202.482979102764	0
chr1:205294460-205295394	-2.74837269602666	-17.6322614665291	2pl	26.2730349140014	2.61505604464805	1.41230106293611	407.36126445964	0
chr1:205301306-205301807	8.77234165721462	3.85230690479644	2pl	42.754666425638	3.9000288934697	0.903586897934753	826.173902947956	0
chr1:205313193-205314359	22.0230330945106	19.1691276236835	2pl	21.9214272411998	1.67940889682218	0.328873828252245	670.158293965212	0
chr1:20533486-20533987	19.8894575289449	18.0988190157505	2pl	57.7300320535684	-7.64075407191444	-0.972831593192714	97.0969785315102	0
chr1:205352281-205352782	24.6746622831607	24.0332165400435	2pl	58.8443054901824	-4.49912531772434	-0.87930453631168	501.963097936802	1+
chr1:205410501-205411002	8.96992944488286	6.78770978804154	2pl	26.1985586431012	-1.44101431622317	-1.22282806650747	51.2650019489586	0
chr1:205441769-205442270	-1.59713893131842	-20.4915622732132	2pl	22.2172898183387	-1.73707386406313	-1.5320179785967	1258.69156568774	1+
chr1:205449326-205449827	17.3161778529376	15.5598327104418	2pl	56.537657145881	4.7883146374924	0.822700960756764	93.2647080519022	0
chr1:205449896-205450397	9.5902736084339	7.23209943215364	2pl	52.0773716688774	4.91820035228541	0.797544269563228	991.009147046133	0
chr1:205478510-205479011	-5.89936292696485	-3.90624437900798	3pl	49.1036061199539	-1.23804766918446	-1.77341324817848	92.9057358685205	1+
chr1:205485396-205485897	3.07220095195645	5.73463719360372	2pl	41.4563210403793	-2.35892129770023	-0.560888624607304	530.950843527863	0
chr1:205493227-205493728	19.210415954681	14.509124481469	2pl	32.6226932137905	3.56904458674682	1.02669241687325	53.6040802843897	0
chr1:205507831-205508607	-9.35374493306841	-8.52145716690157	3pl	43.0246291453141	-0.923569728299816	-1.31081595931419	562.237456789272	1+
chr1:205513695-205514196	30.504240265891	27.2503535922117	2pl	20.2373662432541	1.568733553167	0.75079067144858	41.8690800446955	0
chr1:205534009-205534510	11.9401793370041	8.83789697249789	2pl	29.4193997202774	3.39498235175135	0.98117569909204	76.561660650893	0
chr1:205540829-205541330	-1.36199422512718	-8.38721654471293	2pl	57.7736038120243	-4.8440783556057	-2.52815202669404	63.176189954973	0
chr1:205564130-205564631	18.3282444542285	12.0143523297925	2pl	20.6093742873245	3.31140807306931	0.927792585618984	28.8022372303086	0
chr1:205582397-205582898	10.2204026781535	9.83812223433176	2pl	33.7075850087556	-2.12116530752452	-0.729031839808159	140.132533567227	1+
chr1:205644905-205645406	23.478946545401	22.0818853394541	2pl	23.6355681117135	1.69622685907777	0.844702434889152	47.1061055372456	0
chr1:205647414-205647915	14.2086884288095	-1.0393840365315	2pl	12.0966325691452	1.19824344918588	1.16771124862487	49.2820836114629	0
chr1:205648333-205648834	10.3222880346117	2.77265404469095	2pl	14.009824081122	1.24474517850224	0.893676092047974	86.244813412981	0
chr1:205661364-205661865	0.628218732542467	-4.08453254046007	2pl	32.8255886985435	2.72128613219938	1.29255115286917	135.165254412585	0
chr1:205668182-205668683	0.339400084891238	-1.87210297636117	2pl	25.8928081264973	2.17744443952391	1.5160704117181	94.7385315213137	0
chr1:205669195-205669911	5.00919861484214	-0.237211028230369	2pl	21.7602657775884	2.46510506884451	1.03175814397801	128.425577272931	0
chr1:205687171-205687672	14.930639680279	13.1467170233289	2pl	40.8494042690824	2.90664486835538	1.14327751382959	66.9650029765129	0
chr1:205688128-205689117	10.1162155545394	10.512759398367	2pl	32.2628713374866	2.08882887668961	1.00797791460967	131.989467291875	0
chr1:205689352-205689853	7.5856358233279	1.72217586029172	2pl	26.5107263395592	4.79502758132042	0.74678635741475	101.267642224632	0
chr1:205695542-205696043	1.281357572422	1.68940520010351	2pl	59.1445251381125	-4.37272500719615	-1.48346616859031	56.140806095513	0
chr1:205696997-205698052	9.25849233737841	0.916252086113029	2pl	23.2567587030349	6.68847578740732	0.58493200220804	278.299667720444	0
chr1:20575161-20575662	13.8575337826032	11.4530717173478	2pl	15.7568672293556	1.28262555005684	0.723294310648141	80.6895780136006	0
chr1:205792959-205793717	11.8343808768606	10.4381875823036	2pl	29.6810629320238	2.58915929912374	0.618743247191866	267.213415087231	0
chr1:205828294-205828795	-2.745366951538	-1.46531886041765	2pl	35.3593657215026	-2.52119497946199	-2.52051263209113	69.9599679883825	1+
chr1:205913276-205914448	14.1235656045767	3.81457922420437	2pl	13.8440734613337	-1.22145786086601	-0.807007000449962	1907.40210320718	1+
chr1:2059722-2060223	12.9407155408899	12.7034447279505	2pl	34.9550356927957	2.83214013079906	1.36225791369266	72.5605372748027	0
chr1:205980418-205980919	1.74707906077344	-2.99148696483939	3pl	72.3585917020869	-2.30837989288443	-0.774443377473529	163.915769660626	1+
chr1:205984079-205984580	23.1933529808058	23.6442610025648	2pl	27.0692303521698	1.48489927044456	0.42655749030014	238.344819682941	0
chr1:205994286-205994787	10.8166543761676	8.66518576756728	2pl	41.816874723075	4.48679347420564	0.738581234602401	409.530679060422	0
chr1:205998390-205998891	9.85065696243618	8.39820833924979	2pl	38.5697336948346	2.90001182708641	0.812621467148668	61.914115547818	0
chr1:206030625-206031126	9.53128413168149	10.1633866576401	2pl	59.8794582984479	-3.82272035397399	-0.54481658170396	269.813040977431	0
chr1:206047145-206047940	3.0652053037842	1.57449530175994	2pl	54.5413254979455	-5.24347855763371	-2.38999439174035	46.7278686456357	1+
chr1:206054929-206055430	19.5225658111643	13.3194509133421	2pl	32.7482840433078	6.60533839327183	0.947210918856995	53.3655109764272	0
chr1:206055535-206056036	10.8608005597274	-7.77148435128281	2pl	16.4472116890132	2.29201690547433	1.35126294997441	51.0433920386844	0
chr1:206059464-206059965	15.8293943849023	14.0109124486144	2pl	37.1569974759779	2.63700005871802	0.848986762897926	38.6951769342188	0
chr1:2061031-2061532	-1.64415731889598	-1.86538827287008	2pl	37.3636979015069	2.66345447079999	1.82316869995719	43.4380154223196	0
chr1:206107535-206108036	-3.90746039003578	-4.13452725276056	2pl	56.4632871024715	-4.20989575898432	-3.24845273263993	28.8436759642142	1+
chr1:206380826-206381327	25.4306688944222	26.364854660112	2pl	62.7740381787984	4.69326648819464	0.556394257001614	150.461816865277	1+
chr1:206411308-206411809	22.6673841449125	19.0043531226111	2pl	25.6563616529619	-3.61342656409899	-1.22574909621736	61.7894294996059	1+
chr1:206446646-206447543	18.380067422713	15.7352190394549	2pl	16.886883490627	-2.88817328545684	-0.940894583944911	190.822812092952	1+
chr1:206455657-206456158	17.3949815063901	15.1517627738611	2pl	28.1729707752419	2.18914746132159	0.575445685603693	133.23156453242	1+
chr1:206470218-206471411	18.6721687672953	3.07123709305426	2pl	41.2948220037859	10.5424177412629	0.484971211437015	761.08789239135	0
chr1:206472440-206472941	13.1169760211587	11.4172014690845	2pl	26.6996704746995	3.61101118875017	0.505235851930632	162.862191557875	0
chr1:206496351-206496852	23.7974166953557	23.5341974107109	2pl	31.0867989417192	1.69390891240873	1.05293473164936	33.9209688879544	0
chr1:206501240-206501741	9.43637799311776	7.62092256962493	2pl	15.3389948353892	1.24934399100301	1.27857333015275	28.6988976258087	0
chr1:20650754-20651255	13.8330345740534	12.5109399259538	2pl	60.3653794552106	-6.17039174170374	-1.12764636178137	29.7469453508755	0
chr1:206508512-206509013	12.9017326643521	7.55761111992478	2pl	37.7291518589903	4.80574228962871	0.912554922752271	35.1954649719329	0
chr1:206526172-206526673	30.5566177078704	11.3876918973569	2pl	3.48044338818504	4.52646666497864	0.72750214484301	69.829930675517	0
chr1:206534491-206534992	-6.67100197375265	-13.4281034458382	3pl	71.6524618737459	-2.34040634736807	-3.32960139088149	140.266421666068	1+
chr1:206535094-206535595	20.0107057921315	18.8013725805192	2pl	58.7791713527416	-6.02359419768528	-1.11148812004585	45.832276266139	0
chr1:206568734-206569235	-0.626449606408665	1.46177472338152	2pl	51.1587425460328	-3.06401509946379	-1.95381820260005	25.6898079396995	0
chr1:206578613-206579465	11.5132040287089	10.5205264614231	2pl	33.7875800610174	-2.76471197652508	-2.24639742168667	202.262754681835	1+
chr1:206591217-206591718	14.0871599835044	12.8480994279929	2pl	55.3001799536177	-5.53769184561736	-2.76429014874687	16.5753214480777	0
chr1:206687725-206688226	7.40300004909827	9.67174857016733	2pl	45.5472675500951	-2.17385911883736	-0.829079274407652	99.1137833247864	0
chr1:206694490-206694991	11.1933276299969	10.3258264862613	2pl	44.2000361657305	3.58913790496042	0.531481864705366	189.731516432953	0
chr1:206707900-206708401	21.6147945315704	21.8592066352266	2pl	57.9062167598338	-3.4624089453845	-0.805203305048547	41.240305324342	0
chr1:206738915-206739891	-0.657766446098976	-6.70815412918932	2pl	25.0971701289082	2.20595618903373	0.640798449286999	456.434203206196	0
chr1:206785374-206785875	12.0745036281664	4.64133857261007	2pl	77.0315577029326	-14.2296257297798	-0.433905872663695	285.47301975044	1+
chr1:206804290-206804791	10.6995774895771	13.6271928770409	2pl	46.3261645802234	-2.34149221267277	-1.5825263326671	48.9468038911004	1+
chr1:206816927-206817428	4.44334129454521	3.1147651062567	2pl	36.0585879788739	-2.79534781315427	-2.57938357200208	20.8781811580981	0
chr1:206826053-206826554	11.3694469253602	8.31190969208636	2pl	31.7544751662814	-2.84232668820097	-1.90312990101991	65.0894574358831	1+
chr1:206845798-206846299	12.0068133526528	7.24742758359601	2pl	26.0123065280349	-5.17415205530367	-1.57913414306328	25.756953707253	1+
chr1:206895849-206896350	4.62988268419127	2.4184847416921	2pl	63.3977531523017	-5.33798372258985	-1.70681558295877	22.5383679339062	0
chr1:206945161-206945662	-10.6272810897849	-10.1560859394391	3pl	60.442221605712	-1.43172540688062	-2.18763007641366	97.0851651190809	1+
chr1:206947595-206948096	-14.8960799141996	-13.4604074903475	3pl	53.528069328539	-1.37781621904532	-2.7086485165526	34.7278454837707	1+
chr1:207006986-207007813	19.6808903267259	17.820297610499	2pl	18.3158337373483	-3.12673528668721	-0.737504817608404	165.674377103586	0
chr1:207024765-207025266	7.41475481696175	5.44798436890491	2pl	18.1925418655573	1.38363428743978	1.13637426567246	46.4402694998679	0
chr1:207059405-207059906	19.7970182996542	17.0832168913254	2pl	59.2267831836417	-5.64833039724277	-0.848867552652183	46.8493867241672	0
chr1:20711217-20711718	17.9190269816976	17.9464621534396	2pl	44.0142257584441	2.60103889407524	0.638854431284131	129.284263562766	0
chr1:20711798-20712299	9.22198191974166	9.37592511405412	2pl	56.1030220770412	3.21416397237274	0.716456807864928	223.539348453414	0
chr1:207128218-207128719	6.38598796324392	-4.95916433372671	2pl	20.4472592099291	4.13893513541839	1.31449963175554	49.1635399180731	0
chr1:207129899-207130672	-6.97058956140431	-10.8276127621941	2pl	37.7327041310696	-2.84163170583345	-2.41278375308019	33.4984566827761	1+
chr1:207150155-207150656	-0.489714930951706	-3.28800120176813	3pl	76.3613951614486	-2.72790245018187	-2.90624394616004	18.4170672108792	1+
chr1:20722335-20722836	8.91244253682042	3.22611766338216	2pl	15.2263448352664	1.7446111684301	0.605331289085632	71.9353504731789	0
chr1:20727922-20728423	6.84481240885923	7.83689368900584	2pl	50.6763609791959	2.91207607039393	0.871044712450774	102.513911787438	0
chr1:207393662-207394163	-20.5858992044246	-19.7409518130013	3pl	45.5132557136848	-1.2999122733263	-4.10137343278943	108.14881564678	1+
chr1:207396339-207396840	2.2598501876022	0.248810311242015	2pl	28.442935323156	-1.97029434566246	-1.12347704482165	37.276836673068	0
chr1:207508640-207509478	-3.19236289932234	-4.24680649643103	2pl	41.4843401576999	-3.23045680852031	-3.43186105129698	133.295795444981	1+
chr1:207634894-207636133	5.16492428872266	8.15921421459476	2pl	47.0463304858598	-3.25178260719856	-1.32644670672296	214.960480652713	1+
chr1:207680582-207681083	8.22485273349605	7.70624507551725	2pl	47.6852167059551	-5.0440854034764	-2.92793854595611	84.7213268818083	1+
chr1:207840304-207840805	19.2249533714413	8.15242238130512	2pl	7.81761437818418	1.43249182968087	0.864991196851011	56.2909924328795	0
chr1:207849311-207849812	9.62798575450278	9.71240297184391	2pl	33.7729280045384	-2.27198382536269	-1.34080341413675	63.5818376177184	1+
chr1:207890375-207890876	17.5290988171481	17.3271566235424	2pl	55.8980050959966	-3.83427695857201	-0.750440517044001	53.1331493801697	0
chr1:207902477-207902978	14.0570742192651	4.05026037579935	3pl	48.5883407108093	-17.2475731822908	-1.06981745481484	24.1859574513223	1+
chr1:207919744-207920245	-6.66567640938748	-5.87042507218037	3pl	55.4774918207036	-1.38438240243833	-3.38215788885371	151.287373481054	1+
chr1:207920264-207920765	-8.20827076059224	-23.0842238586533	3pl	71.7581408616163	-2.82872141066489	-4.46143514241963	170.098216751523	1+
chr1:207933035-207933536	6.87361573822608	5.46148366591192	2pl	28.4490657551234	-2.17470639084078	-2.73212943181269	20.8486601866608	1+
chr1:208024280-208024781	10.0171823987577	12.0932297000099	2pl	46.7482481264698	-3.20372106237626	-1.51632315409976	90.7031010191038	0
chr1:208025054-208025555	0.298810435281917	-12.3740304823129	2pl	80.0512004697541	-21.2865475599275	-2.86932025988535	57.5495494868757	0
chr1:208037245-208037746	-8.39717542995051	-7.86123500086269	2pl	30.1444783434882	-1.45793169487609	-1.06720721130643	37.7691998481375	0
chr1:208040688-208041524	-5.57346189100102	-2.63726897786493	2pl	35.2142297292844	-2.15685825335569	-0.883017350979016	378.171755816588	0
chr1:208069301-208069802	-6.60884853924695	-11.6629352881464	2pl	23.225066640355	-1.55962969199795	-1.46086477745687	135.390783467464	0
chr1:208077184-208077685	5.33928251057761	-7.1015419651885	2pl	21.6317826742303	2.16224989063234	1.20791546832998	152.854973980408	0
chr1:208082003-208082504	13.633564302597	15.8203065041305	2pl	32.2236093445573	-1.85824797382324	-0.73537477408088	1553.87527139157	1+
chr1:208103570-208104563	-3.09678074459352	-4.13638030251188	3pl	63.1529207619569	-1.62328582211988	-1.80918444469033	121.256911593009	1+
chr1:208112910-208113411	1.02808715304198	-10.0516157184783	3pl	73.9553685258941	-2.86029492950678	-3.54605699921392	78.4373654752031	1+
chr1:208131524-208132025	-5.00058168194377	-7.66300863916162	3pl	60.6770048604945	-1.93100888858122	-2.26388796960099	151.880213567915	1+
chr1:208134339-208134840	9.39521292575157	6.81802075364803	2pl	33.1838489876446	3.55753202082538	0.48454737473582	228.453323070779	1+
chr1:208136349-208136850	2.95875312664963	4.98993771938353	3pl	44.0231395619551	-1.03435679594629	-1.2114014141289	169.888541604571	0
chr1:208159787-208160288	-0.798861174559015	-16.829315879794	3pl	26.3733070911877	-1.00413071799697	-1.14327591135084	706.838373142445	1+
chr1:208165568-208166069	-12.7222062325579	-17.6375952674443	3pl	66.1653927920166	-1.8010226541425	-2.01474556492448	18.9314754466724	0
chr1:208167236-208167737	-1.22443728354766	-1.65830151362684	2pl	55.1795088594765	-5.21580668891985	-1.76193178201777	31.8104693788539	0
chr1:208174234-208175202	-8.82018941826291	-16.3349431990692	3pl	68.1032889995256	-2.15039484867914	-1.91316746402212	107.536675228211	1+
chr1:208179764-208180265	17.3603765488842	-10.3876639469198	2pl	19.8606891516395	10.3085172036411	0.628495790721134	179.805878301276	1+
chr1:208181292-208181793	3.78346863855016	-0.392876352706884	2pl	62.1171044100291	-5.93843388495019	-0.602985907776118	478.827271251329	1+
chr1:208182824-208183701	1.74499783550423	-6.08785570914649	3pl	69.0111756326343	-2.13504607702517	-2.18172553685263	199.315571485349	1+
chr1:208187078-208187579	-21.5535287410694	-23.3596413238445	3pl	57.7260770880645	-1.46961400000336	-3.09045317537257	114.129040360425	1+
chr1:208201196-208201697	6.70245023009908	7.83914425153475	2pl	55.3681978687689	-3.8640175156389	-1.19436867118617	40.948520351943	1+
chr1:208204727-208205637	-3.41666307449376	-6.88860215148674	3pl	70.2136944134635	-2.12547591558334	-3.06726175089743	256.935173786942	1+
chr1:208213721-208214222	6.72517595000984	3.6442515945222	2pl	20.543021071705	2.25211690168421	1.06006022310444	41.5681291569903	0
chr1:208219598-208220099	12.1126596229574	8.86679727204532	2pl	51.0507463419707	4.14435780379373	0.6724454445084	518.690795255544	0
chr1:208231163-208231664	4.49208518398539	4.71572944173027	2pl	47.9506216116284	-9.06270468089863	-0.856998270818294	124.960334686066	0
chr1:208240024-208240525	4.1204833326906	6.76379159806556	2pl	41.9222010052841	-2.81240729507638	-1.36877249772789	171.352445811505	1+
chr1:208256000-208256501	13.5064066900188	5.34085146281343	2pl	19.9510630288304	3.40118686768554	1.17855963217108	23.3267993377155	0
chr1:208256533-208257034	14.2508113409594	9.79634613059254	2pl	24.7727622246943	2.50861333417102	1.85417924238007	14.9503375877377	0
chr1:208264428-208265230	3.21393969963143	4.1865719057338	2pl	47.9822173908677	-3.30804653845385	-3.09622230726693	39.4434007083997	1+
chr1:208270560-208271061	11.8603348568396	3.8174772571484	2pl	57.7943997379363	-9.57579420733507	-0.972381543527342	30.7552670588521	0
chr1:208273403-208273904	8.9063724405604	7.68221496804893	2pl	44.9398427845863	-4.48341838674938	-2.50181698456682	59.8902025930168	0
chr1:208357603-208358468	-6.24640405385929	-5.58689758845062	3pl	42.4386583731715	-0.874947609085259	-1.9898815409544	150.453897328758	1+
chr1:208374585-208375086	4.56598167027912	-9.11460139836466	2pl	18.6014533037863	4.08430241346835	1.74878216878043	28.4545141891299	0
chr1:208395503-208396004	15.5120760097418	15.6173755780901	2pl	42.3277054074745	-2.5117728955593	-1.28427953079441	45.2063964400388	0
chr1:208433980-208434481	10.5748948041629	10.0881966082457	2pl	59.9159172108505	-3.98362284662717	-1.68402985268742	14.3127650662381	0
chr1:208532968-208534209	13.5579097090766	0.707852348807573	2pl	12.600306271344	-1.77049874339662	-0.843846308574871	853.560207109289	1+
chr1:208546193-208547098	1.34707770904061	-5.3320773865002	2pl	27.2205742059924	-1.95471003973709	-1.64680433170218	126.332267679795	1+
chr1:208561919-208562420	-5.33664913123819	-17.3986683602506	2pl	32.6715861923214	-2.60398259300767	-3.68662416605044	185.954765869843	1+
chr1:208567337-208567838	2.24188143711428	-6.45733177736441	2pl	76.2131872845182	-17.3159738712833	-4.69283575644919	21.1715317821932	1+
chr1:208577308-208578157	12.416112244191	12.4013270600046	2pl	47.4005424574019	-4.31887740582339	-0.984714580108353	221.759877834394	1+
chr1:208595747-208596248	23.8565003375823	20.2690588208088	2pl	25.5253426131437	-1.98111507103311	-1.30861646268736	38.9892480028593	1+
chr1:208668944-208669809	9.23677181154379	9.33905882234344	2pl	34.2540211531635	2.18436497868839	0.835851858250191	161.385576134237	0
chr1:2087425-2087926	14.7805862928377	13.0863540198949	2pl	25.1021177974111	-2.1281304738486	-1.92415383474312	19.8463696737919	1+
chr1:2088446-2088947	8.57212823705303	11.003070096117	2pl	44.5648427290513	-2.77600878312205	-0.731853927914261	91.8898329847922	0
chr1:208885009-208885510	8.47437967899217	-6.42418606221758	2pl	20.2093129935401	2.00377575343061	2.08582879981732	37.8451234146426	0
chr1:208910086-208910587	14.0119933706232	12.5622525595566	2pl	35.540725578216	-2.81627049487072	-0.932548000038685	29.2763204974433	1+
chr1:208988900-208989401	-1.41995878085285	-3.87418676798055	2pl	26.5933754933623	-1.7994345313742	-2.49168911299919	38.0669549957382	1+
chr1:2089915-2090416	8.75142389385123	12.5448748935976	2pl	35.2139144177374	-1.89465076761303	-1.00364101580905	58.3755602220317	0
chr1:209080251-209080752	8.34916288552962	3.60986318544235	2pl	21.5653576756853	1.51761744247401	1.51122700592442	28.451207796961	0
chr1:209190583-209191084	9.93148876087652	3.56764079011705	2pl	19.2766771786596	1.75382758852023	0.569985452676722	200.082341506688	0
chr1:209199761-209200262	8.77520066268698	4.23373716500455	2pl	18.679698510075	2.4668909427501	0.673312647435789	73.1528669969195	0
chr1:209318548-209319049	13.1954190168451	15.2669593285954	2pl	29.2898406745612	1.64514071012148	2.06546742683038	25.9325228071084	0
chr1:209335040-209335541	23.2708414775929	25.6177499714984	2pl	38.3734976934708	2.27437015510858	0.546812020636509	101.502835320567	0
chr1:209354250-209354751	7.09637738047868	1.08488024823436	2pl	22.7711779348817	2.64539064749557	0.716480947304382	167.598880195887	0
chr1:209395093-209395594	-2.82294585017995	-17.5655236630048	2pl	24.2361337329221	2.17796603689178	1.81243055005333	170.700908863772	0
chr1:209433238-209433739	10.0850274645898	9.09386493270818	2pl	40.5421780047861	3.42131461609896	0.804776735485058	70.0841082376896	0
chr1:209435616-209436117	29.6459407806927	22.8311483528992	2pl	11.1244512899043	1.40238461489849	0.437142509952705	212.221603139386	0
chr1:209454833-209456103	-8.06945605637177	-9.76101563425161	3pl	62.974074098074	-1.57592721257482	-1.92281361320437	76.904500548662	1+
chr1:209549246-209550026	1.63790226965292	-12.8532515506226	2pl	19.2177972496695	2.01555658425215	1.2938829369812	221.259135278444	0
chr1:209651183-209651684	8.82024914107587	5.88548118773315	2pl	22.5990833810039	1.88681821667899	1.07791228956753	27.4206845745073	0
chr1:209657373-209657874	19.5653498422475	12.6553096026507	2pl	24.5359612649761	-2.88398478446081	-1.20693830231237	74.8852261553475	0
chr1:209783267-209783768	0.694681575497897	0.35085826985425	2pl	35.6822880792645	-2.47749666205633	-1.58804721354128	39.8597746519662	0
chr1:209810734-209811235	7.36263906436205	7.96742891736132	2pl	34.7254902824575	-1.81431374360518	-1.48876760182604	33.2128071541242	0
chr1:20981845-20982346	3.46592107929618	5.52376445084739	2pl	50.0468322232069	-2.79284999471889	-1.08875243973021	51.1368617819023	1+
chr1:20982876-20983377	11.6994697036409	13.5952939784385	2pl	51.2043722228173	-2.36642100935056	-1.22394532740198	17.9602437292415	0
chr1:209850365-209850866	18.699825723758	18.9777800331508	2pl	32.3344794823152	-2.24499121499961	-0.471704906282321	151.730177989842	1+
chr1:209854216-209854717	11.5622214781801	2.13090652789737	2pl	21.648238227097	-2.33900955561513	-2.14849354008174	143.436581269596	1+
chr1:209864028-209864529	13.9049940862632	9.48508170200024	2pl	55.6132621797123	-8.99423776686984	-1.15366717252448	23.8534045285214	0
chr1:209869339-209869840	-13.0350593690463	-16.3845182186736	3pl	62.0159689630005	-1.61506602639228	-3.18934091615233	73.9878985514371	1+
chr1:209870100-209871307	-3.82031149698191	-3.75926324052963	2pl	38.0061857915095	-2.79629582528565	-2.95055629426209	238.665196530161	1+
chr1:209876074-209876575	11.8423660846429	11.313167624909	2pl	39.2961944606405	-2.96225725427881	-2.34552042103187	53.5492620005771	1+
chr1:209929707-209930208	-6.1435208808412	-5.25211185375175	2pl	50.1315344347186	-3.60489928502623	-2.68638648632789	15.8701467232219	1+
chr1:20994104-20994605	7.58728660173297	7.91446572694813	2pl	25.7741044168568	1.98188399210883	1.16910155927862	31.2601757032965	0
chr1:210074747-210075248	19.3469083326406	19.3114916996596	2pl	44.1241043947611	3.72183797072251	0.78378327031893	70.8072849308755	0
chr1:21012881-21013726	9.74010291853424	9.95016966253488	2pl	54.5850102935341	-3.24353605392728	-0.509083565324399	223.628179877454	1+
chr1:210222176-210223090	21.3059923779839	19.7020121279927	2pl	20.8295777057157	1.20161824532533	0.595556331440188	85.9125627233545	0
chr1:210242654-210243155	11.3570434019453	1.49451087499335	2pl	50.4649943972151	-14.4147126576965	-1.26457762157132	17.8467591145388	1+
chr1:210250580-210251968	24.5111986609307	17.9631606875112	2pl	8.40145354986594	-1.54284064903669	-0.423948549864746	1282.36555090598	1+
chr1:210259474-210259975	-7.30390644829314	-9.94249504601826	3pl	63.9030688643787	-1.85216850638922	-1.83902210190921	117.944544748744	1+
chr1:210262021-210263429	-5.77529578448623	-4.17065122889442	2pl	33.4255682061364	-2.29942216332627	-2.03412987630368	883.350098284257	1+
chr1:210272578-210273079	29.2889542124459	11.32867249352	2pl	8.94297569326007	-19.3529399856509	-0.320506372755674	880.529317921123	1+
chr1:210283028-210283529	6.63517763546512	7.23396161546544	2pl	41.3348132300446	-2.71091941381564	-2.29526525610269	17.8872269581861	1+
chr1:210291838-210292676	29.4091556258459	18.3368655522861	3pl	4.00347684551427	-3.54979231089679	-0.42641786987508	1037.81078784533	1+
chr1:210294931-210295875	29.4112913041489	21.6983210077849	2pl	6.99412149146115	-1.21603579300175	-0.271806500557582	2246.96903034611	1+
chr1:210305071-210305572	25.0344608281317	27.568312862297	2pl	37.3776308256288	-1.80016199900471	-0.598170294703473	140.063798680683	1+
chr1:210321476-210321977	12.3908184757311	9.41032054823894	2pl	23.3401623501602	1.91559825365311	1.29904134378588	28.785640029445	0
chr1:210342958-210343459	7.77569989349159	9.13282202961188	2pl	49.3443981934209	-3.38216900494943	-2.42921687921077	44.8989674172924	0
chr1:210364423-210364924	14.0071628564011	12.6531336894994	2pl	27.8145846474254	2.20697807590733	1.17692046013459	157.25085295949	0
chr1:210373782-210374775	14.0078360086414	3.59185227318447	2pl	24.7204144027012	2.79955902360774	0.656481923019322	326.730033662373	0
chr1:210393607-210394108	11.319264077997	2.63240228322966	2pl	15.1477564985231	-2.05750680926815	-0.80144460425093	240.222543923771	1+
chr1:210467355-210467856	14.772314427367	4.32145775568588	2pl	22.3659462949849	-17.5144600933234	-0.984647582684929	39.0716465422633	1+
chr1:210523696-210524197	7.29498365554632	6.56778501868693	2pl	61.8923740438256	-4.0249257184612	-1.30776794170139	23.4648787504371	0
chr1:210526786-210527287	9.68285585628718	4.7620956603557	2pl	42.1146008416284	9.23280810711324	0.889684964723796	72.8398690585858	0
chr1:210531790-210532291	12.8903624167624	11.4963833843058	3pl	32.2633484021464	-2.04809198495193	-2.44608126654478	12.4941239603557	1+
chr1:210620805-210621306	12.998876642808	7.59008258002833	2pl	28.606779959212	3.44113358036383	1.64470184091668	66.6074388008419	0
chr1:21069213-21070011	-0.644289170850702	1.78351011103396	2pl	34.924738150063	-1.92306705832558	-1.41791878738027	74.0268728347028	1+
chr1:21082037-21082538	10.3207155057059	8.19061648227663	2pl	53.3550759493408	-6.30853485291049	-2.61272033639176	15.4398668719746	1+
chr1:2108518-2109019	9.66367911734652	5.49989762316962	2pl	43.4285881394837	14.2009868202528	0.475421748399389	171.048128132386	0
chr1:210852598-210853099	-6.74033960156945	-9.86452506157692	2pl	15.414320628783	-1.16363745306294	-1.76495691126685	12.0631095463414	0
chr1:211068907-211069408	-1.34607948910702	-3.0438345550171	2pl	45.2019382120087	3.26117145503357	1.30345377522361	87.0495915122156	0
chr1:211154528-211155793	12.4384556525207	-2.74809828501488	2pl	15.6147041723533	-2.06516428449514	-1.12033559933204	197.098359701429	1+
chr1:211293180-211293681	2.80258595809142	-2.24840062635916	2pl	18.7984430589341	2.12558107567305	1.17554925343792	39.3361012787909	0
chr1:211339538-211340348	20.5805796334666	16.5682161813576	2pl	44.6875451897986	9.2662129601814	0.842942622015201	121.913723408759	0
chr1:211340519-211341020	6.16160559099223	6.2176055772265	2pl	58.1027247673501	-3.87172787605864	-1.36496498374801	14.8966378545003	0
chr1:211489897-211490398	11.5779978498288	6.05891098672451	2pl	17.1401441976497	-1.99427080349883	-0.663949485680675	529.54330373104	1+
chr1:211499288-211499789	10.693043809417	8.74966653816238	2pl	60.8043415705178	-4.26408548865849	-2.35824633384378	37.3373474729811	0
chr1:211502363-211502864	16.8867164495955	14.6327839244559	2pl	73.7742638239184	-10.030401412195	-0.793291140544723	76.406410753843	1+
chr1:211548713-211549214	-0.934247950781101	-10.0541104136414	2pl	24.2922125436203	2.11449728544892	1.8482500626723	87.8112268099905	0
chr1:211559622-211560123	5.67656163963481	3.09553639148311	2pl	40.7240644943216	3.24750848656444	1.06401547722615	556.037465591677	1+
chr1:211597683-211598184	14.0946879239103	15.4111027313064	2pl	39.9628640321853	-2.23241860176448	-1.52830395679328	16.9058096067381	1+
chr1:211605746-211606247	10.2751343019466	9.56414629227596	2pl	61.5401249237759	-4.44390447917022	-1.56409754423559	29.2362652200915	0
chr1:211613248-211613749	22.384030478932	22.2848582336217	2pl	30.9285230691498	1.7518516455107	1.24054248864063	20.2241005300444	0
chr1:211633335-211633836	10.7775107159479	12.6882499103765	2pl	37.7341276061603	-1.97142407109241	-0.948294485925807	101.968950722796	0
chr1:211643294-211644376	15.5895643276425	6.60991201557355	2pl	23.4326616616872	6.80021491448403	0.927949167167631	82.7931441183862	0
chr1:211687006-211687831	12.1316634782011	10.7035816478358	2pl	27.0248801779078	-2.21617340521032	-1.24902007750483	35.4763779137695	0
chr1:211691277-211691778	14.8370999691828	11.8057112641863	2pl	20.3122308944107	1.49301345793768	1.29484555317852	43.016675716839	0
chr1:211715997-211716498	6.11832315611091	7.10310162224494	2pl	27.2629742784755	1.85314089450247	1.45548577527387	46.4877240853761	0
chr1:211727129-211727630	8.81311968235529	8.52467766358863	2pl	26.1872508252955	2.12280076682804	1.13816900484353	43.6968798752131	0
chr1:211735646-211736147	-2.21232337645201	-13.3953087591904	2pl	26.0146985450206	2.85656207211295	1.8752159918257	222.227948685826	0
chr1:211737055-211737556	12.7253402940442	9.44763708446124	2pl	40.5267737040905	7.67548485227629	0.797064924626916	51.0169520574281	0
chr1:21182384-21182885	25.7739376704095	25.3525300870782	2pl	51.435878422299	-4.1237361416563	-1.22099347790002	15.5820542449974	0
chr1:211913475-211913976	7.3387446242671	7.48287080698528	2pl	42.2632841420876	-3.18382698990103	-1.59488816876018	12.9179988013114	0
chr1:211928891-211929392	11.9406834001471	12.6490083727793	2pl	30.1632503755693	2.11297712017572	1.35588140783383	26.9496560307278	0
chr1:212094047-212094548	18.9614898023557	15.9881206510545	2pl	45.5432533465517	-16.3809805783763	-1.75340985796376	23.6682953088028	1+
chr1:212105047-212105548	-0.642656678085988	-3.91556164063661	2pl	66.2654003408221	-5.59997605192236	-2.81035549444984	15.7415041962969	0
chr1:212127011-212127512	16.6033084699924	14.7746320460013	2pl	41.652970054193	7.83079275872046	0.625494477481866	202.233587274101	1+
chr1:212186524-212187025	2.74887220901107	-4.84034990143774	2pl	23.8588968904299	2.35466266014841	2.0192514396774	23.847323478034	0
chr1:212218883-212219384	15.0508075623604	18.0779065691835	2pl	37.4940006013103	-1.9482142117542	-1.92450561106024	23.0758102137234	0
chr1:212269265-212269766	23.2399162829438	24.8149161174099	2pl	21.1125720087657	1.05295048318306	1.49560075223535	26.1111579469248	0
chr1:212367886-212368387	22.9843419909344	22.373814755027	2pl	35.9646944211778	2.08015652783021	0.554536878983403	180.79453898141	0
chr1:212507125-212507626	5.59781361670418	-10.4114168157935	2pl	26.3833867527529	4.11963542706699	1.20995249346158	95.1973845911693	0
chr1:212515301-212515802	-2.32398364269204	-3.22758264296766	2pl	30.093818540639	2.04189524021943	1.59272635827918	37.9293029261629	0
chr1:21252087-21252588	14.6276244931788	8.66750311553095	2pl	6.93742188386554	-2.61764293040901	-0.834449121455286	65.171693394575	0
chr1:212566655-212567501	10.4678347006611	-17.2941800819994	2pl	18.5317986569952	2.6159876315968	1.26463488406746	150.442887164551	0
chr1:212583458-212583959	16.9150142754746	14.0597051195652	2pl	22.6308485292206	1.58388095011736	0.658956326302645	90.2333439343106	0
chr1:212595147-212595648	5.53697221350619	-4.04508295457931	2pl	23.2395485024298	2.74576551813608	0.979636908067039	79.4232459180967	0
chr1:21262107-21262608	15.2846043490975	15.9127572291219	2pl	82.0165622882954	14.2233090238574	0.662627048950735	264.981784196444	0
chr1:21262723-21263224	21.0980729559597	20.8476893819274	2pl	35.3176011750535	2.53274889516504	0.603976800412043	93.9166353657106	0
chr1:212651273-212651774	7.82920194966075	3.37181429343991	2pl	46.7744132991209	-6.14835933406666	-1.80656945423416	31.371603474824	0
chr1:212916768-212917269	8.04814095011673	1.49837859862218	2pl	20.1658790955351	1.94737493168494	0.853434173460703	156.702199212055	0
chr1:212928694-212929568	10.4965464992012	1.32583840500259	2pl	21.1450933414245	2.0734603266493	0.789817586836027	198.022450146123	0
chr1:21293540-21294041	10.2277411665741	0.94782552396543	2pl	24.6732016250015	4.20941248081642	0.893882676359698	69.0971397504651	0
chr1:212966562-212967063	16.0334162204562	12.4096699043904	2pl	11.9648445594494	0.994551297130855	1.39600330681217	35.3359245629346	0
chr1:212977649-212978150	4.73186164184096	4.77963260819008	2pl	34.0139680270891	-2.43861276708853	-1.57111324090902	68.8068398591206	0
chr1:212986511-212987012	6.8608443681078	-0.459891067156747	2pl	67.8565580587962	-9.10405254989755	-1.16867817203444	30.8646013587451	0
chr1:21303325-21303826	11.0778613310932	0.946708630999619	2pl	24.4846552699973	-2.50788781799861	-0.928467497893088	322.271174782456	1+
chr1:21313077-21313578	-10.0834010779496	-9.04299243417417	3pl	49.020089831469	-1.61324731449841	-1.70988598972334	540.271770931845	1+
chr1:213136077-213136578	24.260156721815	16.2350979705266	2pl	37.291627593793	10.3819173549088	0.839435128203278	35.8472734261375	0
chr1:21318547-21319048	2.55299956936582	-23.547501461459	2pl	23.5688885738052	3.92575602290473	1.08592998942027	84.3543221510225	0
chr1:21324434-21324935	14.4060299761108	13.3611572260256	2pl	23.0262320666092	1.48490665913372	0.90460957732473	72.7323466852189	0
chr1:213251982-213252483	8.18800099165335	2.69344583251648	2pl	19.2872976328273	-1.36081202927627	-1.17748773849548	71.8480743084987	1+
chr1:213274077-213274578	-3.98516918934293	-1.16696976933822	2pl	46.8506276303865	-2.61443551160611	-1.64382055834091	22.2716926044714	0
chr1:213280840-213281341	-2.09208222340003	1.0987902652021	2pl	41.1611387214689	-2.61135223076103	-2.55786606132822	112.539458767658	1+
chr1:213281484-213281985	9.26824605718823	9.56258420770289	2pl	33.014781744019	-1.89590157726456	-1.9105261452947	29.7788907203476	0
chr1:213327213-213327714	15.092498752743	16.7163165265561	2pl	36.404206927743	2.195815925297	1.43036922543234	34.6912565782783	0
chr1:213397610-213398111	15.7084917953833	14.4705825829421	2pl	28.1437252016777	2.469638256323	0.973660809230242	85.5418374964975	0
chr1:213464717-213465218	14.7647929164499	13.6879612084116	2pl	46.6300659201012	-11.0534191662569	-1.74504706620832	38.3240556812429	0
chr1:213524118-213524619	4.1290790113134	6.34216173947823	2pl	39.3654720690195	-2.69077588280053	-2.75472739498397	20.2694937484826	0
chr1:2135371-2135872	2.34876577315055	-5.05393391327707	2pl	48.8865160441717	4.49613515387367	0.857401676142071	1386.72757958516	0
chr1:213570382-213570883	-8.27882758047941	-6.48682115049237	2pl	44.2953571941081	-3.04958266206765	-2.82516814923109	102.820763392639	1+
chr1:213572003-213572504	-15.882946796521	-17.5460825887437	3pl	59.3395386645842	-1.44156476607727	-3.08003386953163	107.468744673288	1+
chr1:213572637-213573451	-20.3460906431262	-31.9598030616572	3pl	36.7517283240941	-0.987436371521704	-2.51351127614987	395.97709520696	1+
chr1:213594641-213595142	10.952297452019	1.14161187612238	2pl	10.6205774733378	1.05401989924192	1.5580802363389	27.1154784553833	0
chr1:213613617-213614550	3.85005495161903	5.91870517328785	3pl	50.1263267521608	-1.2260466675415	-1.55336234414519	69.464008119945	0
chr1:213661242-213661743	9.46078611419442	-2.23824602811209	2pl	20.761188164771	8.02505351353578	1.17811717918081	30.5899717657008	0
chr1:213678259-213678760	-3.29493779655604	-0.968331414159614	2pl	34.0502681721315	-2.25732169504411	-1.72330498220189	68.3442517161496	1+
chr1:213678767-213679268	9.15649632585099	12.3960120970003	2pl	38.175156233845	-2.31320355843447	-2.03891816501178	24.7674966921605	0
chr1:213927346-213928130	4.37117914931797	-7.18539628914936	2pl	22.9361515480115	-1.86603611243477	-1.75506056101052	90.2562534223656	1+
chr1:214106312-214106813	4.47043112697661	-10.6862368228686	2pl	11.9386567952786	1.09297922732072	2.19523459336351	22.7272768975848	0
[truncated: 48,859 more rows]
