# Supplementary material for: Transfer learning reveals sequence determinants of the quantitative response to transcription factor dosage
Source: bioRxiv. 2024 May 29:2024.05.28.596078. Preprint. [Version 1] doi: 10.1101/2024.05.28.596078 (PMC11160683; doi:10.1101/2024.05.28.596078)
Supplement: Supplement 2 [file media-2.txt]

Name	Linear_AIC	Logistic_AIC	Best_model	ATAC_baseMean	log2FC_0v100_ATAC	Modified_ED50	Signed_Hill_Coefficient	time_class
chr1:100042234-100042735	24.9987687220103	9.87106494131555	2pl	226.678807364216	-0.263934324898337	8.11675043836872	-9.68927554159664	Delayed down
chr1:100164133-100164634	17.2915979665391	16.8930059590239	2pl	34.556147918543	-1.20484153592774	47.818188123797	-3.19064626364379	Rapid down
chr1:1001718-1002219	-37.1401610337972	-44.3015545158445	2pl	182.288407253646	0.301148068720567	2.25095931217483	4.03404314616595	Delayed up
chr1:100362825-100363326	17.8940941757643	9.16317839637258	2pl	79.9145705241261	0.434671744659515	13.466916115928	2.05964319008762	Delayed up
chr1:100438694-100439195	13.5703627891955	9.72244534036867	2pl	115.132261529184	0.499225651703309	18.9502639166542	2.0521096124236	Delayed up
chr1:100461280-100461781	39.6709173361293	35.8248463798452	2pl	501.953621643766	0.296605964695989	37.808767089757	3.75460082509328	Delayed up
chr1:100481192-100481693	16.8288822907917	13.3408484666098	2pl	71.9336906799124	-1.35884471945985	25.5518790204951	-1.98484708681261	Rapid down
chr1:1005313-1005814	34.8953875257032	16.0781810366256	2pl	184.013936286766	-0.355459666113396	6.41018418414822	-4.90125006581895	Delayed down
chr1:10057744-10058245	21.2914586742421	14.4257571957254	2pl	23.5788016370464	-1.175703394264	30.8020838749481	-3.25922969208517	Rapid down
chr1:100582858-100583359	41.6190315815712	36.0811518518876	2pl	153.901314053839	-0.44205110022435	6.6773043929409	-1.82222779465135	Rapid down
chr1:100657827-100658328	29.669552958205	21.9226115732141	2pl	119.028691460796	0.443562843048224	14.3105309837554	2.12354999426586	Delayed up
chr1:100658638-100659139	50.4722488584967	49.086757763001	2pl	36.866938868761	0.682795377829986	20.0351212048323	1.27216065969867	Delayed up
chr1:100684099-100684600	46.7510901595575	45.3131844216808	2pl	115.477558358159	-0.463563133544823	77.061150867771	-10.9558511690008	Rapid down
chr1:100803011-100803828	44.2513679625343	38.7816410964555	2pl	204.366471671547	-0.377469928345173	5.32188601089825	-1.61285009911182	Delayed down
chr1:100955321-100955822	33.3624767403919	31.6039366745673	2pl	115.996583887897	0.417306676604517	11.472281686503	0.789173052854757	Delayed up
chr1:101002523-101003024	0.47432810491942	-32.6882510931013	2pl	80.6166788594003	1.34141751981405	11.9027578612334	1.44743419867621	Delayed up
chr1:101054099-101054600	55.1182526187502	53.7224032188752	2pl	36.3155527905182	0.734348218956259	14.6234170806862	1.19389370495113	Delayed up
chr1:101075830-101076331	45.9303857995763	43.4747109499556	2pl	46.53696662021	0.691620549545706	21.7624750691279	1.68237556005018	Delayed up
chr1:101139108-101139609	15.5281575866551	4.47305396756689	2pl	59.6432346951078	0.436259532976747	21.779853166499	6.18147217693744	Delayed up
chr1:101167630-101168131	9.46094108328834	10.8963307130523	2pl	27.3751863097672	-0.880420001480182	42.4071638967525	-2.4458421284843	Rapid down
chr1:101262652-101263153	6.91555305509346	7.70153082374007	2pl	163.838434234693	0.306001464113115	30.2880993374698	1.4246033760879	Delayed up
chr1:101291247-101292103	-11.5959034153793	-14.4228089432929	2pl	210.575198959869	-1.96034064254826	34.5493288477597	-2.37830931359775	Rapid down
chr1:101410100-101411094	-5.74406436351815	-9.12261405465377	2pl	127.446138192064	-0.390781590965757	27.1711304118043	-14.3834073415614	Delayed down
chr1:101447940-101448441	20.5822331299022	18.2110747082566	2pl	30.3476386161251	0.658607509046404	45.3994821773314	5.6903725174816	Delayed up
chr1:101485638-101486139	27.8902490367884	24.8190538990292	2pl	51.763068229428	0.792034955258955	29.1819124830889	2.91171292338685	Delayed up
chr1:101625449-101626752	17.9354215848813	11.909903226746	2pl	1116.78497379753	0.379895807503893	32.5029824594436	2.46106242016346	Delayed up
chr1:10181136-10181637	29.1059513861926	22.1194606641692	2pl	113.552884309067	-0.79484418506583	9.67107745325861	-0.977284415920901	Delayed down
chr1:101846748-101847249	45.0624750478146	39.070815960095	2pl	140.455792709894	0.378528651461512	16.9200552065215	2.17599535275419	Delayed up
chr1:101859865-101860366	35.1406289461309	36.6063594569244	2pl	526.15826319245	0.237422675686386	63.7440079972815	4.05992517802286	Delayed up
chr1:101884624-101885125	-8.82857794738081	-29.9993887988151	2pl	86.0678930781866	0.762646403067996	6.2913422067465	1.32233443159335	Rapid up
chr1:101902973-101903474	7.8367285754533	3.28506638466934	2pl	45.8662874010689	-1.41529435427698	16.3520086156868	-1.27177659679115	Rapid down
chr1:102071361-102071862	24.8731133728702	21.9064781118155	2pl	52.2836477724712	-1.12735527773121	17.5844920548565	-1.72564870209624	Rapid down
chr1:10210155-10210656	-0.543494372363581	-11.1620036918309	3pl	1993.50979132087	0.206022213316716	3.17062061323368	3.44792838088851	Delayed up
chr1:102183793-102184294	3.89430345333535	-0.591696489569933	2pl	71.6057919246473	0.82827609704944	30.3478672792851	2.44949798624473	Delayed up
chr1:102221587-102222088	1.90655386961254	-11.0343363896615	2pl	380.826902647368	-0.951479219018547	9.44266690664983	-1.3162997069474	Rapid down
chr1:102222153-102222654	-2.11396648568593	-23.6829429653022	3pl	627.862016671189	-0.369897818742902	2.15822672923166	-8.61266354596887	Rapid down
chr1:102858609-102859110	34.8492667343279	33.2181849617302	2pl	736.911863039397	0.248645680656794	38.6039930588504	2.72487571239693	Delayed up
chr1:102937446-102937947	-10.3493323595677	-11.3474774145167	2pl	38.6742766039097	-0.956927633089905	16.134023729647	-1.21805729890813	Delayed down
chr1:103106575-103107361	4.24356425458213	-4.0407026318493	2pl	1031.46277022702	-0.308196412855643	10.3391830780434	-1.3040927213103	Delayed down
chr1:1031231-1031732	16.1487266658969	-0.81053229108885	2pl	83.0440461025905	-1.33374183834471	34.7518127301671	-3.81650141428777	Rapid down
chr1:103336336-103336837	0.22793704980941	-12.1693576311528	2pl	59.377621812767	-2.79225950247502	35.479794896004	-3.21574185102408	Rapid down
chr1:103457772-103458605	-1.98982825806625	-9.18752527902545	2pl	276.253008943053	-3.00554252434887	29.8749356027093	-2.35343510019844	Rapid down
chr1:103460466-103460967	5.86178684949616	-21.002062725752	3pl	236.35659993959	-2.48106445150428	21.256203754983	-1.10691503036529	Rapid down
chr1:103461155-103461656	10.2996044260146	7.31503830362846	2pl	65.1852907378474	-1.03414158009274	26.7914707382127	-2.77916034490682	Delayed down
chr1:1037943-1038444	9.83902168980105	-16.4761185429573	3pl	267.078789817244	-0.933247049359931	8.90480154264277	-1.59516078600407	Delayed down
chr1:1038659-1039160	33.1452008736536	20.2808242901338	2pl	218.296438495273	-0.352318511222778	7.87582709649215	-7.1038971921432	Delayed down
chr1:103898518-103899019	-2.69938684963844	-27.5258484937796	2pl	45.3797942714852	1.06188290693004	6.69058731859467	1.75962613720895	Delayed up
chr1:103901044-103901545	35.9187350097244	34.370051810089	2pl	80.061178437472	0.396582856784887	30.8523651125053	1.83474344682953	Delayed up
chr1:103914319-103914820	13.5600250632944	0.534267738343354	2pl	36.8019776726047	-1.66134779259186	24.0204680122437	-2.18897318492275	Rapid down
chr1:103934485-103935391	59.9530923117303	55.0944897507957	2pl	331.319476002118	0.36665787789188	7.52365695205947	1.64348038523408	Delayed up
chr1:104100017-104100518	34.4955796357627	36.6004034827494	2pl	118.590274281369	0.339222088959802	13.5298186859403	0.759371447751234	Delayed up
chr1:10422215-10422716	44.417771697637	44.1483053206818	2pl	88.9221318602174	-0.419789773349908	13.380964267616	-1.00328650561592	Delayed down
chr1:104406656-104407157	9.01723337813742	0.566262858026509	2pl	126.431647248478	-2.16126035943068	24.9877536804996	-2.3646110245047	Rapid down
chr1:10459103-10459604	-1.9806744983211	-7.74718097867351	2pl	42.1998059344681	1.21329567380983	13.6413624075349	1.93445061757032	Delayed up
chr1:104637423-104637924	16.1574010031194	16.1561129859847	2pl	220.303613541686	-0.384006839856604	36.2460917672863	-2.58594535829107	Rapid down
chr1:104764864-104766034	3.84257846502377	-6.83587232442075	2pl	997.397074636473	0.577365016256127	17.9544148995291	1.48990803371042	Delayed up
chr1:105100060-105100561	-4.10164448761266	-9.86190384507544	2pl	87.8133823762701	-3.28192601319486	35.2843954765379	-2.99396093000626	Rapid down
chr1:105138585-105139086	27.2140981264755	16.3271431120484	3pl	65.8103897688455	-0.723210044100018	28.0920170092903	-6.42574519701161	Delayed down
chr1:105419210-105419711	0.136230605944821	-8.04519923108016	2pl	129.255097077461	0.412522737532475	13.879514201096	3.38803447181605	Rapid up
chr1:105483369-105483870	35.9270824894371	28.9650050341501	2pl	37.308887656005	-1.13324950648255	25.6094098208259	-14.9405094005456	Rapid down
chr1:1055519-1056020	-9.91719332776393	-24.2493196185785	2pl	86.8255892251649	-1.93837706118349	33.9519909719232	-3.17264992957053	Rapid down
chr1:105559187-105559688	11.0927543678213	-2.35302950428964	2pl	126.420664851267	0.56736269193421	15.8972786593259	2.11939359961488	Delayed up
chr1:105678229-105678730	24.3987351066036	21.2000990231152	2pl	40.7073985228606	0.658506261035121	30.2376217650322	4.19771577368973	Delayed up
chr1:1058247-1059875	20.6584478065088	19.1885165595523	2pl	508.543870000892	-0.851066834999441	32.8756707347728	-2.02895479067308	Rapid down
chr1:105909250-105909751	35.2818800496078	33.5874706767491	2pl	55.3391203770869	0.612242390470136	7.61451068251609	1.17990667514273	Delayed up
chr1:10597857-10598763	29.294522262209	19.5861078804253	2pl	1118.87628675707	-0.25251749667201	5.6833569223591	-6.62101320421376	Delayed down
chr1:106246065-106246566	33.1390613228086	23.5096911417125	2pl	83.1652171776532	-0.778775976175069	8.70084468518917	-1.46008820781312	Rapid down
chr1:106288628-106289129	-10.2326710254568	-13.3489560440008	2pl	54.4646620719288	0.849839013827237	22.8350395169154	1.63028732254962	Delayed up
chr1:106297008-106297509	34.4588887717093	33.0585065866157	2pl	69.6870636386386	0.856131393112911	34.685457530592	2.24213918068508	Delayed up
chr1:1063742-1064583	45.0387154394833	32.0225116471049	2pl	285.122140399226	0.292631207272842	1.95809846459444	11.4710540549845	Delayed up
chr1:10640269-10640770	12.687076539594	11.5792886109914	2pl	69.2574740446387	0.767747182834819	26.4635903370662	1.65877174187338	Delayed up
chr1:10640803-10642016	45.3771741082575	44.4172583268543	2pl	163.89628847023	0.351288272667831	25.648784680158	1.33216206673718	Delayed up
chr1:106588785-106589286	17.2615119398219	17.6680531733089	2pl	509.025847256461	0.313791260949332	48.2188113878698	3.88268900221214	Delayed up
chr1:10667746-10668247	-12.9237634020671	-16.3592600826979	2pl	378.5377730268	-0.603370136736911	23.2114562365427	-3.44598010140173	Delayed down
chr1:106717476-106717977	25.0196283660849	15.0068695793693	2pl	51.5490246800606	0.621665207587132	8.45080148235141	1.94860565277758	Delayed up
chr1:106802398-106802899	-14.676023275767	-31.3828587470122	2pl	42.1879979976793	1.24115253014161	11.8303916495518	1.51272255407911	Delayed up
chr1:106817307-106818498	43.8995831065336	39.1050732994497	2pl	189.084322823163	0.320856302411922	18.6596301001026	2.74943564076762	Delayed up
chr1:106839456-106839957	8.37152465063712	4.56438235317566	2pl	176.767183331056	0.926004546094895	33.3359798918543	2.62574596095711	Delayed up
chr1:106986531-106987032	41.8752502533796	35.2574440054218	2pl	35.9194468504315	-0.561414586305838	7.99975836110058	-2.09345609887709	Delayed down
chr1:107024346-107024847	13.2386712453378	10.7257978229759	2pl	37.5643839488416	1.14130982695222	29.0118996407109	1.88889941782665	Delayed up
chr1:107076779-107077280	-2.41025252409155	-24.278920082108	2pl	58.5858567576635	0.945364107723655	5.95075886230857	1.48806989536142	Delayed up
chr1:107198469-107198970	18.5335146352212	12.2389100983287	2pl	49.1087953470115	0.822632022923318	19.5575940192065	2.30386971437748	Delayed up
chr1:10724369-10725919	31.0081045645846	27.9943404180945	2pl	1099.26141050113	-0.358590829250179	16.2415624632125	-1.57563314241468	Delayed down
chr1:1073126-1073627	12.6273937077132	9.6287355732544	2pl	73.7157553966692	0.924859278500046	29.9991482401447	3.09664285402783	Delayed up
chr1:107318593-107319094	5.30440122263409	-1.69121407241977	2pl	280.992863578364	0.462447456216956	18.4943544374863	1.62764338368881	Delayed up
chr1:107338975-107339476	2.4990018561521	-0.178786687539124	2pl	74.5027675528765	-1.69269991662529	35.0691033312806	-2.48614984292713	Rapid down
chr1:107394235-107394736	13.8425505264578	13.3653786198096	2pl	44.0930470033249	-1.08187445194785	40.9420906954232	-3.01239888268534	Rapid down
chr1:107394904-107395405	9.5907344403189	7.92214084539801	2pl	40.2851766602588	-1.30337820500041	36.1994229610227	-2.90195822041519	Rapid down
chr1:107396572-107397073	4.67474930340727	3.67864707240232	2pl	74.1860621885924	0.570559728770522	19.1045433667892	1.94200705832169	Delayed up
chr1:107532072-107532812	50.4883318499539	36.4810247619109	2pl	306.754123350175	-0.474397855068996	4.01357487851545	-2.65851094489391	Delayed down
chr1:107727841-107728619	19.3682066171864	17.4754617931556	2pl	160.671993343383	0.422578038339983	13.4312723020837	0.951770472589581	Delayed up
chr1:107793279-107793780	22.6963841238654	22.097891267236	2pl	35.9203545389913	-0.581110514804287	11.1090525716952	-1.24587443205102	Delayed down
chr1:107936417-107936918	27.2553382912302	26.5250834229621	2pl	470.340600146594	0.387217709465297	17.7197120736974	1.20675869669201	Delayed up
chr1:1079439-1079940	32.646459705075	30.1445815703278	2pl	928.534185427824	0.381768720628486	16.2263414584057	1.3588296626612	Delayed up
chr1:107946786-107947287	10.2634886964453	0.673957451799989	2pl	33.358013472022	1.05369848502263	10.3143124806648	1.12033021793506	Delayed up
chr1:107951969-107952470	10.9008651748281	-39.5525873461849	2pl	243.70522088582	1.29046932701246	9.43062038225939	1.4141572124989	Delayed up
chr1:107953524-107954025	17.546463398012	-0.818974202160758	2pl	181.567924433846	1.01357624143022	11.0773336868879	1.63931979426317	Delayed up
chr1:108051628-108052405	-6.63113837958705	-8.55157764076344	2pl	170.57309841108	0.403558985081715	29.8635094429883	3.54347561517366	Delayed up
chr1:108052614-108053115	36.5374109411292	34.9777346672759	2pl	93.5151140037952	0.457302187694072	43.9214201934758	3.98993649265909	Delayed up
chr1:108057500-108058001	13.3717980292275	10.6068544007452	2pl	303.293766289986	0.258774359169935	24.8374553663106	2.09828238267776	Delayed up
chr1:108089399-108089900	21.6902209562761	16.0675456113423	2pl	189.77987415036	0.499209430549937	19.1160538172619	1.56210064189687	Delayed up
chr1:108113325-108113826	12.8547840066966	5.14366258513439	2pl	58.4901779780936	0.553546243862598	18.8757035461573	2.61397132593782	Delayed up
chr1:108601666-108602167	23.4107289618022	17.5893237759677	2pl	137.014269939244	0.530380867875566	10.6613783941284	1.16529505283049	Delayed up
chr1:108681613-108682114	32.5198783379049	31.1550134302275	2pl	67.1968239226558	0.489148970918949	20.961299330581	1.31365123707506	Delayed up
chr1:108816945-108817446	26.757783565628	26.5084264011982	2pl	113.426358982585	-0.520310005309179	48.3029208161233	-3.22956094583355	Rapid down
chr1:10888260-10889199	-3.41199975506751	-10.7105955742745	2pl	235.800255556262	0.376223375092547	3.53129911204751	2.90821604331551	Delayed up
chr1:108888999-108889500	19.2582724201498	17.7743370408576	2pl	164.432989506713	-0.317451259056233	19.6163977452261	-1.66331882801592	Rapid down
chr1:108889626-108890127	30.2659367758817	30.8085099083985	2pl	45.8191583881641	-0.747785996969825	14.8061365385571	-1.00533056156535	Delayed down
chr1:10897995-10898496	14.2547762324128	10.6443753851128	2pl	80.2684563068212	0.451455121390925	4.9397402187829	0.868192098417971	Delayed up
chr1:10900600-10901101	-15.9805782736652	-16.5242293713483	2pl	113.454255656443	0.533488891680086	33.5464647070418	2.58278311216587	Delayed up
chr1:10905016-10905517	22.4450651513761	11.9353784977485	2pl	129.104136328854	0.422849819505006	7.53661953479354	6.05353492915846	Delayed up
chr1:10909901-10910402	30.4772430165552	21.0199247556463	2pl	182.355133134693	-0.465380515168205	6.01976070884031	-1.27046912410263	Delayed down
chr1:109103199-109103700	3.01518659657527	-1.17000141192683	2pl	106.074481656969	-1.87330481237804	31.9175604346065	-2.4829478033351	Rapid down
chr1:109149951-109150748	28.1185279253229	-14.9581470361369	2pl	115.260923292539	1.01192567238848	6.09679230554402	2.5298956193372	Delayed up
chr1:109197300-109197801	-8.68229550490908	-24.538258735023	3pl	157.540193805821	0.433751515185133	3.86610192019512	3.31015294545945	Delayed up
chr1:109229857-109230358	39.8052107819399	28.121162758539	2pl	117.064839672168	-0.739168021605818	15.1275708009379	-2.08206259752379	Rapid down
chr1:109253699-109254524	0.927805441830637	-5.11189880983002	2pl	561.495467536831	-0.710614359620578	26.6591678741198	-2.32768831581882	Rapid down
chr1:109254884-109255686	12.6788581689304	3.8479433887547	2pl	250.865496718529	-0.411107583182953	12.7075904114872	-1.29146524094816	Delayed down
chr1:109274362-109276079	-18.3228809028696	-46.622544413164	3pl	1469.73585607428	-1.47869498006402	30.8348140844098	-1.42514945864094	Rapid down
chr1:109392885-109393386	32.5713626811401	29.2915981922946	2pl	133.97799101492	-0.808315080857527	26.913264464199	-2.40509595947407	Rapid down
chr1:109438725-109439226	-3.19794915034574	-25.0657326433909	2pl	52.2465170637512	0.838454407579314	2.15561292610983	5.33857491626937	Delayed up
chr1:10960649-10961422	23.4052384298962	23.515406075934	2pl	411.362550881583	0.232217460691257	35.060314902019	2.22449560410292	Delayed up
chr1:109610900-109611401	7.4324944409628	-6.07840265422561	2pl	47.7906214656872	1.08635268377516	10.7104709871193	1.6722998463379	Delayed up
chr1:109624477-109624978	40.2192948894959	22.4306343709125	2pl	259.938803779046	-0.291550994666889	8.12136888646503	-3.65416069281957	Rapid down
chr1:109636041-109637195	28.590501374474	22.4089708215859	2pl	443.819232412183	0.361038377729992	9.12311587500729	1.4160861468333	Delayed up
chr1:109649329-109649830	-0.971322082174899	-8.52248787432999	2pl	37.2634219904339	0.80579626945394	9.76046304015178	1.17780188181277	Delayed up
chr1:109731970-109732471	31.0563080907221	26.5900090330161	2pl	72.7685246028078	0.486962460209777	27.6223576583555	9.16910420139206	Delayed up
chr1:10979400-10979901	4.88295953602918	5.76419227030171	3pl	109.271072224073	-1.81058843624863	42.2118130824461	-1.08283741066574	Rapid down
chr1:109799410-109799911	38.3778472479952	34.9608221429966	2pl	48.7012414221775	-0.708677655229518	12.3291445401447	-1.35922404144133	Delayed down
chr1:10980099-10980600	15.3540029672713	8.46168035822094	2pl	260.483759464569	-0.431038341436149	12.0564532083414	-1.27707076536285	Delayed down
chr1:109805365-109806217	-26.619947887776	-33.3096184932882	2pl	272.091135051837	-0.937127228263247	14.5185557783919	-2.54816443585115	Delayed down
chr1:109961432-109961933	-44.8039123797066	-51.4161184063279	3pl	109.534356194586	-0.627317458181361	11.9445931860804	-1.83543085748629	Delayed down
chr1:109997195-109998080	4.14081445386832	3.22213302546854	2pl	310.065926553019	-0.840483512591574	40.6194264786487	-2.72938365590099	Rapid down
chr1:110003984-110004485	30.5663620786668	25.6215966312919	2pl	280.732309113687	0.294628489763656	6.78462283287484	1.36092750917686	Delayed up
chr1:110049010-110049511	-3.9606313461408	-17.5874204285035	2pl	157.317509976108	-2.36643439263095	31.6002573754599	-2.84449391434452	Rapid down
chr1:110070605-110071341	6.63601993669351	2.2563655041632	2pl	571.804851091101	0.461427796988213	21.6065495745642	1.39959804034366	Delayed up
chr1:110089667-110090168	31.8550663054779	10.4300141983038	3pl	2947.49449834262	-0.239555412561038	4.80009899920585	-2.0762197050277	Delayed down
chr1:110098274-110098775	31.1465326971114	30.7534370604059	2pl	1187.91246580043	0.407548330919395	30.8006762830826	1.96124343062618	Delayed up
chr1:110136821-110137322	18.8407388083846	12.9570482002098	2pl	126.843636349792	-0.580912534679963	13.0534672988285	-1.0878803202172	Delayed down
chr1:110159956-110160457	23.0042225933971	17.2018682962734	2pl	83.6054088018107	-0.608098504209368	10.3311170934998	-2.8233922366313	Delayed down
chr1:110266152-110266653	1.19767422255021	0.949822495934886	2pl	71.1811234310388	-2.31524307978344	31.5415890366842	-2.4311205323931	Rapid down
chr1:110350576-110351077	30.6635013645813	19.2226911380648	2pl	50.7853375629282	-0.793832784180659	26.6523957135365	-14.4228982029919	Rapid down
chr1:110390553-110391360	1.40482375935691	-0.962276381446002	2pl	668.214502282414	-0.666540174064796	31.2903795652218	-2.80109872439713	Rapid down
chr1:110465190-110465691	29.7788048251807	28.4448355824996	2pl	44.541588502102	-0.651648068331118	15.8905328042592	-1.76620583707355	Delayed down
chr1:110475354-110475855	23.1959297077752	20.5096313267934	2pl	46.7783985505598	0.569934952934879	10.8645610598638	1.20899691642543	Delayed up
chr1:110527419-110527920	4.9975687333482	8.19913957278176	2pl	112.496025742286	-0.457869725964102	29.1129579034118	-1.1855083239367	Delayed down
chr1:110565560-110566061	-7.43639488172906	-6.07608290165351	2pl	43.4794523159578	-2.91635170700688	34.4722954752377	-2.13588704333029	Rapid down
chr1:110779632-110780133	50.007339585233	48.8223200669431	2pl	57.8246278987227	-0.500549484635335	13.306482638905	-1.04510998108373	Delayed down
chr1:111139184-111139685	27.8711473851161	27.8049202814248	2pl	466.027429003953	0.21748833579883	24.0822225366895	1.37661849353661	Delayed up
chr1:111228352-111228853	-4.99849248237035	-10.1638503092879	2pl	76.5291583835821	-2.51685135099861	33.4584182624548	-2.32168517636643	Rapid down
chr1:111406257-111406758	-19.8795211693941	-19.8986043196485	2pl	67.8087172347662	-1.74193127857188	41.6370975357826	-2.56487555127853	Delayed down
chr1:111513615-111514116	-14.2817821108813	-14.5312921608565	2pl	114.708848363367	-1.64899702552687	38.8812300130992	-2.73621890050279	Rapid down
chr1:111535674-111536175	-15.6756083634656	-21.6165264044392	2pl	117.77219449573	-4.04264769708855	39.1821869727407	-3.14851031411554	Rapid down
chr1:111561262-111562092	-14.5634512186805	-31.910451188628	2pl	172.393496278669	-0.929689905006837	23.965248750543	-2.17246871174664	Rapid down
chr1:111603906-111604407	31.0154678506507	20.542103351585	2pl	70.8503441760801	0.567939228259209	9.67360182322718	2.01674813706068	Delayed up
chr1:111729489-111729990	27.4257752841254	14.0309936376982	2pl	546.101332821033	-0.382640389369637	12.7392170518821	-1.86163413572699	Delayed down
chr1:111733290-111733791	34.4343619729435	32.3037102450829	2pl	1110.01979120384	-0.363389146282644	19.7274331922316	-1.45378027439108	Delayed down
chr1:111920045-111920546	-10.9703492352256	-18.785833848733	2pl	60.5024187542482	-0.649780129884859	6.1364894642822	-95.4562922675908	Delayed down
chr1:112515539-112516040	42.4482777513802	37.9206042386183	2pl	186.478850114984	-0.455576821634156	37.7777877732615	-5.20604859893317	Rapid down
chr1:112524196-112524697	32.1098718411481	29.7704177042734	2pl	84.9340441423542	0.481202459185817	29.3333612536634	1.70647643977345	Delayed up
chr1:112637184-112637685	-19.7355809535095	-21.603503251011	2pl	107.505986242413	-0.674754554247302	34.8578261512795	-4.16921714526026	Rapid down
chr1:112640477-112640978	11.7453515584889	7.38200233818456	2pl	38.358103217875	-0.815072671823894	34.3814838680128	-4.28588490099737	Rapid down
chr1:112700721-112701222	-7.90402412312382	-34.7945738126735	2pl	303.805918836051	0.596667778259905	7.16072960364056	3.33170782602681	Delayed up
chr1:112707220-112707721	27.9254819872294	19.9211868446623	2pl	921.603527976769	0.176587396441043	2.11297240025026	8.59939406216364	Delayed up
chr1:112722604-112723474	0.860802468024448	-9.22100292346225	2pl	552.838195863718	-0.743691894321258	31.208918106598	-2.51280201828684	Rapid down
chr1:112809155-112809656	35.6381555720289	38.9726050312314	2pl	324.051773960242	-0.421015532476831	31.2376400846079	-2.1431309544128	Rapid down
chr1:11292587-11293088	-3.13092249119993	-8.48005871141141	2pl	132.937122218449	0.551471107181978	8.25934855386176	4.65047424455973	Delayed up
chr1:112927554-112928055	35.3023863690424	25.9437537386243	2pl	27.4585105505323	-2.2855763537306	21.0390285907692	-1.86499523192247	Rapid down
chr1:112936960-112938583	22.5707107229751	19.1446585222636	2pl	538.607841116707	-0.409721935901631	8.36215044834305	-2.06469997348276	Rapid down
chr1:113026918-113027914	32.3208908057264	30.0933783859521	2pl	120.607081893285	-0.627512813649825	11.006715731707	-1.51489331718827	Delayed down
chr1:113041932-113042433	-3.77699505834547	-10.5626116911159	3pl	216.793749106161	-1.67695528942827	35.123748524215	-1.46199506952556	Rapid down
chr1:113042478-113042979	-2.19998168416143	-37.6924887064539	3pl	910.360880167693	-1.38071286068673	23.1070702143723	-1.25219067964474	Rapid down
chr1:113056925-113057426	-3.7186638324981	-5.43038065137519	2pl	92.0190752725115	-0.572934677031546	17.3840034749505	-1.56277692806263	Delayed down
chr1:113100506-113101007	-46.6609576850221	-50.9731791777827	2pl	30.2567090307067	-2.89442886112687	53.2362914171999	-4.83574023653508	Rapid down
chr1:113191686-113192187	-6.33434325497809	-22.8128216955595	2pl	111.492224322796	0.699019212142561	3.63909111628958	3.12078630357162	Delayed up
chr1:11342204-11343043	4.47889759018841	-6.95248218422363	2pl	917.182568830655	-0.399508620068104	4.58700520211838	-2.18445419009932	Delayed down
chr1:113534138-113534639	32.9233872799914	25.3109256465712	2pl	117.257015711598	0.846747951125004	13.6982232899896	1.97219060980074	Delayed up
chr1:113812220-113812721	43.2875818996072	33.6716417053932	2pl	2408.22864137523	0.19855422224051	3.39617312745965	3.33851945258246	Delayed up
chr1:114023283-114023784	18.8402781680166	15.6893199353451	2pl	331.830938998472	0.372870585260792	15.1791313853029	1.63991564757964	Delayed up
chr1:114107746-114108247	18.6470729874451	16.6108771011666	2pl	72.8662582926227	0.703371320770718	16.1791145750209	1.44759153869777	Delayed up
chr1:114126219-114127075	18.4488744677562	-6.36307030845282	2pl	284.48972093086	0.573199516785927	24.4411069145846	9.81160102081205	Delayed up
chr1:114145433-114145934	13.4499011201061	-7.60501346969535	2pl	506.405013732662	0.749048675653467	9.15798164081524	1.72310922693466	Delayed up
chr1:114154943-114155444	0.0610712988586171	0.645339294812722	2pl	105.840167190854	0.403861785920365	23.7396049495996	1.31226389068961	Delayed up
chr1:11417167-11417668	-2.87790577550128	-3.47822952253851	2pl	407.76658807763	0.3428922775075	36.0244500502682	3.3705025530804	Rapid up
chr1:114669570-114670408	32.6698330736361	22.3942760199743	2pl	1061.27592868804	0.233452654692581	2.18456901114086	4.96646950485763	Delayed up
chr1:114702629-114703589	49.527806811067	48.2836438664745	2pl	161.653300845525	-0.315607029563401	40.2102815600281	-2.47828600801867	Delayed down
chr1:11471526-11472027	-16.4599307902052	-16.3534273393874	2pl	48.3611677762522	-0.804343807650332	18.8098808726469	-1.86900384113379	Delayed down
chr1:114955643-114956144	27.9628726068722	26.211627006357	2pl	30.030334731638	-1.1197715356836	25.4495934628252	-1.80307805353832	Rapid down
chr1:115183983-115184484	37.4834221028964	34.632060529635	2pl	103.274265515807	0.517580407567686	12.9422598675638	1.03349225918194	Delayed up
chr1:115188996-115189497	52.7917215851936	45.729804989406	2pl	183.963142336403	-0.53992041589689	8.13335338015614	-1.82175774279173	Delayed down
chr1:115194097-115194937	53.5001670094774	35.708640932961	2pl	588.30704095397	-0.430951583023278	6.17945865023867	-7.29634178525735	Delayed down
chr1:115226182-115226683	4.57824208631745	3.64063761541089	2pl	1079.66946490391	-0.434268202010105	29.9047231586706	-1.9534353728027	Rapid down
chr1:11522816-11523562	4.37891731683034	-8.14431615885123	2pl	563.602958805261	0.706222367324952	21.2868917164603	1.98289447836457	Delayed up
chr1:115317011-115317902	12.1155999139288	3.58665827796003	2pl	846.631667573443	-0.325901257010307	15.1678220520608	-1.43019307962228	Delayed down
chr1:115364708-115365209	25.3926686281082	21.645970921602	2pl	133.002439354108	0.579132056217967	21.3202550291295	1.48086851144245	Delayed up
chr1:115465860-115466849	41.9542055477745	40.2409988424376	2pl	300.446515102456	0.345102335011086	22.5563869568527	1.56223918110054	Delayed up
chr1:115473658-115474474	37.7073554415314	40.2525796944598	2pl	135.435653579238	0.410414873332835	31.1393068538694	1.85307591736092	Delayed up
chr1:115555405-115555906	43.5717933658236	41.0236279079072	2pl	122.594688914586	0.390635646161975	20.6379830733046	1.86193894013201	Delayed up
chr1:115676779-115677572	2.21505564350698	1.85787178967668	2pl	195.743735921638	0.428090096920414	40.6639116525281	3.59106120793782	Delayed up
chr1:115702843-115703344	-10.9569973427755	-15.4718810369311	2pl	51.1065781950719	1.10341255478727	13.2855615947475	1.34597331757973	Delayed up
chr1:1157336-1157837	37.9593014342016	30.6188659393815	2pl	81.8934980778002	-0.603260496013262	19.6463303398337	-1.7377603442804	Delayed down
chr1:115765869-115766370	6.2339137902924	-14.9278097950655	2pl	185.597081818128	0.806076934577404	18.3162442828426	1.89157276553599	Delayed up
chr1:115766465-115766966	2.68089150855768	-18.5733936560534	2pl	139.703925138669	1.45132559162389	17.7062613840155	1.91823960292238	Delayed up
chr1:115771759-115772260	36.5352530908212	33.4555764673335	2pl	566.19643587469	0.32603462824472	14.4943986464584	1.31151072467549	Delayed up
chr1:1157959-1158460	8.03300022521078	2.84292496796268	2pl	122.610405416032	-1.74367205778912	24.0395141691187	-1.65401948153596	Rapid down
chr1:115796854-115797355	36.0328694241678	3.53457947153289	2pl	392.630383905512	-0.532592820305741	6.04812135347982	-4.88198635772616	Delayed down
chr1:11592669-11593170	14.9958343793267	0.0573148648736286	3pl	260.388152356137	-0.403737445301286	6.53591446829016	-5.39750922132768	Delayed down
chr1:115975960-115976461	37.0324832901735	38.429157967263	2pl	268.06466695958	-0.260490120860146	43.1374338830816	-1.71847193314172	Delayed down
chr1:116096002-116096503	12.9836260263172	-1.72203415952801	2pl	22.6748255964741	-0.825558994173481	6.16331038375796	-6.03966245223406	Rapid down
chr1:116416039-116416540	17.1539407339504	6.40003716418747	3pl	185.805218048168	-0.912718056856734	20.3058447892416	-0.850406888514529	Rapid down
chr1:116433472-116433973	6.40731859474238	0.268935999870402	2pl	45.4554184748183	-1.75912067022838	41.4348401862087	-3.52585532538327	Rapid down
chr1:116445509-116446010	17.034393924728	17.4977745557916	2pl	30.0772371151136	-0.74983356419226	30.1770145230174	-2.6310529363208	Delayed down
chr1:116472240-116472741	28.8968518622671	17.5727518643589	3pl	208.495285139657	-1.14126198565703	19.8794298240538	-0.965741193529191	Rapid down
chr1:116485133-116485634	34.7007675929018	32.3022697628512	2pl	487.415837457351	-0.23122605679932	35.3202178567819	-3.0939201192021	Rapid down
chr1:116489176-116489677	-20.2071788484563	-17.6498571999453	2pl	84.0217769314446	-2.74896608941283	41.7802438028038	-2.6140188388318	Rapid down
chr1:116586801-116587302	-6.96393384270436	-25.2844152767743	2pl	969.914108375311	-0.268637095990956	11.9630608533018	-2.47945142184235	Delayed down
chr1:116604408-116604909	-8.82268799002757	-10.1054743187701	2pl	48.6699129410747	0.554388268445036	29.1402247830372	6.07781713045495	Delayed up
chr1:116645800-116646301	27.0454240507518	21.1896181065072	2pl	171.613011870038	0.340694659253358	5.72031844507875	1.56327889666785	Delayed up
chr1:116679195-116679696	-28.9434930011537	-40.4080283358863	3pl	706.363301956274	-1.73820002821427	35.3904106653386	-1.16282050063739	Rapid down
chr1:116699518-116700019	47.4743505366135	45.4700956985473	2pl	337.579360722301	0.303268081158961	14.0800773113902	1.46378050134679	Delayed up
chr1:116855266-116855767	19.840628775623	19.3829953427778	2pl	352.827070094945	-0.382084365037134	14.9270646280919	-1.26645989339898	Delayed down
chr1:116873860-116874361	12.0263521720157	1.55787839479778	2pl	696.41838360368	-0.435314769217197	12.623741386966	-1.1806990075507	Rapid down
chr1:11690575-11691541	37.9330293319273	28.6006449360099	2pl	321.081109332196	-0.271613636244224	9.2869271932398	-8.20909634348988	Delayed down
chr1:117036008-117036509	15.3044617432113	16.0702973617072	2pl	101.710678094572	0.63963857552303	36.2174208516337	2.17150858360817	Delayed up
chr1:117104982-117105483	20.2289309289909	15.794765731679	2pl	67.2714784907866	-0.802691866141557	8.50030298559169	-1.66943858897729	Delayed down
chr1:117153127-117153628	40.7157154529739	35.8943609831027	2pl	37.0738838743793	-1.34702587591846	32.2453565796898	-2.74286304483362	Rapid down
chr1:117261003-117261504	16.3842704054847	15.4953744579605	2pl	69.6279269601422	-1.14015948732748	35.5276131555445	-3.32793434286095	Rapid down
chr1:117336004-117336505	-1.40775202773137	-5.9890996954313	2pl	171.912958634787	-0.627724651942501	15.8105467910244	-1.38337262173693	Delayed down
chr1:117496344-117497134	43.1912038587254	34.4693759294082	2pl	90.7833704320564	0.383913925099593	6.71733641274606	1.43079575405073	Delayed up
chr1:11767850-11768351	39.3682023414927	30.3071843871484	2pl	255.955936040426	-0.444705713565264	5.07832942287918	-1.31625311665436	Delayed down
chr1:117780987-117781488	13.3853013837087	-5.14589252159748	2pl	367.305088399154	0.659868174930374	16.7856806706952	1.70623006858583	Delayed up
chr1:117795088-117795589	32.3434827768006	17.730655520081	2pl	60.3447745856112	0.732215071984622	8.55283458231894	6.42946775821296	Delayed up
chr1:117802490-117803337	-1.25806547635697	-3.51454474835469	2pl	227.033099941263	-1.82003200816172	42.2096149152767	-3.34225360129608	Rapid down
chr1:117806246-117806747	47.0806482421316	42.3053199351382	2pl	102.836885410116	0.497126754245137	19.7773259206433	1.40405895144363	Rapid up
chr1:117820619-117821120	21.4338449141846	10.1729568140718	2pl	74.4309099448751	0.652000096339414	16.7859799420034	3.64446077584888	Delayed up
chr1:11789155-11789656	27.2587461518265	21.0600824807346	2pl	112.853885818138	-0.430438397086124	11.4320609453055	-2.23077736615725	Delayed down
chr1:117970400-117970901	46.3302793320465	41.6018592059015	2pl	267.354147777968	-0.259138304228945	6.79411839588402	-1.63157575896064	Delayed down
chr1:11805797-11806298	29.9095893332843	21.6506611492765	2pl	2301.56151517479	0.200677863576712	2.251247805263	4.50091364770447	Delayed up
chr1:118074047-118074548	-4.78834654813253	-6.87002176544068	2pl	47.4080740058565	-0.685937604981453	8.6552476079858	-1.69207530488531	Delayed down
chr1:118137851-118138352	43.009344599605	43.4553456788655	2pl	36.8525238301385	0.611494959261003	20.398546984139	1.08999441271992	Delayed up
chr1:118228143-118228644	7.74644286566545	-3.84062175159787	2pl	51.1819818157567	1.15472161633108	16.6234518716617	1.36813167074126	Delayed up
chr1:118303397-118303898	-1.45039816163072	-1.68648595273225	2pl	81.3266501460696	-0.720450677199055	47.3204219972896	-3.29473946195631	Rapid down
chr1:118333844-118334345	14.4993064289375	-16.723589488122	2pl	636.463185114495	-0.562581519407732	5.98277745937288	-1.70742594356006	Delayed down
chr1:118381145-118381646	23.9147907388548	22.7481708039148	2pl	42.9410453003643	-0.645089124738413	24.9335171105853	-1.94250875571821	Delayed down
chr1:118486307-118487163	-2.07290434738766	-3.0869549287758	2pl	89.7675184631564	-2.06817981895985	26.522225740713	-1.88788052144035	Rapid down
chr1:118504055-118504556	31.541428618133	32.3320833685907	2pl	47.8781081285961	-0.627598524409328	14.5049567672701	-1.20468083380142	Delayed down
chr1:118753696-118754197	20.1863611644081	20.1368084379675	2pl	52.8980047149157	-0.888906226139885	9.03870337512577	-0.870326424194957	Rapid down
chr1:11881021-11881522	22.8804560894492	11.2812227029583	2pl	492.750839114124	-0.45930191805654	7.55763052938348	-1.08904977487119	Delayed down
chr1:118827051-118828177	-15.0282805835379	-37.1100457880618	2pl	171.251286290373	0.570934974825247	12.0733259418862	3.32526824897502	Delayed up
chr1:118842384-118842885	0.854635971892153	-19.2019909374217	2pl	63.4427203093943	1.02490933212497	6.51933557528704	2.52196395767913	Delayed up
chr1:118863736-118864237	21.8377606454712	13.983977484481	2pl	127.464909979298	1.33820707797391	26.7005003677623	3.49354163031875	Delayed up
chr1:118871492-118871993	23.340814395698	19.3109050292275	2pl	142.712054675761	0.508812579045419	29.4114400985204	3.79285899866962	Delayed up
chr1:118924954-118925455	6.5049229363181	6.51640226635701	2pl	458.339092008245	0.405074959137037	42.9354948929064	2.99005458787299	Delayed up
chr1:118927387-118928236	-11.3060477639605	-31.4378542311994	2pl	1137.07251298734	0.95022811250207	19.6559318005358	1.67361422273186	Delayed up
chr1:118979157-118979658	20.7750427198459	19.3375274084447	2pl	70.9558242008861	0.591047173258198	9.79391773886822	1.01938896196838	Delayed up
chr1:118979677-118980178	-12.3893335680616	-26.9676124117042	2pl	185.503152045312	0.368962732428141	6.18783852554119	2.51376050810769	Delayed up
chr1:118993015-118993516	39.107997123188	40.1722605307684	2pl	161.489139982457	-0.380239307942081	43.2116579290426	-1.88317574591575	Delayed down
chr1:119159919-119160420	35.9513798096027	29.6077936080908	2pl	178.435318520776	-0.568546880685988	9.18194058138907	-1.2315496439967	Delayed down
chr1:119209942-119210726	46.9962354839105	47.4708163889515	2pl	199.281709580582	0.325000110938389	51.761001768744	5.16867937803579	Delayed up
chr1:119226931-119227432	13.3864246111415	7.22208131492487	2pl	165.998422950935	-0.737258431612115	13.5672604100427	-1.89653445154069	Delayed down
chr1:119227451-119227952	3.71185386876831	-18.7146311128063	2pl	921.024249160698	-0.871807572629852	11.8536792655442	-1.38132806382984	Rapid down
chr1:119245797-119246922	-36.6111906303463	-64.8743027945361	3pl	1436.40985562748	-1.62109810015255	28.538881131047	-1.08016561547347	Rapid down
chr1:119249146-119249647	30.2900413422742	24.7389437739207	2pl	180.042063498732	0.595641535215522	26.3118603909844	3.02331350309121	Delayed up
chr1:119279354-119279855	13.7655592406103	-4.3057570812079	2pl	248.861920474181	0.907850640515196	10.3570362568114	2.21804424888796	Delayed up
chr1:11927969-11928470	20.0343229673465	13.2075949038148	2pl	142.161018828944	-1.72593829146064	29.6410057819173	-2.65361654679896	Rapid down
chr1:119279924-119280425	-1.31252878648522	-20.2123210685321	2pl	1020.41991794198	0.601305699552661	16.317456774976	1.88323942055022	Delayed up
chr1:119294695-119295584	31.7714413331159	16.6351791973536	3pl	372.914199838982	0.312221447309436	9.30471134030839	3.80107465009952	Delayed up
chr1:11929767-11930268	35.0837416096923	30.4018160358696	2pl	552.046412786839	-0.282023638928327	14.1398658076932	-1.12586188010386	Delayed down
chr1:119387786-119388287	32.3060291384879	18.538849539634	3pl	159.214760150727	-0.351144417361453	6.32151277151892	-2.58258743153861	Delayed down
chr1:119517549-119518050	19.0841160708073	-6.52665112481295	3pl	371.112261020024	-0.645289306670262	6.21105883405114	-2.1710430706385	Delayed down
chr1:119553644-119554615	-5.53021741678275	-16.7678924368816	2pl	745.980562154548	-1.43522181429002	18.7999286307473	-1.98754530289857	Rapid down
chr1:119618197-119618698	-34.3339776993946	-40.2570349040496	3pl	60.5123048537367	-0.667634670978787	8.3504012475816	-7.89836649578912	Delayed down
chr1:119638595-119639697	28.2780502982506	28.1973088355912	2pl	140.369314382651	-0.404255017188653	55.1349579680577	-7.72188736938965	Rapid down
chr1:119673556-119674531	28.1750975690984	23.9847801172808	2pl	138.678656053042	-0.552845609483171	31.5915070579405	-3.76292094587087	Rapid down
chr1:119732680-119733181	-10.4778882367573	-19.4791358927516	2pl	103.966613625238	-2.65714430329557	33.847556770944	-2.83264491941999	Rapid down
chr1:119737273-119737774	12.4511324735988	10.6121012552709	2pl	55.587658703767	-1.10725087888491	30.8474405630941	-2.51558965194331	Rapid down
chr1:119773786-119774287	31.099444417454	32.1115405348607	2pl	90.6551563728064	0.409033369353645	44.5208325317929	2.99686321046218	Delayed up
chr1:119786624-119787125	21.1098530734288	16.7523116064048	3pl	44.5514661190451	-0.676880204715475	16.0751308207011	-1.21834023746035	Delayed down
chr1:119877150-119877651	0.226964569091522	-3.98036264408949	2pl	78.3587705075689	-3.17962669551347	34.8181721085609	-2.81905278781554	Rapid down
chr1:119966056-119966557	-21.2494739403659	-18.1160811454478	2pl	107.68391405859	-1.02115792721511	37.0339839689288	-2.36096516150051	Rapid down
chr1:119979869-119980370	2.30598259360766	-17.82942104649	3pl	62.7929123419353	-1.72193633785275	18.5796886582525	-1.11025576235433	Rapid down
chr1:120117274-120118101	36.75830241067	17.3297946888	3pl	114.812694711741	-0.636401659389481	6.96050424167711	-3.66072740583862	Delayed down
chr1:12034427-12034928	3.37039780383228	-0.0349459686843732	2pl	57.7375130251091	-1.12090361448101	31.6310965347016	-2.53684590698878	Rapid down
chr1:120942099-120942870	27.8023456741645	13.8180016107154	2pl	358.994288213889	-0.314954883599244	6.48573680137083	-4.21035626821265	Delayed down
chr1:121347406-121347907	-2.90156604157694	-27.5377434578127	2pl	503.732744132234	-0.755305939901816	14.7197825366343	-1.60966675067425	Rapid down
chr1:12161753-12162254	-17.6248043798926	-30.0100062680238	2pl	55.112436187268	0.717337229569059	7.59731626085884	2.09226813295914	Delayed up
chr1:12185794-12186295	38.6631896909419	30.6722270807644	2pl	132.653010952241	-0.527982588048768	28.1520444360098	-11.5791549398144	Delayed down
chr1:12187992-12188493	-12.7725932997311	-18.3643592270905	2pl	126.909987806571	-2.97644820715012	30.5214952164118	-2.31396097695207	Rapid down
chr1:12192204-12192705	27.7058102939617	24.0947975059962	2pl	129.734127454044	-0.549646411008903	14.4849848770329	-1.74598924723174	Delayed down
chr1:12205203-12205704	21.4611398994211	5.06561238067299	2pl	534.109936115404	-0.500175592959574	12.4694048804383	-1.56108803277953	Delayed down
chr1:12327490-12328287	21.0920028373835	20.4867648748324	2pl	172.008325858224	-0.646588431199298	29.2079255470296	-2.70847019565744	Rapid down
chr1:12369221-12369722	-2.40227207179307	-2.01878067107555	2pl	27.0142739489272	-1.93314914296762	37.6271239654912	-2.25590767044738	Rapid down
chr1:12405903-12407196	-27.7502419970403	-35.9480862615657	2pl	495.819155570779	-3.15660668484329	37.1407072119193	-2.9450274009756	Rapid down
chr1:1246974-1247475	29.8091653751257	30.6964903221747	2pl	79.7258591425594	0.380912897493197	36.0098600510713	2.84784693152284	Delayed up
chr1:12481551-12482355	9.32517517375517	7.38497914493879	2pl	612.215476569431	-0.564851971856221	27.5348790713069	-2.02293675958878	Delayed down
chr1:12497380-12497881	9.98564750243981	-0.812547802442499	2pl	427.425292279265	-0.957630008844683	10.7793506782298	-1.08198653671419	Rapid down
chr1:12553122-12553623	33.3357021362695	28.5505822576062	2pl	92.0441515137888	-0.753353137543507	13.305180256349	-1.35480165479068	Delayed down
chr1:12556332-12556833	3.29310269991	-5.05540794294843	2pl	279.304746625278	-0.859844079703249	26.4705809964522	-2.20777681391003	Rapid down
chr1:12604019-12604830	27.6511650007487	14.8952743863415	2pl	185.551323286401	0.352607997089153	6.02009305869556	3.65449031604616	Delayed up
chr1:12616028-12616845	4.75429920543277	3.22439585882719	2pl	373.336866207228	-0.629736194630363	40.8589691614522	-3.17050592614225	Rapid down
chr1:12617819-12618710	37.8878605575094	38.0930872403465	2pl	788.889308739491	-0.354192443674894	36.1169569294092	-2.1083900595246	Delayed down
chr1:12618889-12620231	17.6513220361422	14.7127961743689	2pl	1031.80978377477	-0.225058935592426	27.9202098416799	-2.31020550821886	Delayed down
chr1:12629268-12629769	-19.6783941525889	-20.047829170644	2pl	113.97963239875	-2.48426668709598	36.2782619674458	-2.35244568075606	Rapid down
chr1:12636502-12637003	47.4294376046243	34.2220763193918	3pl	55.2567913863571	-0.585780903263058	8.87975102354119	-3.32714208255932	Delayed down
chr1:1298940-1299441	4.46881433327093	-0.00423711476656763	2pl	308.449285956188	-1.31945937015758	31.0616404477457	-3.31941897629731	Delayed down
chr1:13529531-13530448	8.35673086142011	1.82614698604074	2pl	64.9263856064044	-1.1381177029365	35.770911569922	-3.11613347571491	Rapid down
chr1:13775579-13776362	24.8847506146305	24.1983569241044	2pl	76.329030621491	-0.533861907425935	41.6135326939777	-2.99618156500496	Delayed down
chr1:13888613-13889114	36.8799560049504	29.7956749163642	2pl	106.818146958943	-0.466870761457151	6.86878262585012	-2.17951056474959	Delayed down
chr1:1409728-1410229	39.2395224479142	24.035098534785	2pl	61.3458912099135	-0.679762245307244	7.93555332383923	-2.63573350330782	Delayed down
chr1:14168705-14169206	41.1886865536012	42.9500358143763	2pl	131.549633891548	-0.477703935941792	10.1132942033653	-0.646350192505329	Rapid down
chr1:1421122-1421623	36.0925493089605	37.4218082540652	2pl	63.4680882692148	-0.466773111532696	16.7512571244976	-1.57977392538758	Delayed down
chr1:1430140-1430854	36.6492938590243	24.9961378218579	2pl	453.378029656045	-0.47402833748913	14.8707058092543	-1.43960173661059	Delayed down
chr1:1431840-1432341	30.0369412922014	20.7046766376035	2pl	406.918662010548	-1.01020456229754	18.3468623315383	-1.74765359988058	Delayed down
chr1:1433086-1433587	-0.252572707569496	-32.973560628951	2pl	1030.10985385289	-1.97371315158175	21.7572964366716	-2.02557789626405	Rapid down
chr1:14366266-14366767	23.941644787363	12.258658319932	2pl	189.336376338106	0.426126259535573	8.2535478793475	1.25873057040772	Delayed up
chr1:144418915-144419416	56.3806395624978	57.2178812509362	2pl	218.258998996419	-0.304218738179659	52.7803988870575	-3.02352350472596	Delayed down
chr1:144444564-144445065	23.7772137851166	14.9812751524825	2pl	57.6339607242987	-0.984195850564766	15.6492177946697	-1.53370010884929	Delayed down
chr1:14463702-14464203	34.0346161887153	26.6236102790965	2pl	34.5874388782242	0.877980851897869	9.89183489868833	0.906930194468649	Delayed up
chr1:144932129-144932630	11.8923848093949	-14.921868501944	3pl	646.225963740628	-0.742952867527988	18.2992480967993	-1.27108293784229	Rapid down
chr1:144998551-144999052	28.7893049490369	24.0639577824364	2pl	33.3381149126626	-0.704817844108946	6.8701609450822	-0.868839385464678	Delayed down
chr1:145064071-145064955	51.517228762275	47.7453050683067	2pl	346.047139159782	-0.307545164176766	12.0123334901123	-1.89537103025451	Rapid down
chr1:14507178-14507679	36.1926733484865	35.2305840320309	2pl	28.7294130429877	-0.850304203932236	8.00739101834874	-0.816289485544385	Delayed down
chr1:145230412-145230913	28.5846189399521	27.6397821504936	2pl	35.9485151971385	0.637206963171072	17.9170122644644	1.60195179518024	Delayed up
chr1:145287465-145287966	37.7667483235698	34.4572680111275	2pl	309.422325423748	-0.3797554527638	8.48316822416738	-0.958980135923836	Delayed down
chr1:145409719-145410220	26.6131470127019	19.114446394167	2pl	87.1690484103392	-0.585212065766386	6.76324806546948	-1.19626366578483	Delayed down
chr1:145475273-145475774	35.4841834871251	36.3904725268379	2pl	75.4610403419355	-0.431714169824587	15.2980377626305	-1.18877773539304	Delayed down
chr1:145535395-145535896	10.6238597584839	2.20673618546884	2pl	72.7178173895346	-0.941768630622056	12.1772555966489	-1.48370639400638	Delayed down
chr1:145620800-145621301	10.8099882594787	3.28227614394964	2pl	31.2711619472417	-5.58988450644714	33.0089369886392	-3.19861336918695	Rapid down
chr1:145707284-145707785	17.0714417623255	13.9865322410466	2pl	93.2545661811133	-0.844103238472384	17.927310671498	-1.63139618944413	Delayed down
chr1:145891843-145892344	0.74109447550542	-8.74094447404628	2pl	1075.90187935211	-0.404278755444256	41.6805172830907	-4.11463439692145	Rapid down
chr1:14590765-14591266	-23.3189309018869	-34.637741680085	2pl	53.1536272221067	0.753420498364064	7.35462571495536	2.4470921307892	Delayed up
chr1:145908633-145909134	18.4274008270169	9.05484619808889	2pl	47.34237823997	0.92755299807446	10.9015438149142	1.79259904492887	Delayed up
chr1:145978851-145979837	26.1227492198255	-8.09784924863811	2pl	2401.97300431012	0.2919661588815	7.09687471271009	4.17336300587217	Delayed up
chr1:146174457-146174958	39.3384593778738	30.925341595638	2pl	388.994906915089	-0.303561144154276	6.53630323423908	-2.23626705899966	Delayed down
chr1:14634442-14634943	-1.79104956825704	-24.2880079804487	3pl	228.875168150544	-1.25425811856663	23.0065055652764	-1.30139471130661	Rapid down
chr1:146369878-146370379	49.8222083029169	47.9404205092713	2pl	181.321195895277	-0.56073763058357	7.94670630522228	-0.795770194914902	Delayed down
chr1:146472275-146472776	37.0597471389408	30.5172164918617	2pl	667.990627420484	-0.262143398122925	19.6541042201912	-4.49501170902007	Delayed down
chr1:146912917-146913418	-6.77900439983368	-9.0916637217693	2pl	47.8907949547052	0.546136566617465	14.4255440698775	1.21364982920495	Delayed up
chr1:14700622-14701412	26.8227836119131	-19.3348015279795	2pl	146.407239168289	1.02402973710913	7.98474783849168	2.47340383479654	Delayed up
chr1:1470558-1471395	43.8750744471031	39.826868969776	2pl	201.05200667438	-0.349436125346005	12.5400595519941	-1.44801468781569	Delayed down
chr1:147242324-147242825	-35.379297537805	-44.4065198513016	3pl	759.965991684044	0.210626247180684	3.28264193377529	2.97105809744707	Delayed up
chr1:14732932-14733866	22.5599971604591	9.88148024321201	2pl	797.686563349132	0.297665021038541	8.44337049822966	1.53296451460287	Delayed up
chr1:147504886-147505387	27.4043198604161	11.8647443876751	2pl	445.800673065756	-0.272705053520076	4.1015393965551	-1.80926302147244	Delayed down
chr1:147509945-147510446	-23.3750959720507	-26.2050403759661	2pl	154.284687072636	-0.484107990249311	9.99693105625778	-0.862447293765426	Delayed down
chr1:147534226-147534727	15.2590070392105	9.52504434821649	2pl	51.2254998639462	0.619240135556477	12.5986247784151	1.18515099239622	Delayed up
chr1:14755817-14756318	36.6687004883259	37.8532176327207	2pl	192.808099546944	-0.416009915176788	10.2658830027601	-0.751808395380039	Delayed down
chr1:147579491-147579992	11.6345211908083	4.59897357694753	2pl	243.224896674543	0.290123398980052	6.22609437509989	1.33561898942422	Delayed up
chr1:147687069-147687570	31.8398418261338	29.5291327431194	2pl	33.8960960029941	-0.748806103517303	20.6586474317798	-2.0886515076179	Rapid down
chr1:147807337-147807838	19.9503412051908	14.3399652962494	2pl	73.1362316393708	0.542945481565113	14.5531768501311	1.97209338355471	Delayed up
chr1:147833360-147833861	17.9745764215532	14.2077576603517	2pl	50.3062487856487	-0.837125833004391	7.64320837280814	-1.63191306181758	Delayed down
chr1:147912386-147912887	19.6810801464042	-3.01089158713763	2pl	167.369091551039	0.546078804176626	10.7167826018063	2.34531338154979	Delayed up
chr1:147941187-147941688	17.1120202419911	11.1531422291144	2pl	31.1046671394307	-5.41784308065178	34.3335538396514	-3.22825127180278	Rapid down
chr1:14826095-14826596	-3.74945874403885	-1.75215334722156	2pl	316.842513433595	-0.670652692953793	42.7242929516852	-2.77773922054637	Rapid down
chr1:148276453-148276954	34.3158760150544	29.3619620151227	2pl	32.3161718379399	0.647551148076361	5.92926383046621	0.689167060522443	Delayed up
chr1:148307723-148308224	13.233124409293	11.9650818618497	2pl	229.65116038897	-0.65354071944396	22.5469556436968	-1.58967805319465	Rapid down
chr1:148529152-148529653	54.8217010708592	54.215198278145	2pl	142.000454328556	-0.387387377281027	9.92278550448784	-0.763548795575043	Delayed down
chr1:14906653-14907154	24.3444190603007	13.0646600240041	2pl	61.6325874469495	-0.901415899636337	11.1213068389844	-3.17520965521342	Rapid down
chr1:149103480-149103981	26.7597565676678	18.3884920189058	2pl	344.310367797626	-0.352932179074025	14.6555847494473	-1.57946493344461	Delayed down
chr1:14911136-14911637	-3.71328366567681	-13.7181562428526	2pl	196.796950192069	0.56727933818304	11.4437339377109	1.10316586318376	Delayed up
chr1:14946510-14947011	48.4091758752402	50.0546421229889	2pl	330.014110567863	0.382162216899552	62.1639447694423	4.88866457494921	Delayed up
chr1:149644740-149645567	50.0699062856572	51.322793057105	2pl	122.634871636449	-0.476044494211361	22.0831131757527	-1.17408627679774	Delayed down
chr1:14968356-14968857	22.7837520576127	10.0008570002285	2pl	833.686964146756	-0.278190713617348	7.10998050766871	-1.10826572774039	Delayed down
chr1:14980745-14981246	24.5781538039195	25.1412617938256	2pl	74.9959723712788	0.758738784652378	20.1589934961813	1.28495876377991	Delayed up
chr1:149915775-149916276	37.9413699553004	40.4040694080785	2pl	222.104767052576	0.307217553137447	30.3716079351625	1.83734001151216	Delayed up
chr1:149936640-149937141	-2.73553934690504	-9.5703465333948	2pl	111.130603228679	0.515762530799927	9.12785832472637	1.0551246182472	Delayed up
chr1:149938976-149939750	5.48384079272427	-24.1972678600353	2pl	675.998118166343	0.770107322287262	9.56898528819459	1.77485254231307	Delayed up
chr1:149942193-149942694	39.3194591959892	32.5862608719162	2pl	228.567760980834	0.31199565623891	9.02178340450029	1.27455015241872	Delayed up
chr1:150173241-150173742	24.6390169518065	-3.53846601782393	2pl	312.899663229589	-0.779998876726502	9.91469668745541	-1.67427387486372	Rapid down
chr1:150256580-150257398	18.0781642212077	13.0119377293952	2pl	540.368142730364	-0.732210204905098	25.3104435938217	-2.1085036835035	Rapid down
chr1:150257494-150257995	23.2983943187632	25.0533083025109	2pl	365.052538242257	-0.279195960659565	40.2611389815152	-3.11761046100465	Delayed down
chr1:150532129-150532952	-3.01354779424733	-6.35814737486555	2pl	341.385898045766	-0.923841699403905	44.8759864795568	-3.81028697831997	Rapid down
chr1:150537577-150538417	47.6793909279167	39.6647521667081	2pl	90.976535051084	0.485778204412659	4.53253957794732	1.80515950280092	Delayed up
chr1:150561951-150562797	24.58445928273	10.9219362863385	2pl	1769.62040666451	-0.535844943201893	16.6368896765614	-1.74113678651579	Delayed down
chr1:150567645-150568620	35.5155210979533	27.8371303833284	2pl	1701.42234230109	-0.220743257948657	6.21067325705539	-87.7958299120127	Delayed down
chr1:150579088-150580025	-28.6037130575787	-46.2613661123053	3pl	2161.97128838975	0.230375607567669	3.01661760082658	4.60800237835084	Delayed up
chr1:150604365-150605176	12.9753213216718	-24.5044929366463	2pl	320.092039128489	1.05458908479991	7.74340184545205	1.76946168536873	Delayed up
chr1:150764526-150765027	23.3871072918216	25.172404759924	2pl	81.6073172759118	-0.578104019740151	29.6821451880398	-1.45148314330044	Delayed down
chr1:150765142-150766273	26.1584414415395	21.5438188916357	2pl	231.647554685481	-0.329647909823569	8.5355776359164	-4.83900961404651	Delayed down
chr1:150799010-150799511	43.1246919887086	43.2129398354304	2pl	65.423080924132	-0.56975577206642	8.52435620354997	-0.728273194201945	Delayed down
chr1:150806454-150808603	20.2476505644209	22.0802469087522	2pl	811.390473014052	-0.29217837338374	33.8472364846559	-2.00861455570632	Delayed down
chr1:15088607-15089108	20.2425989547807	2.83494957376905	3pl	171.216744151663	-0.454062095301905	7.11098924769877	-1.6803194429574	Delayed down
chr1:15090381-15090882	35.4807431931159	14.7393926710856	2pl	451.248546846195	-0.579043776852757	9.56691538973097	-3.54206163640462	Delayed down
chr1:150981110-150981611	24.3308927188468	15.9464707369565	2pl	128.956253261453	-0.38183941025447	6.85990945762991	-3.80968384732203	Delayed down
chr1:151006311-151007142	-0.228426624260842	0.34974315376697	2pl	922.856327530012	-0.365340157795428	31.0572627871841	-2.09982691345811	Delayed down
chr1:151106874-151107375	27.0111632175626	21.1755597969979	2pl	45.3954118311551	0.837194824207742	8.2066971317574	1.23065605703033	Delayed up
chr1:151309874-151310375	46.5497063726333	46.9688291110493	2pl	314.118835454872	-0.257048440924861	12.3891029792869	-1.00639471156831	Delayed down
chr1:15139624-15140125	-21.0931552332089	-26.779198286366	2pl	1171.87509968935	-0.30297012146451	6.50560613577624	-1.76631386121007	Delayed down
chr1:151443806-151444307	37.7568607115256	24.1137863490781	2pl	162.313665250833	0.381155378912624	9.93460728414439	3.30723556426722	Delayed up
chr1:151502330-151502831	23.1760298947428	19.7330393666825	2pl	27.2539537684326	-1.43164597214181	38.5623001357343	-4.1207317871027	Rapid down
chr1:15151345-15151846	-3.06597450558124	-25.303449670161	3pl	472.458829125262	-1.8063080502174	23.4614364559409	-1.07789850589972	Rapid down
chr1:151547068-151547569	45.5695931075542	33.252343655147	2pl	315.143826123906	-0.352462857499142	2.10113271801911	-5.46098625455535	Delayed down
chr1:15156046-15156547	-21.4971253474176	-35.0364703724432	3pl	209.472896040435	-0.698794333545662	14.2224946726204	-1.47005308283113	Delayed down
chr1:151562621-151563122	45.0275129792178	46.0651916213056	2pl	151.282706436637	0.317535424024901	43.0379747945002	2.32397062050227	Delayed up
chr1:151581426-151582395	15.9807857184606	10.129725277519	2pl	140.468144267841	-0.328624035205777	2.11651401845347	-25.8384150871501	Delayed down
chr1:151727993-151729149	39.1747486880855	39.3952452440686	2pl	143.423957501625	0.372632580234978	33.5322393199234	2.24380752037789	Delayed up
chr1:151836384-151836885	17.8494152246407	20.2322358554292	3pl	306.021730149505	0.293414535198085	54.1475110417299	1.1400200558298	Delayed up
chr1:151839630-151840131	-18.4383329533051	-26.384259751625	2pl	199.30471141457	-1.85613930826861	30.6550027228976	-2.30199135550547	Rapid down
chr1:151847876-151848998	29.4103483426367	23.8486005214288	2pl	336.653425959445	-0.289812229827819	3.1387796784783	-32.4882622493595	Delayed down
chr1:15189663-15190164	1.33580074441956	-8.09199165523351	2pl	135.404414007527	-0.96768496196431	30.2070345479649	-2.78556564880881	Rapid down
chr1:151945707-151946208	20.38189337235	6.36853075776718	2pl	454.224309417978	0.443730945009586	19.8571205671999	2.31579151997046	Delayed up
chr1:152047874-152048851	14.0832223945527	-6.60152726159045	2pl	2109.48047461651	0.333904244869091	9.00089993957256	2.33955601054122	Delayed up
chr1:15206334-15207813	34.9616944993048	24.9225435476114	2pl	587.40484037658	-0.399272996269286	4.85291792193134	-1.89914830174074	Delayed down
chr1:15224148-15224649	17.794360487514	0.398589959476028	2pl	275.119125434842	0.48358132548635	5.87448194911196	1.77897562925765	Delayed up
chr1:15324492-15324993	30.9871322885798	24.3527136389327	2pl	91.9288440248991	0.479102864569327	9.08706212236006	2.21693355319312	Delayed up
chr1:15326615-15327116	45.553890256188	42.7221093497418	2pl	274.767434950497	0.287896235509831	39.3881107532976	5.0803567514317	Delayed up
chr1:153510865-153511366	36.0526630977629	35.1750515924856	2pl	397.211987287425	-0.276141539223526	12.9578752406877	-0.953140687135199	Delayed down
chr1:153532748-153533546	30.9053870249356	27.5612426445531	2pl	431.268269905411	-0.237615324863537	14.8807380618688	-1.33383973694313	Delayed down
chr1:153544938-153545439	6.37191582715677	-3.08270846998356	3pl	860.545020026487	-0.324766467686435	17.0033978703455	-0.916640763180743	Delayed down
chr1:153545456-153545957	24.7441988691465	17.881095951171	3pl	786.966867516368	-0.335394550764616	16.2249815512026	-0.715628960818839	Delayed down
chr1:153566390-153566891	30.7031770471648	34.2076982274516	2pl	600.279496791737	-0.549773307334236	54.5991087451802	-6.18528539400309	Rapid down
chr1:15356797-15357298	41.4837331710343	38.8779150581528	2pl	47.5108153537275	0.608871258289084	6.28671052707399	0.710397364330087	Delayed up
chr1:153568009-153568856	12.0384118983197	-0.804905628465063	3pl	1291.612885225	-0.485991510842843	23.6407514988511	-1.09351082843211	Delayed down
chr1:153608366-153609601	-0.304276620347044	-4.9442327027407	2pl	757.166261824283	-0.616836166933702	33.6540106654195	-2.70208370999614	Rapid down
chr1:15364791-15365292	33.3516721457124	24.8714683141164	2pl	21.6489360448077	-1.1573825669808	32.9906081837696	-5.57669108355986	Rapid down
chr1:153749941-153750442	61.4153409332308	47.2903999812279	2pl	67.3422949244321	0.485368532634711	7.77582473126123	5.24346981029669	Delayed up
chr1:153771197-153771698	-5.55756153612476	-11.1435841620114	2pl	275.728808653109	-0.436786391901525	6.81626476838146	-8.85617741383708	Delayed down
chr1:153783230-153784024	-17.1000816015619	-26.2262106418247	2pl	899.018552590243	0.317529577246727	4.40056676413663	1.98136983849878	Delayed up
chr1:154190473-154190974	-1.47491094783504	-6.6767853940216	2pl	49.9176054643193	0.763655098490033	13.5001400401448	1.74169819948385	Delayed up
chr1:154272772-154273273	9.83958026914156	11.9900813596446	2pl	195.586100973343	-0.34409524545325	29.0403101112079	-2.51551574606934	Delayed down
chr1:154352871-154353372	48.8898684111319	32.0646133446573	3pl	422.179336761291	-0.307311526344063	4.66066811348483	-3.70329952040892	Delayed down
chr1:154405680-154406181	-24.307921632938	-25.5833570805904	2pl	192.415282578422	-0.269056650186313	83.6725401332312	-14.0727474923392	Delayed down
chr1:154496914-154497415	22.9312003780342	11.4320014053073	2pl	161.235522372098	-0.508218090590543	26.0724602967586	-19.3358811301139	Delayed down
chr1:154501709-154502210	1.13351070168474	-7.61167978341974	2pl	54.980301873096	0.787770337680977	7.58792968126015	1.30496967092208	Delayed up
chr1:15459898-15460399	3.17123778327116	-5.95666444747568	2pl	41.1128375077295	1.03115393851414	7.56677603665258	1.11444344769009	Delayed up
chr1:154710027-154710528	39.1842811081712	39.904180631852	2pl	32.1299628534952	-0.918429255534379	20.907286431051	-1.5474966499348	Rapid down
chr1:154751537-154752038	36.4999344235882	28.3848572942793	2pl	75.4266940221634	-0.631282205863708	5.56182865539701	-0.741573720840691	Delayed down
chr1:154775679-154776180	35.0605013498873	28.9086456190354	2pl	230.059367744886	-0.412393201003274	5.15043316336179	-0.929968416174922	Delayed down
chr1:154788788-154789289	34.0180250678748	26.9643720600307	2pl	91.1369127469275	-0.435511530173383	6.22863299662591	-4.86026863908416	Delayed down
chr1:154821017-154821518	6.92342974123614	2.67955578303272	2pl	68.8550084969239	-0.549265713148825	2.07806984586454	-4.62741171910605	Delayed down
chr1:154837685-154838186	-40.9605435753409	-45.4387934355862	2pl	222.473080034089	-1.19031422325883	6.24575296098233	-5.48016062003487	Delayed down
chr1:154846710-154847211	29.5629476466893	23.8622594829483	2pl	50.0378788489017	0.51077891890397	29.29341010425	9.33736073273956	Delayed up
chr1:154851718-154852219	66.9845394051645	68.4813014154329	2pl	207.870489824136	0.299635914299659	15.1036504108266	1.1944418927515	Delayed up
chr1:154884754-154885255	12.2909211345919	-18.1101166335064	2pl	151.428348736847	-1.03353445519089	9.88426958412638	-1.64939782517654	Delayed down
chr1:154895259-154896134	42.7533894623265	33.031994384635	2pl	261.515436216627	-0.517012394523542	6.55881089406737	-6.84572058417379	Delayed down
chr1:154941325-154941826	11.4094071359215	-6.70142714418777	2pl	323.794030376802	-0.581184999930747	5.55292701495769	-1.4513914855956	Delayed down
chr1:155011979-155012480	13.8276631459224	9.80151166391965	2pl	311.774458848714	0.28307898387148	26.2320749797529	3.38400019319721	Rapid up
chr1:155017096-155017889	33.0309305913573	29.4753780365887	2pl	1164.65738918556	0.256307843702117	2.02253599708923	4.24876369415635	Delayed up
chr1:155113551-155114052	-12.7033405850265	-20.3703511972926	2pl	84.0649712372484	-0.537087085628992	8.07291669680166	-2.5542678901215	Delayed down
chr1:155124503-155125004	-31.3464821179231	-43.0015725776134	2pl	147.836347841306	-0.909067706134644	7.18220912838975	-3.94136190339231	Delayed down
chr1:155126126-155127010	43.5075816453913	38.2540518286307	2pl	581.099272821353	-0.333071790140708	12.2234992060196	-3.02962313523242	Delayed down
chr1:155165884-155166385	-14.8496064043619	-34.6839933575055	2pl	356.818339073564	-1.32436683283488	13.280360339218	-1.34003337375843	Delayed down
chr1:155166720-155167221	40.7995940597009	32.4371381650673	2pl	754.159966418659	-0.335407102385623	10.8810170733369	-1.95425246803653	Delayed down
chr1:1554876-1555377	20.2131564669505	19.7030941878747	2pl	188.059669636449	-0.391621750970342	31.243944198324	-1.6222377254881	Delayed down
chr1:155513493-155513994	15.5548320519197	16.3913857358368	2pl	52.3933101786621	0.54126270848177	39.70177301807	2.16293474669957	Delayed up
chr1:155547034-155547535	25.7262089240598	-3.60115815618876	2pl	161.325066202479	0.780869250771	11.5210292687542	2.09332760296463	Delayed up
chr1:155598881-155599382	29.2292600911717	17.1071664132209	2pl	217.633629079413	-0.470543636871304	4.88327775317308	-0.962826587091699	Delayed down
chr1:155623111-155623612	10.9134312228813	0.786534952463416	2pl	92.9980379886443	-1.06151409456045	9.36455747671152	-1.09852507671598	Delayed down
chr1:155688122-155689312	49.2602196592735	46.7934491940209	2pl	1519.59692641505	0.265218140884488	2.22340108965486	7.82989314460523	Delayed up
chr1:155701627-155702128	21.3959923083348	25.5571521213721	2pl	29.5882077969784	-0.747439395302735	21.6373152429896	-1.20131767884059	Delayed down
chr1:155968619-155969120	-8.36386407612082	-20.2397264009662	3pl	140.031545376459	-0.45949584027987	6.9830900696125	-1.53121859720169	Rapid down
chr1:156006923-156007424	4.22221842592803	-0.414355892826254	2pl	93.5059105087537	-1.43631758897163	40.1947363927512	-3.52625753189369	Rapid down
chr1:156009357-156009858	24.593616840655	17.5332628744982	2pl	140.048846090216	-0.837264418900656	19.7157820554777	-1.44050988136361	Rapid down
chr1:156070273-156070774	4.7081868990643	0.503281289794992	2pl	199.515782219319	-0.868885534307444	21.7085337929788	-1.62422420349137	Delayed down
chr1:156073704-156074205	23.3478150274153	19.5716404375721	2pl	185.935368961747	-0.397675436554516	22.5189143526269	-2.63910666881974	Rapid down
chr1:156075812-156076313	4.74985755988063	1.29882071682744	2pl	152.313295072735	-0.657545651250055	18.1963939144184	-1.90347286338815	Delayed down
chr1:156090659-156091160	18.3340891382338	-4.18034318135955	2pl	325.565857655878	-0.39855146557807	13.4570577473406	-1.91959444702239	Delayed down
chr1:156095786-156096287	6.16883704818789	-13.0173789462446	2pl	303.45540891224	-0.736149256348034	13.3115903120885	-1.33469209073002	Delayed down
chr1:156096546-156097047	12.5113297756604	10.5919799204726	2pl	546.683125334716	-0.267983324472764	25.2136969437305	-10.0306060336642	Delayed down
chr1:156105213-156105714	-0.0496802555634996	-19.9104992823898	2pl	730.544767024585	-0.489143838117352	14.6303965274703	-1.37124614248901	Delayed down
chr1:156115771-156116272	21.2718923605269	12.3413168695901	2pl	184.942102103157	-0.402864161504444	11.7910909485773	-1.79294096020577	Delayed down
chr1:156123636-156124137	-20.450662959559	-27.5501108619335	2pl	560.214866368786	-0.947227378900959	23.6014610346692	-1.86749660320529	Rapid down
chr1:156126081-156126582	36.203543262029	35.9630899545244	2pl	422.184534135095	-0.306397427657779	25.2766217113406	-1.66706637307364	Delayed down
chr1:156129303-156130562	-0.455631959274701	-29.4612096857898	2pl	2522.35153410067	-0.671210012743462	19.1790013398614	-1.74022413914952	Rapid down
chr1:156181711-156182212	-6.54686031624266	-6.28696521822017	3pl	122.030381046952	-1.44697773819214	39.4284977205877	-1.05376604641131	Rapid down
chr1:156239415-156240211	-2.08202350036028	-7.52334954643378	2pl	219.957672649959	0.353978576302739	21.222818567528	3.30413241753293	Delayed up
chr1:156251607-156252108	-7.96360872787146	-14.9163795905621	2pl	352.326444232723	-3.98749164464218	41.5133153880273	-3.6402129369868	Rapid down
chr1:156260914-156261415	5.6303719770191	5.40806393039891	2pl	53.6736979146691	-2.5629506466331	48.0016427357169	-3.52102887658321	Rapid down
chr1:156338147-156339033	38.0546539650181	32.3911649344558	2pl	2918.97254030787	0.204096930435739	5.26905859142507	1.00405700534655	Delayed up
chr1:156346559-156347060	31.6475856208273	22.5814026963572	2pl	40.9712817771817	-0.720026819405696	5.48793808524785	-2.53620141536957	Delayed down
chr1:156388416-156388917	-12.0277022885323	-11.5959392155887	2pl	165.533012681897	-1.22591005990146	37.4485948266075	-2.21319268958017	Rapid down
chr1:156639768-156640269	53.0239857999807	47.9915186336641	2pl	355.604604751582	0.289346026148142	19.5451834391984	2.16409576267722	Delayed up
chr1:156641686-156642187	15.1479056957891	13.3711687015659	2pl	386.076931200839	-0.262915571597961	30.0232785673474	-2.85379674723368	Delayed down
chr1:156659947-156660448	49.5285959316725	38.6029062256024	2pl	1368.16834280112	0.200959488169457	3.33171477230117	4.16916089657735	Delayed up
chr1:156661424-156662337	10.638075696404	5.09292099560801	2pl	1161.76417638695	-0.685496593935508	22.0120968106173	-2.15845556001717	Rapid down
chr1:156664823-156665324	27.1699824231511	13.7314649138304	2pl	550.992060394746	0.377302493495241	6.70780952862532	1.54059496332705	Delayed up
chr1:156675345-156676185	24.6398951744232	-1.44338914522189	3pl	1823.23297043928	-0.470374794530285	9.14983706413768	-1.49439757547149	Delayed down
chr1:156697415-156697916	25.0039639065221	17.720797794853	2pl	708.283137717193	0.474941445680164	17.712779607183	1.58779045587424	Delayed up
chr1:156728224-156729379	-6.55857202993971	-6.78336558998843	2pl	2281.9698310465	0.173961586854368	11.0090547542536	1.03173990297093	Delayed up
chr1:156773094-156773595	32.3453807808779	24.7207110463473	2pl	48.4619713212132	-0.715596411527554	27.2228807542197	-3.05536321914342	Rapid down
chr1:156782999-156783500	25.0058335831922	19.1507619186221	2pl	35.4882385718493	0.615583655596314	7.56387967491684	1.024733284854	Delayed up
chr1:15684750-15685251	24.777948244468	21.8613951650618	2pl	276.828253783418	0.476846131918644	10.0389158127407	1.32865670943058	Delayed up
chr1:156866303-156867429	8.97785902176504	-10.7654486680679	2pl	821.752853653319	-0.452265432827923	11.1082625785864	-1.2566238107638	Rapid down
chr1:156874488-156874989	5.76480174967601	-2.97286164450523	2pl	79.7151009549978	0.554892755797593	7.62221110489058	1.2562703197544	Delayed up
chr1:156898161-156898662	-28.6187794026351	-34.1339511166475	2pl	529.332760293075	-0.232827490967229	5.51748603427674	-1.69000864967693	Delayed down
chr1:156926105-156926606	29.6251026727715	27.0440000013559	2pl	204.292209907974	0.288273115510765	24.3694964612149	1.78548566717999	Delayed up
chr1:157004243-157005185	49.1474033785643	45.8897197358611	2pl	402.117969332917	0.237223403181703	31.2833413220008	3.0307240409985	Delayed up
chr1:157033986-157034487	-45.2248436536097	-47.5792843774549	2pl	43.4358161855053	-2.17040061360344	59.3673277372132	-4.43069730834359	Rapid down
chr1:157080669-157081170	28.6185468800028	30.7297769537485	2pl	86.7233897879223	0.434376450082011	46.0969285083651	2.28325549038221	Delayed up
chr1:157207546-157208047	29.2007241406752	15.2600284160429	2pl	70.4861567049345	-0.818181915176049	7.04444083126305	-1.26488234845145	Delayed down
chr1:157308404-157308905	10.6303953097122	-5.06098285102828	2pl	58.2399598608533	1.0062430313433	17.7659967364818	2.00861883058123	Delayed up
chr1:157497444-157497945	21.9325302292602	12.226823021316	3pl	38.7839784610421	-0.974858604293047	25.1045957143873	-7.57236308210159	Delayed down
chr1:157574744-157575245	43.420405157205	39.2350681976227	2pl	246.547129709393	-0.285614401609815	13.7534630907344	-1.27566192638443	Delayed down
chr1:157580158-157581274	27.7136239575836	28.0939071688732	2pl	203.34677011936	-0.581592432789103	21.880877053379	-1.4834318382929	Delayed down
chr1:157595844-157596756	45.2488635651915	23.8111268659745	3pl	356.607951565267	0.316651378430402	10.041110027361	4.26517069040927	Delayed up
chr1:157691349-157691850	10.3623615314358	3.64893308656032	2pl	714.9212647015	-0.288244478212286	25.2498384436668	-2.23028090953082	Rapid down
chr1:15788197-15788698	-7.95935790248341	-23.6657669770014	2pl	94.0622312734819	0.73009208618916	8.29559553750624	5.91564907940828	Delayed up
chr1:15798949-15799450	26.4828508501943	18.6433241167213	2pl	116.584579998409	0.850436557092363	7.79766474237285	1.03457581773022	Delayed up
chr1:157993093-157995923	33.5638572194038	34.1814843361986	2pl	1648.29582505263	-0.21857432702377	45.4848204933447	-2.59643298958772	Rapid down
chr1:15800125-15800626	38.5023375443599	26.7855175915372	2pl	565.243399448058	0.422953828123099	5.65094978697068	1.49404035292756	Delayed up
chr1:158001985-158002486	20.2803224344863	21.568179819347	2pl	328.596599050771	-0.410959108144864	38.262684742334	-2.82032218447781	Delayed down
chr1:158002542-158003828	20.9788026289712	16.3928422103397	2pl	687.096947583789	-0.710994748655067	30.8379492228383	-3.21437367725382	Rapid down
chr1:158018051-158018552	19.1087059043156	16.1977245218583	2pl	245.723496906292	-0.63253786225864	11.593611385541	-1.04590498326717	Delayed down
chr1:158025164-158026058	-7.69771215087587	-16.4303640808868	2pl	162.142148219584	0.372908925645596	19.4684603948104	1.92565364294479	Delayed up
chr1:158043190-158043691	-5.3682169690253	-3.99361770085429	2pl	84.2540924547529	-1.06766710218788	37.6192407194952	-2.34316877959527	Rapid down
chr1:158100221-158100952	43.503469679448	35.7561990778489	2pl	94.6177695969403	-0.54073107509061	5.10745178916647	-1.23184194410722	Delayed down
chr1:158173562-158174063	34.5674890192872	35.7048352865023	2pl	143.076461692796	0.481431472518923	37.5072873093214	1.79329124155521	Rapid up
chr1:158176929-158177430	40.1589923558025	34.7699676971353	2pl	134.442000979866	0.527175470346914	6.9512306186822	1.66753869062384	Delayed up
chr1:158180742-158181243	42.4199956378066	41.3265325801497	2pl	255.151626074621	0.50393286939923	14.9211168723698	1.23612070287624	Delayed up
chr1:15849340-15849841	22.0000340489575	18.5017171749676	3pl	1110.98750469816	-0.2685179600017	23.8653140116691	-0.640178817037604	Delayed down
chr1:15886207-15886708	22.6152674826282	12.2620231927927	2pl	757.316254303757	-0.431389973649287	12.9943693949216	-1.28353945729402	Delayed down
chr1:159056263-159056764	23.2110133410744	21.380320731045	2pl	57.3655178506073	-1.13003437144048	31.6386546990456	-2.60959320844276	Rapid down
chr1:1591437-1591938	24.6350031599023	0.713741819993348	2pl	42.2100929507944	0.851518801381035	4.06353731788165	3.58327451096935	Delayed up
chr1:159229894-159230395	25.7963217603239	18.0034157059145	2pl	40.1512437456597	0.610201195369837	13.4201009655189	1.89874659559518	Delayed up
chr1:159824436-159824937	-0.799363703572094	-6.33240080587159	2pl	354.689842640354	0.421683513230157	31.7482292872517	3.94279944804297	Delayed up
chr1:159844598-159845099	18.1361846314543	17.2775061284904	2pl	71.1385221004434	-0.518068019838874	54.7556641081146	-4.67410017021894	Rapid down
chr1:159875059-159875560	18.1251065605485	17.4176342533198	2pl	147.334390393464	0.475857569239654	39.7361822276619	2.86401577254046	Delayed up
chr1:159889812-159890313	5.39360998001077	-21.959396421524	2pl	118.162118197321	0.675160770853126	5.37840991836022	3.06419555398645	Delayed up
chr1:159895940-159896441	49.323091919877	42.0475305785109	2pl	117.635597855236	-0.391965973422235	3.28878902526539	-4.89962359391655	Delayed down
chr1:159899926-159900793	37.8111048747774	36.9443472460042	2pl	757.735066343769	0.243147553858495	32.0248149605196	4.62435505134712	Delayed up
chr1:159915837-159916711	6.96448822161117	3.48905944286382	2pl	198.029747276213	0.419814841475922	31.9915184699807	3.43398861762414	Rapid up
chr1:159922730-159923231	0.0309056252482964	-13.1892300035782	3pl	298.164605108207	-0.388502518761955	2.32598547016172	-7.70052700494291	Delayed down
chr1:159925016-159925807	25.9990719105793	13.5007007397749	2pl	1512.97718656622	0.23127763500676	5.2831978214061	1.96445692528855	Delayed up
chr1:159941065-159941566	37.0769025907695	37.6648011502822	2pl	137.45835919802	-0.429233504678849	43.698276153867	-2.25268009394182	Rapid down
chr1:160061353-160061854	-29.3050097460589	-41.5271512225012	2pl	376.98050427663	-0.735709958910848	9.15061525430539	-1.51570675066572	Delayed down
chr1:160064680-160065181	-1.092271732928	-4.47413227988285	2pl	93.8918730537052	-0.660938142051674	9.37028055269387	-1.77397243865101	Delayed down
chr1:160115424-160115925	42.2593365851658	30.81329638037	2pl	275.649743667676	-0.330642131294785	4.59095643524522	-1.6324668068295	Delayed down
chr1:160168943-160169931	33.8000877937363	28.6065696416579	2pl	353.777981282076	-0.315008945971766	8.78600828267652	-0.883143648170519	Delayed down
chr1:16017415-16017916	59.5533307609439	57.3528315854918	2pl	121.716070638163	-0.394655606162373	9.37373296107516	-1.26585830031639	Delayed down
chr1:160193026-160193527	-2.33881485412172	-13.9698287510569	2pl	470.598699664637	0.306506640911182	15.5227203421319	1.12384364492856	Delayed up
chr1:160272559-160273334	-13.3419560487795	-12.1845790369468	2pl	160.391326538092	0.434052546111123	21.2831618083815	1.21541612806752	Delayed up
chr1:160405243-160405744	13.2649920457182	11.7536198418795	2pl	97.7522202472702	0.558158529965317	16.5101447047883	1.17913722299589	Delayed up
chr1:160458950-160459451	16.4472806407564	7.48665732578029	2pl	93.0750544951682	-1.14851187676315	19.0986151468964	-2.46378676870606	Rapid down
chr1:160474224-160474725	-18.6967733177047	-20.1412722681457	2pl	40.8671186706863	0.741338200515797	9.30000088775524	0.924863712868651	Delayed up
chr1:160547442-160547943	33.2771389717791	33.0675924932681	2pl	101.423039564456	-0.805988207279945	32.1685972034638	-3.20224160788735	Rapid down
chr1:160631055-160631556	15.0354781299186	-18.3874594244786	2pl	53.0297447281813	1.4350188059162	7.27937324297004	1.23301162789705	Delayed up
chr1:160651387-160651888	17.786288896467	4.40008806975971	2pl	136.764454346285	0.623587788295897	23.9516831634362	8.47126943193281	Delayed up
chr1:160652081-160652582	13.0734537528414	3.1697133353309	2pl	360.097036743276	0.496714314598139	23.889746189129	5.72565058338589	Delayed up
chr1:16067069-16067763	25.6723075737991	22.9563805297186	2pl	84.9798414985741	-0.448080207095603	16.7125125689516	-1.67281212604391	Delayed down
chr1:160861943-160862444	1.47008116884448	-5.20773600152393	2pl	204.075940346131	0.473544513800375	29.9731077652909	4.08942753077367	Rapid up
chr1:160925350-160926252	-5.12805915082653	-16.7350547701073	2pl	901.211942893571	0.382221740233818	17.9908782485978	1.50984791731108	Delayed up
chr1:160951321-160951822	24.3069250787043	19.0819845943513	2pl	115.89174950003	0.373697196599291	7.98687995946492	1.52129929320826	Delayed up
chr1:160993541-160994042	33.4824473623921	34.7428010876564	2pl	81.4706116777606	0.409016678181263	16.449585640832	0.828085554416262	Delayed up
chr1:161008769-161009270	12.9949814783616	5.98797480773503	2pl	92.7297994480919	0.879758523407508	15.0760842716036	1.51398298174914	Delayed up
chr1:161020539-161021689	34.2196602352779	34.6163561383407	2pl	528.666596332828	-0.259004405593459	35.7786074101693	-1.91035221122772	Delayed down
chr1:161072663-161073164	7.77777684281143	-15.2168721076389	2pl	272.087060408743	-0.762424282685791	11.9980364531491	-1.21267079127428	Delayed down
chr1:161083244-161083745	8.17191080836837	-0.589667543862982	2pl	154.441457589253	0.452020098835426	8.45713540215607	1.19198202373121	Delayed up
chr1:161097598-161098594	7.54730984799952	1.51063708232076	2pl	956.567794545997	-0.222241151798278	9.1405524072603	-1.09412797258449	Delayed down
chr1:16112909-16113410	26.2420158567706	25.2793795587498	2pl	324.155949464987	-0.457641878441105	27.6275113340996	-2.1018589626249	Delayed down
chr1:161153715-161154216	33.1095699955467	26.3168296922606	2pl	411.900814079255	-0.310779910057279	14.298284144321	-1.42206170758681	Delayed down
chr1:161190785-161191580	20.623708746029	22.5138244924345	2pl	250.142277104103	-0.490669695832531	42.2081692376824	-2.56398780735812	Delayed down
chr1:16127652-16128592	12.4104075187758	7.5715741784867	2pl	408.283115496087	-0.841296666270237	25.1530850407361	-2.06865552798549	Rapid down
chr1:16145518-16146733	17.8206924847654	8.07773284874651	2pl	634.284139395909	0.476761071647207	9.1103197456046	1.90074081031397	Delayed up
chr1:16152347-16152848	31.2309441758142	26.8514738163636	2pl	125.753355781051	-0.356431398922066	21.6965143463231	-2.22630523211446	Delayed down
chr1:161532467-161533404	16.2850902286829	13.7562924616708	2pl	1182.80732092559	-0.220611397487187	9.38924398283631	-1.67614333529824	Delayed down
chr1:16155890-16156391	33.7808771194422	28.1880870972541	2pl	464.017573388039	-0.379473691565101	9.35625728349085	-1.15367460321937	Delayed down
chr1:161612894-161613395	25.3782745901285	26.7083760336512	2pl	389.165526012824	-0.304914919776358	15.9897703652759	-1.44921231907106	Delayed down
chr1:16165359-16165860	14.6918179830292	15.0224944988434	2pl	85.2709586319381	-0.969831234717888	19.0056721681171	-1.29373821566623	Rapid down
chr1:161706743-161707244	4.25590611140415	4.75698651869744	2pl	35.5372262491072	-1.25004756575236	48.4031805380244	-3.01770220102695	Rapid down
chr1:161848623-161849124	52.5562009082838	50.0541101464854	2pl	52.5000297697534	0.71424952063119	9.08540081710045	0.936905998379999	Delayed up
chr1:16189864-16190365	22.169982436789	20.9764040606356	2pl	108.356734293026	0.441053422001499	44.8878263695331	5.36231353858738	Delayed up
chr1:161923601-161924438	43.9806222565416	43.1638842908464	2pl	324.427203200043	0.334933522457802	23.2378201038309	1.43115576942919	Delayed up
chr1:161929714-161930215	22.4866395965787	18.598795131329	2pl	49.319024118754	-0.543747057409717	7.57329070306372	-2.44436656564545	Delayed down
chr1:161933593-161934094	46.4737812638257	46.4544060431958	2pl	27.0536656154683	0.771948071083167	24.1685614019492	1.44994516112661	Delayed up
chr1:161967362-161967863	31.4241017439949	26.8073236147796	2pl	64.7473349163093	-1.26251769431064	30.6782256180874	-2.51978388525274	Rapid down
chr1:161998765-161999266	-8.54375914214363	-9.84029237892094	2pl	68.2096612082385	0.460271683748339	38.9899889127981	2.56615433746333	Delayed up
chr1:162011306-162011807	-15.7868406446381	-19.2091425061402	2pl	128.758574725687	-1.39327401430554	16.3238512205891	-2.26394522226192	Delayed down
chr1:162116887-162117825	-29.8125855147243	-33.5051921254779	2pl	91.7511632485707	-0.831920108041672	31.294938433454	-2.93078864830147	Rapid down
chr1:162136675-162137176	-33.0563219931386	-36.5168936887013	2pl	49.6320514048503	0.612490550709097	5.47927313352495	3.67737770301162	Delayed up
chr1:162168999-162169802	36.1914618218478	32.9852001319135	2pl	318.987265529133	-0.297428323709394	52.8026559540949	-93.8867174283831	Rapid down
chr1:162175349-162175850	35.5576298757184	33.1241005885531	2pl	121.561690168541	-0.465559088186308	16.3139775610526	-1.44325635125326	Delayed down
chr1:162196315-162196816	9.17298658941049	-9.72659375113209	3pl	322.674530737444	-1.31364264906735	23.3967749359471	-1.28414910197961	Rapid down
chr1:162235380-162235881	8.82831216248638	4.70882941494996	2pl	844.515722961907	0.237987983439993	25.7364040781907	2.11906213296335	Delayed up
chr1:162245787-162246288	31.0542191455564	22.9837903094953	2pl	68.0133526702073	0.568773480533874	6.33609341496705	1.45582693657557	Delayed up
chr1:162630825-162631326	42.0105097092356	39.6067745134102	2pl	598.849019470764	-0.241475651083216	5.02243499665623	-0.955242772061324	Delayed down
chr1:162659105-162659606	-3.19364191395325	-8.16336689125851	2pl	489.511497035774	0.539559460416217	22.2369962764971	1.87255554885353	Delayed up
chr1:162687574-162688075	33.0847257596591	32.6688258931452	2pl	57.5580939505014	0.495305692103925	27.8069156054843	2.01797846925082	Delayed up
chr1:162690569-162691359	28.4098050101519	12.6757625880031	2pl	269.668317684808	0.290023034319938	4.49601935046463	1.82969546667981	Delayed up
chr1:162855697-162856198	37.1061926392485	21.4581882243419	3pl	38.0845437836064	0.672648466816995	7.27605346857818	1.31509645550227	Delayed up
chr1:162893274-162893775	25.4450154334089	15.6669211699393	2pl	52.1898141172749	0.643731683631636	11.8465396198372	2.40838125988725	Delayed up
chr1:163148906-163149407	48.4198644676629	45.3338120919371	2pl	42.0132347991719	0.866169843073759	10.025545271337	1.09770565977791	Delayed up
chr1:163153787-163154288	43.5719547558597	42.7490407893757	2pl	112.014286059269	0.516217605675899	36.4430629538227	3.01804174945104	Delayed up
chr1:163154890-163155835	25.3602057025567	26.560100970306	2pl	211.852403775109	0.375367380979389	39.0132663025614	2.00661875624398	Delayed up
chr1:163162184-163162685	25.2047538412391	17.6462427516393	2pl	31.2432260198701	0.743082119519824	11.3456815067058	1.17604609300933	Delayed up
chr1:163174297-163175505	35.175625839903	31.4270262120723	2pl	480.585305633046	0.248774164917673	19.5647092522301	1.84526075842975	Delayed up
chr1:163182530-163183031	10.5745440460196	0.446641012161267	2pl	156.219782646539	-2.53861714720336	28.1027124613135	-2.31810421184622	Rapid down
chr1:163186866-163187367	-5.88241608204876	-8.59921239745182	2pl	139.272624651301	-0.360365361608093	7.51498229685508	-1.30251707327131	Delayed down
chr1:163201881-163202382	5.05963106407026	2.32122299882601	2pl	81.6864110996901	-0.751509821199885	9.54980857817638	-1.03827208317836	Rapid down
chr1:163202798-163203590	43.5484357848463	32.824448960179	3pl	610.37990439996	-0.334965851223625	5.65585641571162	-2.15225423594635	Delayed down
chr1:163440050-163440551	-0.626509604989694	-24.1080807056478	2pl	239.304726776524	0.912820170886678	11.690546412871	1.48041499653306	Delayed up
chr1:163561475-163562255	24.2494765821611	16.3553372230824	2pl	109.013553009409	0.525243392442139	11.9232228719243	1.32144940625062	Delayed up
chr1:163576296-163577078	38.5766688756728	33.2617104885758	2pl	82.8343817444708	0.441561489649549	10.3726182163954	1.77990372560245	Delayed up
chr1:163655499-163656827	31.3441183505379	27.4030829031022	2pl	114.424014868434	-0.483358319880215	18.077690097185	-3.71208040133205	Delayed down
chr1:163687792-163688662	4.67605058663492	0.984800964776374	2pl	126.421879154469	0.442425915174304	20.2208564509685	1.82816325027254	Delayed up
chr1:163768061-163768977	38.7001461346657	34.9428035520221	2pl	82.0545584544442	0.498633122055706	8.3490417800238	0.876521701835865	Delayed up
chr1:164039945-164040446	30.3159023980501	30.7296313342714	2pl	42.4237162723294	-0.680608050773022	20.3362256484433	-1.08518748909501	Delayed down
chr1:164062304-164062805	28.1758865112708	14.7550032028952	2pl	21.0286069655008	-1.99994450086831	27.1092869040382	-9.90716037961773	Rapid down
chr1:16433056-16433922	38.060167529896	28.162117296778	2pl	179.197047644183	-0.537646571679229	7.85155435844806	-1.69414303482832	Delayed down
chr1:164515661-164516162	34.1351095707098	35.9469319923036	2pl	39.6831263321984	0.563017074718123	47.3359478096364	3.03907705762983	Delayed up
chr1:164518925-164519426	20.8802668547046	15.9710924050904	2pl	101.289933626883	-0.902867263511944	14.0564011322343	-1.45150934315493	Delayed down
chr1:164588551-164589471	1.47661979114339	-11.9868909882775	3pl	1378.85567713924	-0.432766423318075	19.9941733936528	-0.74183605972926	Delayed down
chr1:164601673-164603198	26.3187274221399	23.9109694624436	2pl	377.86202220846	-0.307408066941135	7.91605922745103	-1.17551414607116	Delayed down
chr1:164608684-164609566	46.6885537957554	36.0369797448147	2pl	758.174923910012	-0.520296791258664	4.66900379648639	-2.49060863295231	Delayed down
chr1:164611671-164612172	10.2301422804432	-15.6144189227116	2pl	452.673985636577	-1.98829262876881	14.3237966750647	-1.85175506340174	Rapid down
chr1:164617007-164617508	22.4238908115331	21.3301707517447	2pl	179.024549530523	-0.326786236780251	33.3545754638894	-2.47569222274449	Delayed down
chr1:164648592-164649093	-3.06310015101826	-26.0312093993743	2pl	90.1599718074701	0.685346926198522	6.29165792827248	1.5770293205947	Delayed up
chr1:164671269-164672460	22.6340461633002	15.5989284348751	2pl	136.68656418472	0.356044082275107	9.07850569033754	1.64740937305589	Delayed up
chr1:164725407-164725908	13.4954137386992	15.4150671702355	2pl	79.5203988936589	0.572868106890299	42.8407108736025	2.2421821013653	Delayed up
chr1:164748159-164748660	21.9770973201655	-3.04766727207102	2pl	122.775211187692	1.82927845393121	11.0856846836672	1.60189541074068	Delayed up
chr1:164771657-164772158	47.4035821863429	48.0745729953578	2pl	91.3699615317168	0.402587329321707	55.5960137173389	3.22298511294725	Delayed up
chr1:164772599-164773100	-32.1914496863191	-40.9883584305929	2pl	62.7319947385889	0.663917540440037	8.91869103026665	1.45522955463732	Delayed up
chr1:164774827-164775328	24.2015253065187	7.49126953077699	2pl	66.5346764827933	0.783405324727924	10.4306874274234	2.69698844514729	Delayed up
chr1:164823376-164823877	27.1892812372579	9.60810717989818	2pl	48.5419612084322	0.563597611366815	6.51850964725978	1.57193332152511	Delayed up
chr1:164932545-164933046	39.4533002528545	31.7517087606154	2pl	47.5991440150664	0.602702867053355	13.2366458446411	2.09736979358613	Delayed up
chr1:164995407-164995908	23.4813545388515	4.47712678065993	2pl	36.9829081220701	0.641275755176209	4.10376104194303	2.73342830723072	Delayed up
chr1:164997199-164997700	48.5465730748468	37.0872858961285	2pl	39.3593290521336	0.621050711980116	6.16103108929707	2.047472500429	Delayed up
chr1:165162489-165163314	-2.30448120083293	-5.64560871200406	2pl	171.4145120762	-1.2510764142767	35.2813148955163	-2.87591038120037	Rapid down
chr1:16519145-16519646	41.6801493885748	40.7093556896656	2pl	155.780204444097	-0.360958739855154	7.59212543993201	-0.719442032471113	Delayed down
chr1:165221385-165221886	8.0454956048719	10.3173520029171	3pl	30.7235192395571	-1.75082663962765	34.2395530034551	-0.786909500048377	Rapid down
chr1:165235362-165236422	42.8811637055792	36.2129809805491	2pl	439.137369183033	0.273109351898783	27.2122001934719	9.53356463251652	Delayed up
chr1:165284328-165284829	-4.23115012117217	-14.869488285783	2pl	276.214341001233	1.01328944059402	20.689709169406	1.71031439174165	Delayed up
chr1:165403824-165404325	41.1279501452345	35.4593166540506	2pl	110.787036371755	-0.382570671086353	9.84992322169902	-1.27523238878378	Delayed down
chr1:165467633-165468134	-9.67036879911904	-9.31558309589776	2pl	48.3354409335603	-0.881569972919451	39.5663628505627	-2.906539520705	Rapid down
chr1:165476672-165477173	-8.58156324142642	-11.4080174669741	2pl	373.779159147508	-3.44313899593759	28.7565226990472	-2.24062073259845	Rapid down
chr1:16550684-16551185	35.2917715540237	34.1920755394902	2pl	32.8856624773892	-0.661243195599805	10.6358734180618	-0.936628930447848	Delayed down
chr1:165536230-165536731	-6.66133769564704	-7.63911615329497	2pl	61.7517802419832	-2.10066708151414	27.7431590716156	-1.96019206350575	Rapid down
chr1:165539867-165540368	-22.0359398418368	-39.3981026380555	3pl	282.218502299974	-1.17435901108775	17.5351165345479	-1.49394170994651	Delayed down
chr1:165697714-165698919	-16.3665351457178	-29.8110810603739	2pl	1688.96680413087	0.208055494576104	4.06572531169172	3.30139399926303	Delayed up
chr1:165815654-165816155	18.7335608549281	4.58721048859073	2pl	45.377446079558	0.876004633884638	14.872959432323	1.93747663636696	Delayed up
chr1:165854016-165854517	28.7062402741658	25.6341542354929	2pl	68.0645885129806	0.450969330343986	23.420828595038	1.61292065917855	Delayed up
chr1:165862900-165863823	0.244639304707139	-3.21535372503361	3pl	188.606241331571	-0.499555186186393	15.0640802766557	-1.03857299747685	Rapid down
chr1:165871219-165871720	23.079377977121	21.8864901479858	2pl	240.014915064782	-0.57259713798995	46.2191363330105	-4.3704398843184	Delayed down
chr1:165895238-165896152	1.84549573880083	-7.76573320037021	3pl	902.167038683088	-0.623780534572273	22.5399697608175	-0.734401991231644	Rapid down
chr1:165896218-165896719	11.9937276754133	15.6104808522064	2pl	151.931750488106	-0.549574349418631	40.5853938569169	-2.46346596442408	Delayed down
chr1:166080600-166081101	-2.69355281337225	-13.5874414292526	3pl	280.380055572039	-1.13980224705289	28.1938227481203	-0.990934272234562	Rapid down
chr1:166081188-166081689	5.71091283821413	-27.2153252823167	3pl	1246.20406995116	-0.980796815510782	22.5750439755921	-1.34962267419935	Rapid down
chr1:166089735-166090236	11.7054142434443	12.7009301140179	2pl	156.971611842596	-0.911764795761339	43.1570286044168	-2.7706717870243	Rapid down
chr1:166112429-166112930	38.079125565215	35.8776765087645	2pl	43.7099748321521	-0.594474096096983	44.1213046406471	-9.26368300835188	Delayed down
chr1:166170620-166171121	-3.7171959284023	-5.63863066867626	2pl	27.4486621495714	-2.62994394923286	55.658743204336	-4.12194831254459	Rapid down
chr1:166471228-166471729	22.8297834914574	17.6684887584232	2pl	180.842752287547	0.47926019872825	12.769907129037	1.16383028639896	Delayed up
chr1:166486824-166487325	20.274481793515	14.5326950704432	2pl	25.1798506801853	-1.78343019301804	32.7614374150008	-5.34744964855704	Rapid down
chr1:166910324-166910825	17.6309483258534	10.9992045105865	2pl	176.342660698329	0.389109030929367	8.65455439748565	1.10790236191204	Delayed up
chr1:16701160-16701661	30.2836648458135	24.6910890321371	2pl	27.2855073115396	-1.52003084972615	24.9724491898568	-1.96589328227689	Rapid down
chr1:167056877-167057682	54.831311327184	50.0758877298309	2pl	231.334601972646	0.292969642026564	11.425235108328	1.34705431452737	Delayed up
chr1:167136164-167136665	17.3318559373169	-29.5538546967906	2pl	290.291067231396	0.911445116566601	7.5171833599026	1.64057004641994	Delayed up
chr1:167192446-167192947	-15.2837154438943	-16.5165025348854	2pl	226.425192067192	0.373473172256801	33.0340638761625	2.60940500001195	Delayed up
chr1:167193075-167193576	6.1404687854317	5.78990060616868	2pl	123.536326710349	0.759996814733988	13.8383162261903	1.05075759983101	Delayed up
chr1:167273362-167273863	35.4809006099496	34.3067176434254	2pl	57.6742053170798	0.451604686470444	27.393964022635	2.33729688159973	Delayed up
chr1:167276820-167277321	27.5676835909484	21.1046245871372	2pl	37.3791508305068	0.572006499290732	25.1573198251847	8.76546066762656	Delayed up
chr1:167472767-167473268	-29.4063958478362	-36.2458537609158	2pl	622.370062073886	-1.09764359337181	24.8516983366475	-3.74250873047673	Delayed down
chr1:167489471-167490221	19.418090410015	20.6632202918568	2pl	299.186781533498	-0.335020939211176	34.5918273958252	-2.02917633837619	Delayed down
chr1:167601278-167602055	25.5211553955596	12.9204055396817	2pl	210.645054235172	-0.382649500061033	4.44639894477275	-1.89448766451563	Delayed down
chr1:167604941-167605442	-11.8893038811222	-15.2737588686716	2pl	75.5018130933107	-2.23486671367116	36.1187497429934	-2.67530194461203	Rapid down
chr1:167649724-167650649	-24.1365472969057	-37.5457323001838	2pl	496.129894672624	-0.748468888311052	10.9774933259348	-1.36278117516143	Delayed down
chr1:167662863-167663618	-10.3479715925401	-17.2158402038746	2pl	904.611728583115	-0.633370943225487	10.0190935958209	-2.51330962860924	Delayed down
chr1:167695034-167695535	26.5889254303768	11.0987731052235	2pl	92.6951609474206	0.492646157098641	13.8915739307964	2.42315000959932	Delayed up
chr1:167805154-167805655	1.43739664484258	-5.07840104944804	2pl	198.511164149283	-1.39693999125679	27.7409082219671	-2.05858988032888	Rapid down
chr1:167820047-167820548	1.17112408462103	-6.09536417722735	2pl	124.5718430317	0.400905937584837	8.33851892824118	2.2816468565879	Delayed up
chr1:168004478-168004979	27.5625844331617	25.7671418121833	2pl	21.1013377061975	-1.24420397909797	53.1751331811682	-8.5979901019422	Rapid down
chr1:168010866-168011367	17.8879340834149	10.6305933755832	2pl	65.007930806305	0.721609917324132	10.3366667925973	1.3454659186315	Delayed up
chr1:168019350-168020124	25.4239256508985	19.5117708575319	2pl	170.477571732023	0.428323582398223	20.6656749967092	2.13515436603578	Delayed up
chr1:168124556-168125057	25.3788450936491	20.1692944892612	2pl	36.8825156437819	0.641510068726051	7.44815927991161	2.30590907621324	Delayed up
chr1:168171071-168171572	-18.2955345103735	-27.8926667349942	2pl	146.994671646788	0.527651513542879	22.3483782616893	2.22232080681862	Delayed up
chr1:168178623-168179124	15.6283993923396	8.75503008076393	2pl	1725.60170209747	0.196882845233726	7.52808967258893	1.34326501688801	Delayed up
chr1:168202949-168203666	11.6423588443905	7.01738787039067	2pl	238.150435639489	0.512530006486033	30.1355718541424	3.42723205130634	Delayed up
chr1:168398940-168399441	-14.849703096078	-26.132593153004	2pl	221.763130902942	0.670114170301066	11.5637378763499	1.85331988510705	Delayed up
chr1:168405946-168406447	-32.9883692374054	-40.313942030527	2pl	55.672835881029	1.19774343006221	19.6195552349056	1.69037984102812	Delayed up
chr1:168469609-168470110	-18.8893658282081	-41.3128699454263	3pl	82.0425792217525	0.856333085226086	14.2116205808765	1.04137078770244	Delayed up
chr1:168471082-168471583	29.7435526573302	17.9356064418958	2pl	61.6855208424365	0.530091034040062	4.15017323917358	2.95527901573908	Delayed up
chr1:168728995-168729496	20.0258139244202	15.6953248848357	2pl	229.11939637	-0.29845124260925	6.42997386733323	-1.08642491986483	Delayed down
chr1:168755404-168755905	27.2541979313012	26.5493085142152	2pl	49.363920399118	0.645974935590821	31.5362272537957	1.85280154697252	Delayed up
chr1:168755997-168756498	37.9210378553881	34.0472755882701	2pl	43.4266988095869	0.595644842107521	7.64392711469145	1.01687656721553	Delayed up
chr1:169010692-169011193	14.6150187131334	13.5484150241108	2pl	34.3818051193233	-0.865810810436036	27.4615680194541	-2.22090836481774	Rapid down
chr1:169031478-169031979	14.6455045018804	-9.11470710515354	2pl	160.263538726635	0.697089000146714	21.6380667898246	2.78814102918216	Delayed up
chr1:169160782-169161283	18.3203235799845	10.5303694118425	2pl	63.8657487792807	-1.4058639759846	24.3231550647433	-1.94220693048875	Rapid down
chr1:169333518-169334019	54.4939998369886	51.2659051461147	2pl	58.3716906668895	0.63228126771818	27.4988910599791	11.8067045487661	Rapid up
chr1:169334046-169334547	18.7992517647034	12.7934865127895	2pl	241.844010743333	0.522549127413179	29.0693226868342	6.80540397316988	Delayed up
chr1:169616348-169616849	36.0501957080032	31.2350682864834	2pl	34.7217863288035	0.686751426989573	9.73235893324193	1.70299978362708	Delayed up
chr1:16972492-16973353	27.1720429113211	2.94483641545907	2pl	771.772045547735	-0.43007689273668	5.43438053713746	-2.01196832622766	Delayed down
chr1:169741595-169742096	41.392334776289	39.7480358579886	2pl	188.986759373761	0.337658891469418	28.054858814273	21.207659432107	Delayed up
chr1:169964116-169964617	23.7161133726804	26.7891842749508	2pl	45.6614176684094	-0.721561965726126	33.1289594382442	-1.89846141005439	Rapid down
chr1:170203626-170204370	32.7048747794168	32.1543821867302	2pl	91.2036266909235	0.397393898985245	9.24489523653731	1.05856717788762	Delayed up
chr1:170309521-170310022	-0.425272662099282	-8.89251755523939	2pl	683.938427781213	0.502164558909235	14.5997669638796	1.74603891546799	Delayed up
chr1:170350391-170350892	8.98947892122438	6.10002014234331	2pl	24.8030362265896	-1.31111267041157	36.8822281604343	-4.18802662549726	Rapid down
chr1:170494910-170495411	-0.952813805742323	-2.64268599918903	2pl	31.3472801206584	-1.82755313043352	48.3878412170412	-4.13615729633429	Rapid down
chr1:170511030-170511531	-23.8107096551119	-38.7493464538697	2pl	392.496416244466	-1.48884144523165	33.5243998512229	-2.78578496236217	Rapid down
chr1:170562660-170563432	0.617871741421314	-5.13248501188967	2pl	123.537431943647	0.516823020187534	7.03816063679358	3.95251088210327	Delayed up
chr1:170567406-170567907	28.5363093782246	22.8199057749412	2pl	100.493868087062	0.544159903333869	14.5573818084031	1.59092051597832	Delayed up
chr1:170585681-170586825	29.8043667247392	14.8697401818302	2pl	1160.42288483014	0.389405724043774	20.5280195334824	2.60317906100271	Delayed up
chr1:170592815-170593638	40.3519169102777	39.1438615919187	2pl	413.222725681926	0.533277136516784	29.6757759103382	2.51227004596069	Delayed up
chr1:170623181-170623682	18.0453921608177	-5.2564473105727	2pl	123.762520658565	0.791071058352625	12.9734964334906	1.72353708869109	Delayed up
chr1:170692808-170693656	31.3104238387346	28.1098367294632	2pl	331.978003305034	0.392687667103877	18.1498433398007	1.76233618944243	Delayed up
chr1:170755415-170756257	39.8901442237262	37.5198681671093	2pl	137.687014414294	-0.308832863271672	6.4904024969685	-1.41026243444149	Rapid down
chr1:170837905-170838406	18.5974913935203	-0.780959409961334	2pl	71.0254978739599	1.14932919226092	14.5724305962097	1.26722605933178	Delayed up
chr1:170847009-170847815	26.1730189942276	27.1686208566925	2pl	940.10786710296	0.256837757125403	41.1290272279409	1.97458860258422	Delayed up
chr1:170893541-170894357	24.1035250403637	19.7686857198442	2pl	1100.47311930367	-0.206600230544377	5.67760365131048	-1.60990706037018	Delayed down
chr1:17089532-17090033	-2.63826691002115	-7.26084303954138	2pl	283.807281513595	-3.04421812132826	36.458304491474	-2.92144775700516	Rapid down
chr1:17097612-17098401	20.1379276091823	16.5405776576846	2pl	63.2962881851249	-0.671851321797129	39.4165221362912	-4.77398916752245	Delayed down
chr1:17109818-17110319	-3.92256926934268	-10.4298018988441	2pl	52.0389151741247	-2.13983063174285	37.2409747597099	-4.05567380638778	Rapid down
chr1:171210377-171210878	42.1313076083813	37.3412384512629	2pl	24.901166522266	-0.842467487585832	8.67763943446548	-9.20877919419047	Delayed down
chr1:171221620-171222121	29.5000770543281	26.2306594660882	2pl	382.634860169268	0.290110234331846	64.5345681299412	7.07037448714191	Delayed up
chr1:171245412-171245913	28.033271866806	28.8307341375682	2pl	74.0427209192712	-0.506157607071559	29.7333104340371	-2.43854219476767	Rapid down
chr1:171251345-171252084	23.3623403374145	6.49823771267016	2pl	424.468819483088	-0.396892718350016	8.0249465736569	-1.84696907468117	Delayed down
chr1:171252419-171252920	-32.8907490374836	-34.5418868695798	2pl	127.975396487745	-0.882113330833924	14.8055849768744	-2.81098205867559	Delayed down
chr1:171258408-171259671	34.440860328978	32.7785827493482	2pl	500.061181414746	-0.343960902209756	9.95446753583325	-1.3343566980821	Rapid down
chr1:171261255-171261756	29.7135133217044	28.8274829157399	2pl	165.33265443802	0.651365997268462	32.4529361727507	2.27727567986096	Delayed up
chr1:171281062-171281563	35.2000765225192	36.4264902269869	2pl	55.3285162080723	-0.530607508609085	27.4191877216537	-1.17288186797637	Delayed down
chr1:171292804-171293305	41.6080302943432	40.6598164680286	2pl	723.143029070866	0.243622317257211	30.3211890916973	2.47105158785247	Delayed up
chr1:171295085-171295918	35.6002491993726	32.7529829746023	2pl	746.189015306082	0.358855461946682	28.4803331175484	4.65193379145464	Delayed up
chr1:17133995-17134496	14.3736128953431	5.96030260681048	2pl	36.1180767094924	-0.948919146182645	17.2717231433137	-2.05658656644796	Delayed down
chr1:171403262-171403763	42.67183487213	41.7519856605119	2pl	84.4882311076998	0.391963323854737	45.2355359981696	5.52310713839621	Delayed up
chr1:171654773-171655848	48.078366342284	45.3669027084593	2pl	721.555473399939	-0.266457282950372	6.13570083047497	-1.24412158967622	Delayed down
chr1:17166991-17167492	25.0438126412257	21.5144510334631	2pl	106.252860637083	-0.412132722599165	20.8163412603941	-1.89997927396117	Delayed down
chr1:171738900-171739401	8.81895242040384	4.04542162312633	2pl	318.540751924786	0.42326182180857	12.8815396279894	1.06962739913494	Delayed up
chr1:171833358-171834169	13.799150299273	7.14946159100193	2pl	193.357884586519	-1.98793544574358	22.4649211340831	-2.39553587104117	Rapid down
chr1:171841967-171842468	43.831904945042	41.7783141262592	2pl	184.483624219532	-0.354570572346128	23.1440111411018	-1.66007210770829	Delayed down
chr1:171877576-171878077	3.9951859941287	3.74117788072026	2pl	103.621051398677	-0.473741017099807	21.7454933884671	-2.4014735703184	Rapid down
chr1:171898867-171899368	20.7282482831517	17.6773069528302	2pl	631.342114164923	-0.825042442854567	17.6181617737581	-1.55054445719852	Rapid down
chr1:172222242-172222743	1.23057542878377	-0.835843875546212	2pl	40.4385704760492	0.639496811927034	47.4696935939294	6.29767112349211	Delayed up
chr1:172335463-172336450	28.1689542357738	10.7654312598389	2pl	1387.96656245787	0.295397510053397	11.586748586425	2.41940302696039	Delayed up
chr1:172343311-172344274	30.6502423314921	21.8974894447975	2pl	128.721035538976	0.572618378877726	8.79997370091786	3.12546555929928	Delayed up
chr1:172360379-172360880	0.613510045385906	-17.9213812700497	2pl	217.907843020559	-3.2686822056094	19.5239256479872	-1.72461981256057	Rapid down
chr1:172377993-172378801	-6.58147191300373	-6.21119500774187	2pl	254.823110197345	-1.00740067897537	46.0685548980895	-3.50523223623946	Rapid down
chr1:172383532-172384033	24.4995886458494	20.0760031236252	2pl	170.344794373241	0.390887374759094	12.5280017762982	1.97180433894476	Delayed up
chr1:172390208-172390709	35.6781505184463	30.9573645843961	2pl	363.55140603536	0.359210871839457	13.2533129950185	1.0980773386215	Delayed up
chr1:172399299-172399800	27.6519868590218	22.1996927549968	2pl	133.756436804136	-0.590648281990657	33.2026919119547	-3.97519412471607	Rapid down
chr1:172408920-172409421	-1.15869476577031	-4.01219609437583	2pl	92.9099452611828	0.545272855654728	27.4760681965034	3.2980196513844	Delayed up
chr1:17244792-17245651	29.348567055735	16.2835841659308	2pl	1142.41270404032	-0.316809887358968	6.3658418474821	-2.13864986830209	Delayed down
chr1:172452546-172453047	-20.5193140017965	-19.4865010139181	2pl	129.272567993245	-0.48721519134713	10.321355113894	-2.10630366316086	Delayed down
chr1:172477726-172478227	32.5087506994143	29.9512754502881	2pl	67.1740994616997	0.466493782510014	16.0460192047489	1.59285792757949	Delayed up
chr1:172497227-172497728	40.6882584467725	34.0631129769472	2pl	1115.84449067096	0.335235514611785	9.65282858919494	1.79900579829614	Delayed up
chr1:172537858-172538359	22.6548354236812	7.9149635685874	2pl	143.735401356008	0.499185279103998	14.640773771022	1.6501764118714	Delayed up
chr1:172671532-172672033	13.8325637531015	16.0490544662424	2pl	67.13635979584	0.542352874530443	30.2841518027236	1.68587446637739	Delayed up
chr1:172716068-172716896	0.813764212667195	-15.0667495384508	3pl	367.694489852767	-0.919503825436974	21.6137671544507	-0.940569315392355	Rapid down
chr1:17278448-17279421	41.8994392480138	30.5059433616373	2pl	331.665938263377	-0.259803892911934	7.20317144208137	-2.98590951618415	Delayed down
chr1:172945559-172946060	31.2736285104604	30.8082294382636	2pl	56.9281062732355	0.501981064506014	36.5374015797803	2.69175223403091	Delayed up
chr1:173092252-173092753	7.09871185510254	1.28436186905611	2pl	38.2089399793864	-2.93924986993652	33.3421142994278	-3.34395260897233	Rapid down
chr1:173123146-173123647	13.4740478728988	4.31402613156603	2pl	310.663684505718	0.580789060973215	20.1738982577143	1.8038605703862	Delayed up
chr1:173137643-173138144	27.5946479336181	26.7515442885033	2pl	34.3668703562365	-1.09244373590492	29.1834898162382	-2.43345342091782	Rapid down
chr1:17315677-17316178	27.2670713058257	21.8030309853813	2pl	72.5580473304075	-0.523491486936997	7.77020827347439	-1.58996835863261	Delayed down
chr1:173330308-173330809	48.3163265276784	45.7013081734007	2pl	54.463851646132	0.531570260266431	16.4936153305862	1.32992334896986	Delayed up
chr1:173507321-173507822	5.67130475855022	0.64975457382719	2pl	61.6131606307595	0.582136045482781	9.12766136488714	1.17216549732095	Delayed up
chr1:173685102-173685603	12.4899524437693	11.6853369749757	2pl	35.0403594490489	-1.30766000303062	33.8463608027418	-3.69771652554873	Rapid down
chr1:173960564-173961065	15.4316502451311	9.5720814544181	2pl	75.1377207838645	0.553638986382732	28.615654153256	2.04114498367296	Delayed up
chr1:174004975-174005476	22.7998059368533	17.304621266847	2pl	44.2861454785808	-0.793066317349022	47.3435938428974	-10.0262001036913	Rapid down
chr1:17423631-17424132	28.7453720198173	27.303955220867	2pl	108.075374166622	0.426922106511955	37.2434268039752	3.01820707851153	Delayed up
chr1:17439063-17439934	10.3092726432433	-0.174881246947849	2pl	471.664208760978	-0.391603191859428	23.180237471133	-3.49092195867394	Rapid down
chr1:174408060-174408561	45.235028395931	42.4018422450612	2pl	548.66730190028	-0.265231706650424	6.57447463952366	-1.28993347631563	Delayed down
chr1:174409848-174410674	28.1948495840347	7.52680610439913	3pl	509.85500844905	-0.418863384951688	5.67046287009965	-1.99072914820592	Delayed down
chr1:1746195-1746696	43.108359172837	40.5363073472606	2pl	426.303856145532	0.397482057882666	2.78826096011093	3.56785327216418	Delayed up
chr1:174643131-174643632	40.3994559913494	31.1123861482281	2pl	47.8120352902432	0.523399117710589	10.6677550703995	3.22046790452282	Delayed up
chr1:174713787-174714288	-20.1277420541262	-22.9296866382935	2pl	33.2067560785084	-2.12130261363224	34.8712603391446	-3.14831124601729	Rapid down
chr1:174883347-174883848	-2.37151185424145	-4.48447558351327	2pl	47.4631122814912	0.636242373818897	12.3314887603423	1.07763717616939	Delayed up
chr1:174902629-174903130	10.9260353244506	12.7981518216335	2pl	41.4205559252407	-0.637584877320518	16.1033571875924	-1.20584211718166	Rapid down
chr1:175033908-175034409	-2.14453947260325	-1.76789124856278	2pl	103.401585306028	-0.447593790020894	8.1113787933843	-0.790704407914395	Delayed down
chr1:175130954-175131455	17.6584694201343	15.1556785774637	2pl	152.767367405228	0.526137435856841	43.7037851943524	4.88082633413831	Delayed up
chr1:17516737-17517238	28.5066895798182	28.0793245557296	2pl	52.464115791982	-0.520901103795035	12.7418466454652	-0.938781338224529	Delayed down
chr1:175192890-175193391	26.3882168311701	22.1607988538146	2pl	300.119524116023	-0.39582115205172	23.8932741016778	-2.2575186264965	Delayed down
chr1:17520798-17521299	-28.2299851912409	-36.9325787764111	2pl	65.7477485018316	-1.18389149660335	9.73697045110698	-1.84603296773891	Delayed down
chr1:175330445-175330946	24.4631787078995	18.7841677050552	2pl	31.8753100901425	0.709885452178655	25.1765957165124	4.72059620062659	Delayed up
chr1:175388258-175388759	5.50759668745886	1.80014370160901	2pl	188.473632730545	0.483699413201854	30.2765277195073	2.43024107489093	Delayed up
chr1:175421084-175422042	20.1192339312036	-1.99637956523671	2pl	66.7401299417193	-1.6453971194838	15.9500700842843	-2.16127370364006	Rapid down
chr1:1754432-1754933	-10.7431249298036	-17.575266123225	2pl	57.1910866825064	-1.27248194928845	31.3793652177422	-4.9953744964679	Delayed down
chr1:175492122-175492623	-14.0007344751712	-19.0911068221565	2pl	56.4076312008614	-0.720909756941235	16.8461996287913	-1.4743578402788	Delayed down
chr1:175500357-175500858	19.3565627507282	11.9595026417107	2pl	195.238045750183	-0.676681128648604	9.3814482360855	-1.09861844642475	Rapid down
chr1:175673390-175673891	-19.4700272833162	-29.6083606788254	2pl	69.0272087446126	-0.820038898121563	26.5532949135696	-7.66684772470014	Rapid down
chr1:17573611-17574112	-3.55972181128082	-15.7907340122925	2pl	142.89616896999	-2.21509333082408	32.8509343736892	-2.7030932324323	Rapid down
chr1:17574483-17574984	3.40720857252587	5.21135418957821	2pl	70.4466125989573	-0.895742812669997	28.672409010308	-1.72031788660555	Delayed down
chr1:17575249-17575750	33.7859160579784	28.8413023919969	2pl	57.9491827102962	-0.993710329518304	8.02734028111001	-1.24055005909065	Delayed down
chr1:17575781-17576282	52.9695481769389	38.5710925985412	3pl	138.625780132196	-0.374723196650354	4.21389710769256	-4.21755963641342	Rapid down
chr1:175779584-175780085	1.20435364459444	-19.8785731390719	2pl	45.6190944956775	1.07482820952846	10.1834634925177	1.35871515389894	Delayed up
chr1:17581276-17581777	7.03412036835219	4.93206119145828	2pl	73.1302984037858	-1.7895872962857	32.5724147698119	-3.04641954600217	Rapid down
chr1:175827097-175827974	28.3299619846951	19.871689769808	2pl	675.525735344279	-0.266887320734931	24.7790568857259	-2.70452003887285	Delayed down
chr1:17587581-17588082	26.7825154822261	7.37894835003684	2pl	299.926691421617	-0.560060832217372	5.8895840286462	-6.28551287222059	Delayed down
chr1:17588171-17588672	24.9761858315888	10.1424405585555	2pl	234.572575373061	-0.471198751770676	8.51684462668681	-2.11295321052667	Delayed down
chr1:175884552-175885053	35.5315691717122	23.8646433855671	3pl	101.145934066685	-0.653124490850156	13.3414320487103	-1.13369697678046	Delayed down
chr1:176058666-176059167	35.7484302896209	29.1593035609768	2pl	85.8147593254839	-0.473715229327504	9.82753759425329	-2.11317385945913	Delayed down
chr1:176090004-176090505	59.28734448	42.3521036217676	2pl	61.9406589034994	-0.551335266085452	7.62179112152687	-6.57941491892055	Delayed down
chr1:176374914-176375415	17.8720985504727	17.1361916734944	2pl	131.91191210278	0.341181878087976	33.2534617083034	2.89289033886542	Delayed up
chr1:176450456-176450957	-38.6399293404508	-44.25146392519	2pl	77.1896039303097	1.01023010658044	6.05405319516035	1.19204730833067	Delayed up
chr1:176517402-176517903	5.34197529409808	-26.7127952497209	2pl	1404.56969445572	0.347543243830893	11.5912426678833	1.25024289449847	Delayed up
chr1:176558689-176559190	27.1539517735614	18.5043764649755	2pl	126.943173508241	0.66084069447961	7.29512945781234	1.18355710702869	Delayed up
chr1:176559365-176560283	16.4863420248548	0.0748472852785085	2pl	563.040812672567	0.469224832389716	11.5179580615771	1.38869514224421	Delayed up
chr1:176602290-176602791	12.4713215973074	-22.1186049866991	2pl	102.129056519041	0.90380240558482	13.0639431149461	2.65628146048989	Delayed up
chr1:176695963-176696464	4.17771165547575	4.27543551251693	2pl	196.863139563772	0.31017715397252	18.2007688716448	1.20803906099426	Delayed up
chr1:17671218-17672126	22.8323378637645	9.66814481479388	2pl	270.174444153807	-0.626654943950153	6.44695510912264	-1.84509274540443	Delayed down
chr1:176724335-176724836	23.7746313151231	17.6467680088691	2pl	82.2197256272812	0.486644577801158	30.4521102620002	4.93277003582448	Delayed up
chr1:176785812-176786952	8.68536720839387	-1.74934399889345	2pl	735.993372501743	0.555494661349073	26.4417861100531	2.15786055108859	Delayed up
chr1:176795892-176796393	-3.25539183375722	-21.9435894844308	2pl	49.7626357766023	1.12309032300237	4.77575629034238	2.08484337543735	Delayed up
chr1:17682359-17682860	8.02579131312825	8.2312307564662	2pl	79.8109180045859	-0.403416957429225	28.4139385528901	-13.8821550710365	Delayed down
chr1:176843656-176844157	17.7948993280696	9.50000654276737	2pl	85.6023974480698	0.556571568494406	27.8820616538471	3.46232281083224	Delayed up
chr1:176847038-176847539	2.5611055767281	-15.9639583995572	2pl	49.4394241459357	1.04390471492873	4.2430432536007	1.83893357134899	Delayed up
chr1:176880892-176881393	37.1449730742382	35.2095763252376	2pl	235.189785612235	0.321689639335506	13.0439073514778	0.914758695246483	Delayed up
chr1:176996455-176996956	-22.6771978640483	-26.3438186614747	2pl	192.968033801724	0.61339785894318	10.75786448603	2.53867098939896	Delayed up
chr1:177029440-177029941	16.1106372895971	17.4633414887371	2pl	86.4517591965547	0.50767236229144	57.4468887980638	4.88410538027946	Delayed up
chr1:177072169-177073020	-18.9815576338474	-32.6830929851132	3pl	754.079948572863	-1.32388771202362	31.3742507356082	-1.1545024426476	Rapid down
chr1:177145086-177145838	1.50730813165511	-4.18445901131288	3pl	467.024574407278	-0.294184184355685	5.34145019541042	-1.8838023775081	Rapid down
chr1:177164472-177164973	18.3638576203853	16.4134010788592	2pl	172.565637449769	-0.327177209635935	20.6206347431908	-1.28167545098347	Delayed down
chr1:177170593-177171657	26.2355224675248	26.6292182585038	2pl	497.396141756449	-0.2996664818873	36.2637139329111	-1.99401925199065	Delayed down
chr1:177207362-177207863	3.01077680965737	-6.02755424089354	3pl	57.6963210011312	-2.83758284968445	28.7547091040198	-1.03874363123158	Rapid down
chr1:177208268-177208769	40.6759186372048	33.4921768511071	2pl	39.5529281923194	-0.636726634103824	12.6794808449914	-1.87929821721024	Delayed down
chr1:177248439-177248940	-40.5582433801055	-43.2519571571766	2pl	103.47819917228	-1.18881152615137	10.2166132305179	-2.58684005194086	Delayed down
chr1:177273053-177273554	19.811043095223	16.9257210898713	2pl	150.481564816061	-0.522285939425593	26.5455886514538	-16.2058301787003	Delayed down
chr1:177310399-177310900	14.0893762495732	12.9863588999932	2pl	112.270276916039	-0.78088846926784	38.5468377448735	-3.46295890112814	Rapid down
chr1:177351285-177351786	42.426543713808	31.415041399549	3pl	948.63926368224	-0.203522518103912	10.7050431113578	-1.62618837344502	Delayed down
chr1:17768527-17769028	9.34341059858626	3.68063841118945	2pl	43.8372746671936	0.686132671125019	5.10422995425138	3.20373133212216	Delayed up
chr1:177793806-177794307	17.0655185286496	16.97390789103	2pl	69.8000539723923	-0.76624411478845	29.51128445045	-2.25803414731941	Delayed down
chr1:177800367-177801139	25.1192856468801	12.9317626834127	2pl	265.198264233557	-0.571428826858749	11.2878629571281	-1.4542068616334	Delayed down
chr1:177906491-177906992	35.9899827938116	37.0128380116755	2pl	26.9733880811795	-0.876426087560579	18.9101369909463	-1.57352758783693	Rapid down
chr1:177945923-177946820	0.691158560722844	-14.1593632658025	2pl	644.042672916462	-1.27566541286603	31.4648859921881	-3.16000248931691	Rapid down
chr1:178028803-178029304	9.84058947595227	11.7538604851019	2pl	107.126408392679	0.711644514487604	35.2459887351283	2.02414901473402	Delayed up
chr1:178104647-178105148	41.2018470255663	40.2715636380457	2pl	73.9547337148014	0.429850337592116	12.6347211357262	1.11235244860921	Delayed up
chr1:178262048-178262549	15.2852064036124	-0.86066214557342	2pl	73.7968779665223	-1.5437013007209	17.1744343582026	-1.47683986469813	Rapid down
chr1:178320090-178320591	26.1749038121671	18.2160499228957	2pl	53.0128864967985	-0.475142218593699	15.6673083255436	-2.60265484551659	Delayed down
chr1:178471600-178472101	15.9747844668448	13.8722149388955	2pl	184.663419336701	1.07296230219157	35.8754773865092	2.71372646488378	Delayed up
chr1:178593022-178594000	34.6976308982044	30.3372657959652	2pl	89.3732005200832	-0.44944759545125	42.1079719664048	-5.76777047963046	Rapid down
chr1:178634393-178634894	40.5668410810957	38.9555080855815	2pl	43.8817346506311	0.521560139474518	12.163406783648	1.03653247076741	Delayed up
chr1:178645135-178645924	-4.56582480776632	-9.35410069218519	2pl	163.423631390594	-1.2362698290798	20.1863313445286	-1.69238414395807	Rapid down
chr1:178782339-178782840	11.3176699239122	9.07481837250186	2pl	167.427737278984	-0.823846753585146	27.491610029164	-1.73938494660248	Rapid down
chr1:178869036-178869766	40.1313171136256	33.5629093887249	2pl	102.18688862214	-0.467951322277209	16.2663778034146	-1.83886964954745	Delayed down
chr1:178870906-178871407	-18.8923185130594	-30.8814767157524	3pl	407.574944737967	-1.8899788096591	33.4159370174317	-1.32756943927311	Rapid down
chr1:178928912-178929413	51.4946901475087	46.5873575823614	2pl	40.267960384704	-0.633646824925318	7.11028498540168	-0.957257354819519	Delayed down
chr1:178937727-178938544	1.33472498590875	0.757690819812321	2pl	93.2831387801767	0.47013058916946	47.1707836113407	3.21328821483997	Delayed up
chr1:178951492-178951993	55.2153525065512	45.0675902898882	2pl	86.6608088771231	-0.452484614040229	2.06771629414691	-10.6950772322742	Delayed down
chr1:178973146-178974134	40.099406085523	0.00994678259829218	2pl	3736.28820944893	-0.326482000974072	2.13765253151487	-11.008985003897	Delayed down
chr1:179025533-179026034	-53.9736206098732	-61.3722571950582	2pl	630.986600515319	0.261951791666377	4.79038665310405	2.04143679281904	Delayed up
chr1:179164434-179164935	-33.9091801499608	-41.2413162078019	2pl	119.972723243842	-1.9563156022028	30.8541143964431	-3.26640027705924	Rapid down
chr1:179293510-179294011	-26.4308970026401	-42.8935813016468	2pl	1555.83674461827	0.250707929331855	2.43265892619025	4.53453112037982	Delayed up
chr1:180211774-180212275	23.7544183083355	24.9843316239619	2pl	401.100284716178	0.290840193405102	41.869182390065	2.75460985799842	Delayed up
chr1:180230917-180231418	45.757055298503	39.9724789918917	2pl	200.493731576217	-0.433468922977017	8.43348986613589	-5.15888086786306	Delayed down
chr1:180353937-180354438	22.4653080813376	7.0482427860129	2pl	252.385309682811	-0.367436750697578	6.25958745055468	-3.6673591372376	Rapid down
chr1:180364956-180365457	49.2854645491546	40.9203376480701	2pl	36.503275130289	0.547934903124363	7.44115959838717	6.44685376107169	Delayed up
chr1:180925502-180926990	-3.90065580801721	-13.7533527998054	3pl	2199.89698561342	-0.80428234904178	21.8100644644371	-1.31891438482783	Delayed down
chr1:180930654-180931155	4.50443588166312	-15.6261955487006	3pl	1065.69913240981	-0.34741414013978	5.28882272671287	-2.03558009227712	Delayed down
chr1:180945415-180945916	-25.4734822755078	-25.5358409936261	2pl	59.1036637625072	-0.636691209123753	60.0633859992788	-4.68092733872298	Delayed down
chr1:181021907-181022408	16.7275164162342	15.1133984925199	2pl	442.686641436017	-0.349464662965045	21.5806876193242	-1.51693459568514	Rapid down
chr1:181056367-181056868	14.314248397961	7.53286804846088	2pl	58.3037211755519	-0.760364223924533	18.9822420002284	-1.54756958696784	Delayed down
chr1:181078305-181078806	-30.7283712374983	-55.001930388255	2pl	84.9972503583583	0.986949523584463	11.1448877630646	1.57391190187736	Delayed up
chr1:181088377-181088878	-34.9442219311807	-41.3921788238759	2pl	1178.0812733846	0.174792015821283	4.20382425581825	2.00091523144972	Delayed up
chr1:181112996-181113765	29.8178741143651	6.42195227031024	2pl	894.853271701701	-0.386638814570829	4.77576532297047	-2.97188846081838	Delayed down
chr1:181126873-181127374	-1.09245696682308	-34.4149342597592	2pl	418.628105402521	-0.984911585362821	8.7537932574975	-1.38146500202207	Delayed down
chr1:181128625-181129126	30.5626008819441	7.89002899994561	2pl	349.467265308333	-0.351697069466765	9.54919997178893	-2.86365909913785	Delayed down
chr1:181133503-181134004	36.2921506456237	24.3022507629123	2pl	106.110645299702	-0.419888247586557	7.10379991957338	-1.86909178056974	Delayed down
chr1:181136058-181136559	23.8676680289482	15.3074798663975	2pl	94.0246279744569	0.615863620049032	14.571647110855	1.70652365069179	Delayed up
chr1:181142365-181142866	7.47753811828084	3.34096294220618	2pl	757.342612429353	-0.366616717352677	39.9424738520083	-3.54444757407585	Rapid down
chr1:181179942-181180443	21.4056890643595	16.3601500229671	2pl	132.593837218494	-0.428921619929844	24.6212724127446	-12.6017910788352	Rapid down
chr1:181189782-181190283	-12.9999544876698	-26.7316511746376	2pl	270.750431354619	0.310498875515257	4.38358282013231	2.94045452625606	Delayed up
chr1:181351051-181351861	13.9399794858166	9.5463952345862	2pl	168.431298653583	0.507548061412013	13.8979284344763	1.2991740945445	Delayed up
chr1:181362640-181363141	29.3697787387764	16.5849050014997	2pl	46.1131592874179	0.695640959269727	5.06283369937915	2.15271880048134	Delayed up
chr1:181392536-181393037	0.681004053198206	-8.48862017649072	2pl	52.0500452576912	0.667978927201726	7.18007123047548	1.0068257600135	Delayed up
chr1:18154306-18154807	51.1140438724939	42.3057981388746	2pl	79.2886066203997	-0.521866448893757	6.09264285887393	-1.3711340741521	Delayed down
chr1:181545323-181545824	30.0076626630766	31.1957423586238	2pl	36.4767407062957	0.611516003180226	15.5179407768217	1.05296556823828	Delayed up
chr1:18161404-18161905	5.86471976508575	-12.2411014170393	2pl	133.627656544234	-1.10526505678372	7.81578750849144	-1.22318887859695	Delayed down
chr1:18178596-18179097	29.8693545494567	17.4554992757487	2pl	55.1847951667727	-0.495518712335445	7.94831200591673	-5.12696569689476	Delayed down
chr1:181806331-181807621	29.0754692607291	22.9254651089278	2pl	216.426234749327	-0.79977296338025	27.7874411681962	-3.20261763939383	Rapid down
chr1:18183280-18183781	-8.3307149225036	-9.66631208901	2pl	59.9288300827073	-1.014448212154	12.2511167786833	-1.2513356148528	Delayed down
chr1:18191318-18191819	21.0395668218598	16.8543680094851	2pl	83.3643501729048	-1.00711193428807	21.9721222727545	-1.86694714928167	Delayed down
chr1:182050745-182051246	-33.3413238793293	-44.9476886712986	2pl	58.6298998426227	0.582705151601325	12.2113037538936	2.69057186518792	Delayed up
chr1:182061186-182061975	51.5752682525303	47.4131456834737	2pl	356.258181544475	-0.265491741746615	6.69855182197756	-1.66446693200022	Delayed down
chr1:182068919-182069420	24.9903118483894	24.7039482404847	2pl	334.804282596457	-0.852943032185683	29.1889509630457	-2.16666694889349	Rapid down
chr1:182185730-182186231	25.3581174460907	8.66168410847445	2pl	47.2660712830349	1.02404919753676	11.5142608309213	2.21713696020655	Delayed up
chr1:182186259-182186760	12.9296833560399	-8.24227338887111	2pl	101.200017517078	0.855304538139155	8.64123532230565	1.83472298060011	Delayed up
chr1:182279591-182280092	-0.913570741033849	-7.55205780369875	3pl	207.93292127652	-1.75492856033675	29.7070084325571	-1.02361346264709	Rapid down
chr1:182289877-182290702	17.0725255403444	12.0142727020086	2pl	98.207743267131	0.608096590536593	11.2800307916732	1.22906448832516	Delayed up
chr1:182301707-182302208	17.7115026420736	1.69162262931066	2pl	83.6984598434609	-1.97554850437106	30.5564433745065	-3.64483933227532	Rapid down
chr1:182302279-182302780	-7.14150104755696	-6.73950922427393	2pl	33.8198833348864	-1.47418823029818	40.2763985302659	-2.78267468977102	Rapid down
chr1:182333825-182334326	6.30144253854785	2.75296579106646	2pl	113.706984633736	1.07773208968715	24.9494561562978	1.77419403461032	Delayed up
chr1:182336073-182336962	6.38310457306282	0.841074992793582	2pl	365.497218755827	0.314270353931129	25.649822347927	2.60549857692591	Delayed up
chr1:182340101-182340602	30.8366444247301	22.6601295662461	2pl	137.249196995449	0.510921634169332	8.49565016373205	1.1333275970154	Delayed up
chr1:182353390-182353891	41.0826719207582	42.3493487275549	2pl	95.2030503590582	0.367989728876297	21.1826937711721	1.05999458632032	Delayed up
chr1:182434277-182434778	13.7102477310841	4.31496055949207	2pl	31.2057178336904	0.762526732113444	10.578768437474	1.25396076579095	Delayed up
chr1:182594587-182595088	27.7138845540847	29.9267539290049	2pl	189.401390277225	0.372531721505837	27.9076724823118	1.47008166909889	Delayed up
chr1:182606647-182607148	15.7265095827312	8.03578439639955	2pl	127.081047205851	-0.840722782865273	17.7241633455486	-1.63402849340948	Delayed down
chr1:182634275-182635113	11.2168804010862	2.09904901284119	2pl	313.238433717109	-0.507990247739887	4.94713018162774	-1.34096066244093	Delayed down
chr1:182670159-182670660	-16.9514118604424	-35.8637644138132	3pl	179.425105523158	-0.506313107444923	7.71552736304646	-7.08655756328554	Delayed down
chr1:182699636-182700137	-1.28186648081982	-7.30457103712678	2pl	1060.00044369514	-0.31057864832776	6.67831415217069	-2.12338111928044	Delayed down
chr1:182739500-182740001	20.9756263414799	15.6767196687968	2pl	388.840735955891	0.396565916063423	15.7118785041012	2.07163785473306	Delayed up
chr1:182752030-182752531	21.7846046761445	20.4677911139942	2pl	59.5507149475113	-0.803858447736721	41.3061570505651	-3.42607572538579	Rapid down
chr1:182829471-182829972	37.3530565136227	33.1975921447564	2pl	33.7011803603064	1.3050205159849	16.8742015381371	1.27524914822606	Delayed up
chr1:182869189-182869690	-0.155130825946138	-5.84381044592849	2pl	148.357936561085	-0.454569052660337	5.63722840412516	-1.85788461519529	Delayed down
chr1:182995870-182996371	34.8180877798924	27.1134109767151	2pl	79.8979880612723	0.626041730600535	7.05731097707672	0.831040606701019	Delayed up
chr1:183090306-183090807	7.24866075458215	9.10517456691283	2pl	49.0897072166215	-0.937938538519496	40.864274049321	-2.43065220483926	Rapid down
chr1:183093952-183094453	44.4301204944322	29.4920277285021	3pl	196.806545032195	-0.357959481930344	6.98451730709997	-5.87259931553408	Delayed down
chr1:183164289-183164790	29.6566790323858	24.5257958515927	2pl	36.1834501074633	0.721383300704348	8.02174341631356	0.876558681572167	Delayed up
chr1:183270636-183271137	15.6282203292258	0.0255721548283647	2pl	334.997976909762	-0.725393595913978	9.52423510582484	-1.91708928492917	Rapid down
chr1:183281099-183281937	38.9519625086091	27.5738375016032	2pl	585.989411558496	0.19856446737301	20.4417275066868	2.79392281179749	Delayed up
chr1:18328789-18329290	21.4382578757158	21.1626942577984	2pl	147.275169242455	-0.600816743215016	31.3670328302352	-2.15878917627531	Delayed down
chr1:183302643-183303468	24.3853009164638	8.32182238679044	2pl	140.555521492596	0.702532551526686	9.79778060950715	2.19061642171898	Delayed up
chr1:183318415-183318916	27.5082336857577	27.6036286446235	2pl	152.681212292497	0.328709830677885	17.1247929556612	1.28783613287329	Delayed up
chr1:183331099-183331880	35.6918095422182	34.7750949338373	2pl	1101.76792673548	0.430822677701246	33.1693508168955	2.56478974209497	Delayed up
chr1:183339836-183340337	0.029966443391352	-6.0864064076521	2pl	61.0979251715655	0.841941142608025	10.1336799001642	1.02552601216057	Delayed up
chr1:183359331-183359832	16.1627659956364	15.7889271968873	2pl	122.35398535132	-0.518559133552767	13.4746224237749	-0.973921376690919	Rapid down
chr1:183370355-183371177	33.3776252757543	34.5205092268691	2pl	191.7168972573	0.423118857390799	60.7399801687219	4.89403012933174	Delayed up
chr1:183372707-183373208	7.12761195033927	1.49763033588282	2pl	174.172837330367	0.731504003440501	32.4894719006455	3.317768343914	Delayed up
chr1:183444172-183444673	28.1461473533122	20.0043980987923	2pl	49.3917573920197	-0.717001949356341	25.2760373854823	-17.0311896946006	Delayed down
chr1:18344643-18345144	16.9587312376859	17.7270536478999	2pl	114.680211066392	0.55144070139474	37.4677938923924	1.90739559959815	Delayed up
chr1:183470938-183472613	31.6455352739938	19.7047383768072	2pl	6395.29096022484	0.170758128790204	6.49263510612999	1.64204898345192	Delayed up
chr1:183544800-183545301	20.2877847661247	17.3318554600475	2pl	52.4504210391177	-0.534104079679923	6.95226711745675	-1.38835924577578	Delayed down
chr1:183580314-183580815	52.4517118258361	52.6218542832568	2pl	243.289895187478	0.280033218693324	20.1048422628587	1.13009864705263	Delayed up
chr1:183604077-183604578	22.8250098595571	21.6831536597582	2pl	1416.99396092105	0.319111212018364	15.4382042037994	1.34703770935653	Delayed up
chr1:183635524-183636025	-22.4220634690331	-39.665546464872	2pl	1768.36062065267	0.215588304538891	3.97331652481709	3.61063143477392	Delayed up
chr1:183676440-183676941	26.9763447675711	24.7071669011917	2pl	133.047049165729	0.365765369718665	22.515963747873	1.815012473999	Delayed up
chr1:183711984-183712485	18.3338105467743	15.5309716328584	2pl	528.211965647195	-0.437970561501542	23.8155256834186	-2.12754571043486	Rapid down
chr1:183777998-183778499	-6.77693302587322	-13.0329470661557	2pl	248.621594463606	-0.483397097827431	24.9536249020462	-14.296361761193	Rapid down
chr1:18385453-18385954	8.97439174796669	-2.36768463343228	2pl	224.852400654963	-0.480521710813606	8.91550990667864	-1.00727753827509	Delayed down
chr1:183881625-183882126	-4.53538426667904	-14.2069183314589	2pl	86.3914355574397	0.617801472469575	12.6174902967893	1.65827442471786	Delayed up
chr1:18388318-18388819	0.13514757811522	-15.5377791980514	3pl	192.312809386843	-0.697464975299629	20.2267278976031	-1.3658098923912	Delayed down
chr1:183915895-183916396	2.34805744523842	-2.410350794606	2pl	256.104112805938	0.338902340018066	10.6945525357213	1.23207229910944	Delayed up
chr1:183989028-183989529	20.1591730534917	4.78809693836114	2pl	103.154224406227	0.443989947927736	7.70269595762753	3.71457075086855	Delayed up
chr1:184002093-184002594	-27.620483324276	-29.338290330562	2pl	56.7681118306975	-3.31952068973487	36.1349374816237	-2.56946970301338	Rapid down
chr1:18407110-18407611	22.5217304733868	-19.1611179980762	2pl	202.115907075293	-0.883119937630588	7.33815501532206	-2.13526126383212	Delayed down
chr1:18408636-18409137	21.8996732314868	21.5476120471494	2pl	133.15184283761	-0.650271617652883	16.2137059966638	-1.12299947917498	Delayed down
chr1:184270472-184270973	30.5281876063477	29.4584885855411	2pl	30.6917833103631	-0.777144708595212	12.2776591038848	-1.32056981014946	Delayed down
chr1:184298562-184299063	-12.9559329107918	-16.8600508818105	2pl	134.013658609282	-0.772869473137121	13.5275670269647	-1.99257234341964	Delayed down
chr1:184454475-184455247	15.8349574583774	7.88199654949827	2pl	142.747404932101	-0.516192731615215	13.5622328337873	-1.95348160996397	Delayed down
chr1:184462013-184462514	22.3232669270112	22.4229548719122	2pl	57.8280325824426	0.745009308479686	29.7080961217111	1.87464935554548	Delayed up
chr1:184491464-184491965	22.2876884200145	8.58346724645425	2pl	39.1558920893802	0.804759536129559	11.0115416641084	1.4438675417223	Delayed up
chr1:1847493-1847994	43.0503149382045	39.2086690050468	2pl	85.5458775336431	-0.594082888484976	6.61014957960276	-0.766392079135393	Delayed down
chr1:184802986-184803487	17.1040494939114	5.99526434943773	2pl	162.260831175295	0.59715092396705	5.2333606923535	1.25746321535279	Delayed up
chr1:184823015-184823516	27.1421643317013	20.7532179987991	2pl	34.3627255777203	0.590511134670718	7.07906988425215	1.02309300620079	Delayed up
chr1:184889808-184890309	2.16909366282028	-1.52423765063353	2pl	24.7462415538355	-1.22018659025318	43.2469716138015	-4.69602523156952	Rapid down
chr1:184954264-184954765	-14.5444774792402	-25.177761200927	3pl	63.6432801642429	0.714667988492314	20.8509697217018	2.15304625592254	Delayed up
chr1:185316046-185317024	48.6505595298763	39.9975579990334	2pl	1196.45712936785	0.251917635941439	2.07968972129939	6.34327017217859	Delayed up
chr1:185375499-185376000	45.4379380141815	36.0398226806642	2pl	99.0966695340496	0.517094536854053	7.11080619002966	4.95044708437027	Delayed up
chr1:185410047-185410548	12.6010521575954	1.6632643715639	2pl	63.3144929256365	-1.70020115666519	19.3708310467262	-1.97421899955583	Rapid down
chr1:18547380-18547881	15.0056241758789	10.6743699901027	2pl	48.9903770834399	-1.11442667707971	7.69378107632264	-1.00846581607436	Delayed down
chr1:185479827-185480328	-2.54415121696474	-1.33998388881307	3pl	32.891911092637	-1.91842835026115	40.2735802855127	-0.931631021666916	Rapid down
chr1:185483649-185484530	-23.9805808051104	-25.7684754345614	2pl	158.285059743027	0.339449939094705	18.5594004472906	1.57555341012191	Delayed up
chr1:18557546-18558047	36.6101885903586	27.7650555491285	2pl	83.3835824866777	-0.469551994937534	4.1360535758945	-2.33614150132398	Delayed down
chr1:18564654-18565155	-11.0411303011592	-28.5993874078928	3pl	89.1806893532736	-1.20589842561347	8.792616073152	-8.29353779517014	Delayed down
chr1:185733694-185734568	1.46393623298238	-3.85516767560871	2pl	1032.13069020022	-0.348558331353139	16.4566913431314	-1.13335125798091	Delayed down
chr1:18575536-18576037	37.3631831215755	29.503640007184	2pl	351.09584273963	-0.4109856898379	5.51948750605643	-2.03376343176806	Delayed down
chr1:185759024-185759525	33.9114595064778	21.628189158707	2pl	340.111596686067	-0.638013535739268	9.56626470272295	-1.46798270364302	Delayed down
chr1:185769580-185770081	-11.042853959843	-19.7058348121155	2pl	33.6616238865642	-0.885493706459392	20.7871484857937	-2.35579313052697	Delayed down
chr1:185775602-185776600	7.81090016200191	-46.1570516054569	3pl	2003.35550874069	-0.987198366930098	14.6423511757075	-1.25957473186072	Rapid down
chr1:185788360-185788861	8.58690328404576	5.9096009723845	2pl	183.560936767174	-0.789608593220948	16.7137039749418	-1.5708654130382	Rapid down
chr1:185789789-185790290	7.84231020366916	4.40382793749368	3pl	117.860386317033	-1.33557031976483	31.5149119526905	-0.867855948277187	Delayed down
chr1:185790322-185790823	-7.09791881343786	-12.6511024123607	2pl	285.999520068965	-2.10391100267271	28.7169751720855	-2.26598788405405	Rapid down
chr1:185805556-185806057	39.5974493315858	37.4764775262595	2pl	84.9170556673199	-0.405340596785383	19.587551572056	-1.63788079993945	Delayed down
chr1:185810762-185811733	30.1255560563732	18.0038866711138	2pl	203.120822847565	-0.552801925911415	11.1586921666519	-1.7027854851305	Delayed down
chr1:185813324-185813825	30.7223966973876	27.0666244408929	2pl	45.5895618136388	0.52780006534416	9.12626001855512	1.07078750033131	Delayed up
chr1:185960310-185961200	3.13389341571612	-9.1863793597019	2pl	402.399894640533	0.515519563014145	22.548641671706	2.15534516827324	Delayed up
chr1:185965597-185966855	8.19688210528305	7.86432932185203	2pl	295.993798598591	0.327848000619373	28.2815107454334	1.75035173841085	Rapid up
chr1:186082216-186082717	-4.9636601987139	-2.57384433247008	2pl	33.0728540219612	0.768254721832325	25.7988852875689	1.45445730476132	Delayed up
chr1:186155575-186156076	-0.558366136158715	-1.47441009382546	2pl	75.0965481409067	0.694188646937087	15.1322728723931	1.22789227757275	Delayed up
chr1:186209373-186209874	12.5339550764224	3.75095474695701	2pl	86.0832181394895	1.13413275417596	11.3063855927063	1.09343602328287	Delayed up
chr1:186212511-186213012	31.5335701048562	15.300842215238	2pl	338.583047845518	-0.375604304833808	6.44862437515123	-2.1277031338173	Delayed down
chr1:186275730-186276231	0.0817493344624181	-3.59053509429815	2pl	198.05034038863	0.496514654515994	26.8116344842587	1.67499538315067	Delayed up
chr1:186286544-186287045	-3.40482171950649	-15.2018571960305	2pl	184.687603253886	0.424031100367913	6.32312547305197	1.28866423373229	Delayed up
chr1:18645028-18645529	25.5625949384293	25.5917097681315	2pl	234.233196856033	-0.497321162912552	26.9908118327816	-1.65247834064569	Rapid down
chr1:186499057-186499558	20.1577799669101	20.2789687623014	2pl	177.539954003231	0.485378645417786	38.0599183136471	2.69018985055602	Delayed up
chr1:18653873-18654374	15.6502579272705	-3.4345614566284	2pl	253.49662947751	-0.589694890039315	7.20062779995058	-1.64035294298471	Delayed down
chr1:186559445-186560282	7.70478170190585	6.30454371024794	2pl	187.718901756086	0.479286324870497	15.1117660425274	1.35097371942503	Delayed up
chr1:18657028-18657866	-8.36080564782422	-9.63819877919423	2pl	300.151394778173	-0.733530273133224	33.5823894872985	-2.79252100157408	Rapid down
chr1:186620513-186621014	1.61872274831126	-9.14028988566947	2pl	183.889183620026	0.928512339716578	19.2088376280615	1.4412373370828	Delayed up
chr1:18663649-18664501	7.56429247114148	-13.0453580197046	2pl	490.536661762505	-0.393797782244621	7.1459146392065	-8.3477775554685	Delayed down
chr1:186651597-186652098	25.2910707309061	21.9487263775333	2pl	27.7624304202589	-0.696039185810185	53.8869835460814	-17.483078006731	Rapid down
chr1:18671199-18671700	29.7239699811124	27.2806616313004	2pl	92.0390402305919	-0.406123651937669	8.48338840721003	-1.42510218045836	Rapid down
chr1:18693515-18694016	-2.8223794245741	-25.8462794790179	2pl	126.244288626547	-0.679214110869539	7.84959076635598	-6.31085838549163	Delayed down
chr1:186974253-186975164	27.473867077633	24.8921482604013	2pl	388.603840728736	0.395163607243146	29.8255880692977	2.62084695871197	Delayed up
chr1:187033664-187034165	28.3868626655464	32.8372945195813	2pl	32.0864730064997	-0.887338415076371	16.9230554778842	-1.02645692426341	Rapid down
chr1:187101018-187101519	35.0227072841316	35.3111448637851	2pl	32.4654275377058	0.912851701010711	21.864645953872	1.3342763800851	Delayed up
chr1:187114803-187115718	34.5603230318627	30.3954149563198	2pl	272.47645843038	0.297845070987695	30.1322290283864	2.78754804862972	Delayed up
chr1:187264947-187265448	31.3767701722015	30.3922677186612	2pl	124.787160736382	0.432901182298647	14.8874563086549	0.989801133798817	Delayed up
chr1:187265936-187266437	48.0841222170961	46.5317091508178	2pl	32.7655759520801	0.670002613832997	18.2875969492073	1.50005740539584	Delayed up
chr1:187297914-187298415	8.57541687912557	11.0456633047445	2pl	110.932551474952	0.72004781082615	47.7124098999522	2.73750122744773	Delayed up
chr1:18730140-18731910	33.874465522991	8.78672101342929	2pl	1155.91696644095	-0.511432561035314	4.87806236812568	-1.78155308120293	Rapid down
chr1:18736805-18737306	28.2627843600575	-18.7352121901587	2pl	1271.61281020996	-0.741048687538696	7.90316425473149	-1.63286391971486	Delayed down
chr1:18738111-18738612	8.33035090281236	-48.5708843599805	2pl	1315.51007117572	-0.761022278226456	10.6400265482784	-1.51000901423028	Rapid down
chr1:187516815-187517316	-6.31281088789032	-6.92792778245322	2pl	36.2224677311852	-0.988037600768367	53.022833118542	-11.877243160299	Rapid down
chr1:187517525-187518391	23.7078987256575	14.4098903097922	2pl	233.182399308522	0.487554305346476	16.3279753496123	1.60654747690284	Delayed up
chr1:18762855-18763356	23.8677248960303	22.5605442231743	2pl	192.870707181605	-0.411404270746691	23.876520189463	-1.52430581007404	Delayed down
chr1:187775760-187776261	14.6123080937606	13.0858911358063	2pl	106.605473699963	-0.754283474877059	23.0384763969338	-2.66362938304342	Rapid down
chr1:187776462-187776963	29.3478253593293	19.5967425304699	2pl	863.107049654939	-0.220413017718109	4.46870493074139	-1.56422171742354	Delayed down
chr1:187799141-187799642	23.0618930375017	2.07475989962286	2pl	86.004122000805	0.971292073912	14.838945402133	2.08122868399624	Delayed up
chr1:187838811-187839312	25.583611418854	20.2011482468269	2pl	32.8971630137578	-1.34569723759078	22.1687535951527	-1.82677175183809	Rapid down
chr1:18790815-18791316	-27.7714682402838	-27.6535821776767	2pl	106.167022379369	-2.24200115308097	39.2819251543881	-2.75621979108961	Rapid down
chr1:187913100-187913601	-4.62672661600616	-15.9461818772782	2pl	520.755532417112	0.724536916624236	26.3155411174984	2.77899078615723	Rapid up
chr1:18794060-18794983	-11.7322398100859	-8.61198161504161	2pl	350.757007422565	0.32251827968985	79.0589587012861	8.88468384424745	Rapid up
chr1:188082567-188083068	13.4559631725309	0.675146213816946	2pl	97.6130103549463	0.796685169342693	11.533157374929	1.57802858573314	Delayed up
chr1:188134643-188135409	13.9464406589935	9.23298546135714	2pl	143.620339104766	0.617622733042775	29.6376488073254	2.22560929835769	Delayed up
chr1:188140892-188141393	24.3036371384736	22.2889253544681	2pl	48.85101823687	-0.816230340233581	13.5264628478026	-1.11049141018195	Delayed down
chr1:188179842-188180343	11.8556375399453	8.45522108224202	2pl	49.0865923270495	0.675496593727633	15.6183132450539	1.12447246937716	Delayed up
chr1:18820656-18821157	53.6450455208283	42.8860090949247	2pl	365.935289353595	-0.227640064238164	6.06964733026392	-6.02965741047278	Delayed down
chr1:18830541-18831042	4.03493860345735	-5.61576856902726	2pl	1085.13122420267	0.522521962346359	24.3202694744941	2.9300580712333	Delayed up
chr1:188314490-188315415	26.8615523183017	22.4865368495699	2pl	183.73202004142	0.453950075025736	11.3055029617388	1.34602827290874	Delayed up
chr1:1883411-1884270	0.509089931917949	-3.83375385358163	2pl	271.76784789244	-0.668621471242521	16.8153605122233	-1.62400610221915	Delayed down
chr1:188382400-188382901	22.1529413303594	13.6958790973705	2pl	94.4992573451875	-1.15288368605141	16.2097780980162	-1.48494200929251	Rapid down
chr1:188386126-188386627	38.2231046073242	28.4278448514766	2pl	34.9989180012878	-0.746286404754233	7.95912120286673	-1.22784381811735	Delayed down
chr1:188689494-188689995	8.21503611150137	6.87928719330861	3pl	30.4048450740792	0.59457674939754	3.12357368153957	1.70934866534564	Delayed up
chr1:18890682-18891183	-20.9673167005494	-25.0976463147904	2pl	66.6845743591583	-0.991556776328447	21.900380380195	-1.81820192231811	Delayed down
chr1:189035805-189036306	35.9528133929738	33.3705596579142	2pl	27.1172492918044	-0.721793818345455	22.0441999421511	-4.36006014717892	Rapid down
chr1:18919078-18919579	13.6847516274435	12.8769693457406	2pl	69.9768818930465	0.585486314868674	35.3221015811461	2.64730268082335	Delayed up
chr1:1892635-1893136	20.1820259984676	13.1229077876853	2pl	226.642460484161	-0.472461108709225	16.1041431036151	-2.00192850607935	Delayed down
chr1:18938363-18939170	-8.68248406145106	-22.2725799119244	2pl	311.676968753483	-0.888092312761549	13.5178000822274	-1.27822996292968	Delayed down
chr1:18941183-18941684	-4.4387954970297	-29.6419436515483	2pl	182.196736178894	-2.84794425951184	26.0001990117225	-2.09165087805615	Rapid down
chr1:18941696-18942197	2.23016162960707	-4.94542988366559	2pl	170.705683175344	-1.48805354381999	30.909567723506	-2.42683395606575	Rapid down
chr1:189449731-189450232	5.43565736812861	-1.84399762773737	2pl	33.2432201265923	-1.95232057179606	32.0669993151536	-4.12816484505753	Rapid down
chr1:18949349-18950460	22.9557583052016	15.812081275125	2pl	477.743734734939	-0.282122325160645	8.69271495452844	-1.26718925674801	Delayed down
chr1:189727678-189728179	40.9778410853469	41.2298435478744	2pl	38.4439680559842	0.641500225923656	45.46465776921	3.67128841351248	Delayed up
chr1:190052167-190052668	36.8798149858718	37.5453645553843	2pl	66.1405345669718	0.634325711422678	13.6642018800146	1.07111878910108	Delayed up
chr1:19007457-19007958	11.7461503811613	9.52504936895937	3pl	95.9336331937258	-0.869070110047017	25.5557158499422	-0.848810445778005	Rapid down
chr1:190118362-190118863	25.324284141562	19.1442694749129	2pl	37.724787539715	0.61796450669939	7.73789805094048	1.35115671389646	Delayed up
chr1:190124824-190125325	43.8922945192001	41.1768541112511	2pl	66.8979333590174	0.634191725259288	10.0005307327437	1.14201491422985	Delayed up
chr1:190167036-190168241	27.3649609073286	3.3439261173668	2pl	349.16941032574	-0.4524670332521	3.430281854039	-20.4130238828081	Delayed down
chr1:19016833-19017334	-19.0881843687382	-22.0539366346133	2pl	43.0674115399125	-1.2301198749997	48.0657395542919	-9.97970867871406	Rapid down
chr1:190193900-190194401	19.5400226925998	15.3211661305684	2pl	59.6711807455702	-0.649597742242456	26.1684283965007	-3.93826368629824	Rapid down
chr1:190348877-190349649	35.4262980165601	33.9292729829741	2pl	138.745758203198	0.364139294462749	41.1432136007568	3.68550200057391	Delayed up
chr1:190439385-190439886	18.770195163266	19.2344755682133	2pl	179.284218813689	0.555484210001474	41.4907166655316	2.53615160845711	Delayed up
chr1:190581181-190581682	22.0237006519134	16.5377387087292	2pl	149.119864734562	-0.61802390512788	22.9951803041851	-2.26497686368857	Rapid down
chr1:190637-191138	7.12880137981721	6.93728890665833	3pl	30.7036465283221	-1.53394370124376	32.4890268427984	-0.742078804756071	Rapid down
chr1:19066902-19067403	9.05460571187276	4.16346839809558	2pl	123.463920815268	-1.14355538693358	29.2555822287743	-2.35802058008967	Rapid down
chr1:190792553-190793054	14.7041687961232	12.6796106282067	2pl	44.528702134254	-1.3549410578774	32.3789128839172	-2.89248107522054	Rapid down
chr1:190892999-190893500	9.34343752666346	8.44797113583986	2pl	48.7438428626805	0.643778702431186	9.82685563232457	0.717151202032443	Delayed up
chr1:19090265-19090766	34.6968456807588	22.3228971445189	3pl	529.523070555126	-0.323514510104426	2.07709981886727	-9.26056765104753	Delayed down
chr1:19092726-19093227	22.2242056512075	22.4331420050857	2pl	383.547389756814	0.328359405818661	49.2698596166469	3.87653363813393	Delayed up
chr1:191222-191723	18.3897156355046	8.32623301716627	2pl	104.792091146215	-0.776404115204475	30.3417794152663	-8.85907130939928	Rapid down
chr1:191240829-191241330	24.0100223642427	14.8320119240592	2pl	46.5478587958352	0.93337344288553	9.97445854935898	1.10284663084842	Delayed up
chr1:191320008-191320509	5.15612378141488	-0.681037027379548	2pl	193.829875386333	-0.346617061909821	11.7475492203922	-3.3971436060779	Delayed down
chr1:1914287-1914788	49.526828644238	34.5150601584203	2pl	212.639849378019	-0.420309738580847	7.43996555110068	-8.77469873939332	Delayed down
chr1:191895575-191896076	-1.39253897943804	-5.84526451591074	2pl	89.8420236083594	-3.39540664386499	34.7957252463116	-3.12647130617773	Rapid down
chr1:19210821-19211322	28.661027732965	29.1200626792007	2pl	158.979272965174	-0.326533744490152	14.3477025448926	-1.02946861026458	Delayed down
chr1:192275669-192276170	33.4926995624316	29.6278660018181	2pl	80.0635393211151	0.500217692663135	24.4036473369232	2.35656643177617	Delayed up
chr1:192539672-192540173	30.5241125843388	17.0556787001983	2pl	231.131834673707	-0.409138243461069	3.77866645708259	-1.94732936046635	Delayed down
chr1:1925446-1925947	-10.5570143067706	-17.2848117880872	3pl	85.4694247048407	-0.679166850810644	10.1240992074746	-1.87188749413381	Delayed down
chr1:192545927-192546688	29.2399487109892	23.3806045059208	2pl	166.77168020042	0.740820601691437	18.344143625565	1.31115169158345	Delayed up
chr1:192559305-192560136	6.41086513556324	-12.5133414373826	2pl	281.57143070155	0.333432481063467	5.50234486176817	2.41499324456985	Delayed up
chr1:192564068-192564569	23.3610269961947	19.0993387663543	2pl	111.852782036196	0.551842463838837	15.0780104329597	1.49502531533391	Delayed up
chr1:192632145-192632940	11.3639981844511	8.32510510491549	2pl	269.61255371084	-0.893476388820702	20.3550603063671	-1.56705541246483	Rapid down
chr1:192633119-192634338	11.2034294096154	7.964487140532	2pl	450.157688038499	-0.535677452344428	27.3536870905789	-2.11652389796035	Rapid down
chr1:192709478-192709979	-1.27792144597254	-12.6167813939087	2pl	101.903076914822	-3.29471523314909	28.4239296306412	-2.29802242531946	Rapid down
chr1:192826631-192827132	39.7693836009685	39.6333357503618	2pl	57.2148763813634	0.572838991450936	45.6075529160902	3.57478325132704	Delayed up
chr1:193069969-193070470	15.8552602291134	16.1715783200125	2pl	83.5553670514313	0.425369749760208	25.7605335963944	1.53703401195829	Delayed up
chr1:193070953-193071454	13.3574871891262	9.40808838809884	2pl	87.0158072351329	0.467759665451695	12.215471430712	1.25920649413492	Delayed up
chr1:193113382-193114226	-5.43449654671797	-4.48459819279513	2pl	263.670520850664	-0.833404921496951	38.2950543887194	-2.52129002488076	Rapid down
chr1:193121778-193122279	-48.1514697884805	-67.1195830248307	2pl	1735.18118479435	0.302278383551009	5.08240827982719	3.14724140276116	Delayed up
chr1:193172834-193173335	23.9437312877693	23.1139483642583	2pl	38.1953713374655	-0.901342127014552	49.4858265563321	-4.62624399254334	Rapid down
chr1:193186110-193186870	18.1895702259467	15.3603573595396	2pl	257.791041866369	-0.358094095593153	35.9520173775114	-4.51543827007071	Delayed down
chr1:193229185-193229686	26.1758688277981	10.9896593196775	2pl	71.2893267770373	0.536234398440493	6.56338689324223	3.43609891621518	Delayed up
chr1:19326411-19326912	16.8789666643026	14.0983846379973	2pl	68.1845191868824	0.471361883322627	8.80895758505435	0.899339498549902	Delayed up
chr1:193335718-193336219	-3.86020561083031	-4.59782095287726	2pl	67.7190616606758	-1.42409001490026	28.8580106034287	-2.07039439529398	Rapid down
chr1:193348420-193348921	-15.907430089803	-23.6720645529983	2pl	109.752818629252	0.713203577174108	16.6896827813279	1.59586369211157	Delayed up
chr1:19338157-19338658	20.4222783190587	2.48811278892918	2pl	1136.07993850669	0.310457572804518	24.9743216478102	4.78404493741599	Delayed up
chr1:193418265-193418766	44.2310512302845	40.6757642271551	2pl	101.313506934863	0.472593854916178	78.3995085786338	17.5247485877436	Delayed up
chr1:193542636-193543137	-4.26747902636884	-4.63943120692242	3pl	248.498658046581	-1.22757573254322	36.2989478440035	-0.875782655147983	Rapid down
chr1:193543250-193543751	12.0849601418696	3.54341658754566	2pl	763.825880032606	-0.794795582971947	24.2925856809247	-2.19100923483817	Rapid down
chr1:193552245-193552746	43.8744557315775	36.9782194465133	2pl	226.160300939769	-0.451936528222915	9.10851275103753	-1.74963968525076	Delayed down
chr1:193556865-193557366	25.0894102199931	21.8765556718275	2pl	106.721299575905	0.367874840949533	36.7078361173512	4.35536910832855	Delayed up
chr1:193562086-193562587	27.7424993248664	9.61520304792634	2pl	47.1545274692579	-0.766309192309315	5.67088988676311	-3.22229752024323	Delayed down
chr1:193624886-193625726	-7.09444921268658	-13.8476696743672	3pl	105.19895255857	-0.962860445769802	26.768006087694	-1.30775550856262	Rapid down
chr1:193629816-193630317	11.8353230113506	12.0772161708854	2pl	48.6036674596935	-0.800166521853627	28.9069226379008	-1.75411397742162	Delayed down
chr1:19381829-19382729	26.6267525647871	21.0295191175657	2pl	110.166438041898	-0.852126298647346	14.9742764527934	-1.31392545251133	Delayed down
chr1:19390890-19391679	31.6800684005215	30.6200193001662	2pl	559.441484341018	-0.231487578817004	6.74497291535201	-0.917732517856671	Delayed down
chr1:19395530-19396031	-2.79669835323726	-8.08175507581796	2pl	916.848026293093	-1.00119559722165	27.9548987092306	-2.25395608679437	Rapid down
chr1:193970503-193971004	23.7959628980483	15.8785478456906	2pl	34.5248683304497	0.615261571990461	28.499979132351	23.0438744718635	Delayed up
chr1:19405143-19406129	-5.09392869229741	-9.62623839396813	2pl	842.388498463804	-0.220760802093241	31.9863248381582	-7.99283769687314	Delayed down
chr1:194076275-194076776	34.9833724833568	34.4185477084704	2pl	71.6862562954942	-0.644825558490055	19.2155517353909	-1.3519733846654	Delayed down
chr1:19411931-19412432	60.0663714572094	53.0878353830621	2pl	45.3497783176483	-0.560893971222585	5.01573925026154	-231.797461562947	Delayed down
chr1:19419374-19419875	-1.08150311630499	-10.7949664771379	3pl	146.607733139677	-1.25886629460971	19.0896705317109	-0.855811443668018	Rapid down
chr1:19439322-19439823	19.112635585699	19.3138408548971	2pl	84.8275780077715	-0.408270435517948	52.7713410645617	-22.8306102327702	Delayed down
chr1:19445770-19446271	18.3182901462816	-15.4008096307384	3pl	758.675277682802	-0.434491974072978	6.91241996324572	-1.48944547185563	Delayed down
chr1:194707037-194707538	9.24032985776537	-1.42640634050124	2pl	35.2052033216664	0.937492679142119	7.42833356728858	2.16071619351285	Delayed up
chr1:194753645-194754146	32.5576443647733	22.9184131587271	2pl	62.7226208412338	0.750388032699764	24.8544518585944	4.04423741704729	Delayed up
chr1:194952076-194952577	33.5350613400012	29.4493609250738	2pl	1373.90100468797	-0.339018680012581	8.84297400179855	-1.25542407518087	Rapid down
chr1:195384713-195385214	23.6447894026869	13.0422193278024	3pl	86.9973364869912	-1.38374392034031	21.7424739524741	-1.12179800751252	Rapid down
chr1:195666071-195666572	20.9507985034318	22.1221163093399	2pl	107.28916313629	0.462913676022021	25.575153321164	1.43883552914754	Delayed up
chr1:195715317-195715818	34.797724131144	33.7397473261481	2pl	47.2932065906995	-0.52247159236736	35.2119745344274	-4.58050025867804	Delayed down
chr1:195716950-195718074	21.4002564690086	18.7169889516947	2pl	195.268888910718	0.283338724922062	14.384858628046	1.05532649550831	Delayed up
chr1:19574041-19574542	46.5191745836245	46.1526505907734	2pl	44.3027760445205	0.553617688883084	28.3290901908542	2.06954211483706	Delayed up
chr1:195899671-195900172	21.3296432743943	9.37198266459618	2pl	68.6331387588191	0.707596363832676	9.3818510323415	1.25471710352866	Delayed up
chr1:195933747-195934248	-1.65586110165106	-1.53948247379036	2pl	77.2500413661736	0.612751567393522	30.6934381855531	1.69853702495432	Delayed up
chr1:195934735-195935592	19.3641518702614	9.81449659785118	2pl	332.49433586366	0.473960323243905	19.5306633985822	4.3860932544902	Delayed up
chr1:196027197-196027698	44.5237462223211	42.480846850074	2pl	44.9089443279911	-0.531866291756141	38.9588264970154	-4.07473107829283	Rapid down
chr1:196034019-196034520	11.9166436202916	1.70652386233971	2pl	85.0960578193709	1.01192822080174	21.2179681979343	2.22929191498128	Delayed up
chr1:196056901-196057658	42.5791925109258	29.1175040047178	2pl	184.375771468223	0.362710512232556	7.80586739825849	4.66115226923938	Delayed up
chr1:196088538-196089039	9.14064617255502	5.65476268501821	2pl	81.050559193045	0.563624764279618	25.1472542938702	1.6564384834412	Delayed up
chr1:19633065-19633566	30.7845449931783	26.3817368746692	2pl	31.2696982769871	-1.14347734467656	18.6883702060768	-2.30704814509535	Rapid down
chr1:196510500-196511001	21.62713183941	21.2842932576837	2pl	40.9333567837206	-0.808685924132484	14.2737586194507	-0.993574135923572	Delayed down
chr1:196577288-196577789	18.1787971131857	18.05589641025	2pl	156.404876892455	0.31450611793653	40.9427731413759	2.68262046571601	Delayed up
chr1:197360196-197360697	23.7324676233463	26.1285000682045	2pl	48.5902026376428	-0.974031125940958	47.2776397628401	-3.15173901511812	Rapid down
chr1:197367592-197368093	34.5143071424279	36.7327865488644	2pl	101.473991888515	0.431576512000692	53.9884791216751	2.73742107403726	Delayed up
chr1:197377704-197378205	12.1307748700237	6.29940823614767	2pl	63.9811975473754	0.804791054529683	26.6343230671124	2.23994117562774	Delayed up
chr1:197422618-197423466	22.9769859119533	14.1047615108325	2pl	421.181188463511	0.644430007539475	32.0185197792933	3.20614431092527	Delayed up
chr1:197529261-197530165	27.4105008904155	23.8113517949767	2pl	84.8617421932882	0.480619116901151	24.1773015691847	1.7788390438853	Delayed up
chr1:19764830-19765331	-3.96030211894152	-12.675095458387	2pl	118.624203271885	0.980764319696344	25.8805543091269	2.95107297848675	Delayed up
chr1:19765584-19766085	10.5647432933986	3.71549966551086	2pl	185.588289061708	0.841616292360055	30.7961943092582	3.23072532679661	Delayed up
chr1:197664555-197665056	11.8823698831948	9.80101876995371	2pl	165.780036339499	0.474602439199829	34.833137670142	2.96341078735674	Delayed up
chr1:197683733-197684234	12.1545586641314	-3.23250003486924	2pl	138.684760724545	0.983231062975208	9.41639906266986	1.38168255571236	Delayed up
chr1:197733312-197733813	4.64306474848614	5.80653752654257	2pl	37.5719672097539	-0.805460973533844	48.4774805515886	-3.24901215331598	Rapid down
chr1:197815624-197816125	11.617131230816	4.1476120501244	2pl	48.5311185394322	0.990896597334212	28.3445966215061	2.56553731825674	Delayed up
chr1:19790846-19791347	26.9721597145828	26.7944853059369	3pl	83.7123044600587	-0.670721079742694	30.067375419454	-0.918538925937581	Rapid down
chr1:197917080-197917581	38.2610685358263	23.3634536129485	2pl	349.673518420287	0.400153580793869	11.9464520499846	2.55454556348092	Delayed up
chr1:197923125-197923626	-29.4079683123482	-47.3451597345588	2pl	159.927193412337	0.777630784327375	26.914538667918	5.52894976096958	Delayed up
chr1:198018485-198018986	25.5454128883611	14.4189176029396	2pl	71.0854759860742	0.738623429249748	9.68034763057581	1.26029313520621	Delayed up
chr1:198187436-198188686	16.2899989096451	11.9960623975615	2pl	295.690064754269	0.661495503806342	22.2009504892284	1.70749939213115	Delayed up
chr1:198298644-198299145	12.6624625799853	1.5968300047685	2pl	49.5067300929053	1.02577390860761	7.82174404290939	1.09725116040708	Delayed up
chr1:198465003-198466001	15.2429077147401	-19.3566033026628	2pl	302.12514732877	0.892927877555424	10.7335851832511	1.86808994453033	Delayed up
chr1:198556999-198557500	22.858634478337	18.3346353901469	2pl	121.57734081625	0.356174449252277	16.388936178695	1.62514734680031	Delayed up
chr1:198605378-198605879	22.4556883974102	22.4147263011978	2pl	297.639762674338	-0.490185449280391	37.1943678564697	-2.99086095220777	Rapid down
chr1:198605934-198606435	14.7547883670818	15.4648907670922	2pl	1677.79885353094	-0.357313421830766	41.463910722956	-2.96037159951109	Rapid down
chr1:198681736-198682237	-50.7899560824081	-53.7560224143944	2pl	47.8681000987957	0.645711928040001	11.8649701928556	1.09986150080908	Delayed up
chr1:198813640-198814141	20.9899822017067	12.8539442082837	2pl	826.146358009752	0.378784806880473	32.1481156173344	5.53570295668601	Delayed up
chr1:198848572-198849555	13.7719533252823	9.13787235254979	2pl	376.755865065735	0.391729649922712	19.1522126217512	2.38541938342932	Delayed up
chr1:198902606-198903107	31.0578819038951	28.4214814411322	2pl	140.704761312744	-0.453013444923897	35.3329475754606	-3.61586395826745	Delayed down
chr1:198903194-198903695	19.7476176462396	16.0928784568976	2pl	218.893670990148	-0.644729401075244	36.8469990434593	-2.69917045210353	Rapid down
chr1:198935439-198935940	18.6962127489687	18.0655198314096	2pl	1290.07736673875	-0.233859422948899	15.7000079016176	-1.18998995142618	Delayed down
chr1:198974692-198975193	13.8084892795144	-3.15729234409016	2pl	48.7368218281908	0.785440140955414	7.11842680340169	1.68540215399477	Delayed up
chr1:199066370-199066871	31.4840920241505	32.3357287735596	2pl	39.9698110095034	0.589145598746621	51.3272859080281	3.48818481662052	Delayed up
chr1:199272588-199273089	14.5795599300859	-2.89290995968369	2pl	45.6702704772874	1.08771739166384	7.71180347496206	1.72099410169862	Delayed up
chr1:199363008-199363509	40.8379879937457	31.1483038437046	2pl	38.2543297522575	0.676453173902645	7.52006438483482	4.50953817480744	Delayed up
chr1:199403522-199404023	-47.5088912885607	-50.9700600997653	2pl	46.2803611786652	-0.579264763564136	22.7337805400083	-10.6954008979543	Delayed down
chr1:199449082-199449583	-19.9472029460864	-25.496684901022	2pl	42.1251763848594	-2.70709138788329	35.4725173512743	-2.88334689641618	Rapid down
chr1:199452559-199453060	34.510777965016	25.951724542224	2pl	94.6657307882158	-0.649204255293256	4.62822945081687	-3.95960392910806	Delayed down
chr1:199512019-199512520	7.05124382106283	-10.1399878576486	2pl	106.893255231134	1.13035430445585	15.3885214723617	1.39160021613714	Delayed up
chr1:199574900-199575401	36.8796895210383	33.917513349238	2pl	58.7927934612543	0.563389233387503	13.0058141068622	1.87971260682286	Delayed up
chr1:199665274-199665775	3.59822458765482	-7.62261526178893	2pl	254.132481394362	-0.338763007950631	4.28302806227754	-3.56358876486901	Delayed down
chr1:199867484-199867985	6.54937169161199	-2.17556136001885	2pl	67.3180675427711	0.810700209556877	6.03095704130047	1.41069633995307	Delayed up
chr1:20008465-20008966	58.5063358969207	56.9305870652884	2pl	189.765593359298	-0.316823200490354	6.60878488454144	-0.544614189103492	Delayed down
chr1:200146202-200146703	31.1053612782169	30.9046945511597	2pl	34.4830609006144	-0.608850750246124	5.26217021031842	-0.464580881759687	Delayed down
chr1:200150576-200151077	-1.81026284063389	-16.7982369664485	2pl	75.0464140593122	0.842295108087471	6.67780883411685	1.30812620668219	Delayed up
chr1:200260606-200261397	14.4374612872924	6.90687323901301	2pl	487.241481606308	0.430398947498661	24.2976969141141	2.3047824679356	Delayed up
chr1:200274123-200274624	-2.78695461353108	-2.24906314770304	2pl	49.0065849068347	0.723067117335521	21.6795653974909	1.13667326953927	Delayed up
chr1:200296047-200296548	16.5923115501781	15.1331655435041	2pl	64.1059464694005	-1.03785938545876	21.535994033796	-1.77574463015396	Rapid down
chr1:200651781-200652282	30.5747588257983	30.790604540485	2pl	35.951003871855	-1.03786028137226	38.5810593332437	-2.95543525282312	Rapid down
chr1:200731619-200732120	-8.07714122418089	-18.6540478481167	2pl	58.0610026851539	0.709283012065856	10.1812466569705	1.25132769795273	Delayed up
chr1:200755345-200755846	21.626752494083	14.6495052480721	2pl	38.3152973202435	0.670899122207778	19.7717029934821	1.50913808377844	Delayed up
chr1:20083309-20083810	30.0987920600106	18.969623339868	2pl	212.341305341631	-0.460799566481796	4.79434295806037	-1.7704459534392	Delayed down
chr1:200869553-200870054	4.55213855531597	-0.709351489379942	2pl	52.2261052484432	0.609880861109799	16.5009289426031	1.60920967789837	Delayed up
chr1:200888330-200888831	25.4729258758331	20.6388318434053	2pl	202.171003172934	-0.311482547073533	10.9548054519761	-1.84724987672524	Delayed down
chr1:200890965-200892266	17.2738475514963	13.7219033705588	2pl	1745.12056743542	-0.392570231509499	30.0671680217129	-2.00222168244635	Rapid down
chr1:201006436-201006937	28.7498893797414	10.7931810439701	2pl	263.895836982815	-0.514380021199704	6.20543438627692	-1.11847380897541	Delayed down
chr1:201009960-201010759	39.6882449907288	36.6547229012802	2pl	213.838340831388	-0.478118510951657	11.4234137884434	-1.42899122168817	Delayed down
chr1:201016028-201016529	38.600518770716	33.9811496092765	2pl	70.4663300829365	-0.589148005085035	11.918391727989	-1.64585141387151	Delayed down
chr1:201017304-201017805	11.9285280093778	1.67008160184401	2pl	130.369070351698	-0.95671314340842	9.69305940860954	-1.16123411141473	Delayed down
chr1:201023560-201024061	21.136415162277	13.8786142357875	2pl	725.253735303344	-0.472525547792345	26.4519103166678	-2.60870024377569	Delayed down
chr1:201024155-201024656	-5.6335372409128	-25.0145466854276	2pl	965.660421659061	-2.11136578113897	29.0269028718718	-3.14152590918171	Rapid down
chr1:201037009-201037510	48.7035184545699	40.0218096007324	2pl	49.2579408746286	-0.792636098274016	9.58430988942975	-1.75321683511585	Delayed down
chr1:201039373-201039874	11.382929989261	6.09504143430894	2pl	95.360359298331	-0.604866128532853	13.7146995668932	-1.6801823203165	Delayed down
chr1:201119736-201120237	39.3503543394039	38.3718625640209	2pl	65.8576653246793	-0.528651757904502	9.50092788575996	-0.799398500483739	Delayed down
chr1:201153977-201155166	34.132743961082	25.990557220086	2pl	1729.15259454388	0.191482088181004	3.43153763065553	2.97784732194599	Delayed up
chr1:201170580-201171081	23.6069701986241	11.5423798096481	2pl	2340.25313714099	0.268797868043617	7.59080741902463	1.24113978707711	Delayed up
chr1:201184320-201185313	9.83231789265065	-11.9232743782093	2pl	1271.73575209062	0.465473067645715	15.5704070119583	1.6860924052585	Delayed up
chr1:201277371-201277872	36.1305751558821	29.8060047072674	2pl	33.3798775889908	-0.682344067651115	29.5512947912748	-7.66910669740839	Rapid down
chr1:201291887-201292388	28.431134510705	11.8697418241981	2pl	73.0328716477203	0.785033649558888	5.74960260626196	1.25882332764667	Delayed up
chr1:201376426-201377276	21.0980613219296	-16.3003539449635	3pl	687.385078111119	-0.44313789922222	6.01389681582247	-1.98054299387374	Delayed down
chr1:201399245-201399746	16.5405606002516	14.2412057204536	2pl	66.1029345781585	-0.903817301599397	27.5915606098319	-1.88907278937548	Rapid down
chr1:201417710-201418211	11.4084432640443	-26.2666950529472	3pl	489.171844555329	-1.01091537111535	14.034047703685	-1.3016422252758	Rapid down
chr1:201423618-201424425	19.8163153338955	17.2093893785506	2pl	139.858305693484	-0.416662038868564	28.6580080814849	-2.68474355924441	Delayed down
chr1:201430661-201431162	-25.4933728062155	-35.3908871286394	2pl	144.507678349042	-1.04485803178994	10.6048283587473	-3.46079947805462	Delayed down
chr1:201448033-201448534	31.6847552985162	31.7706416826857	2pl	490.175533119757	-0.298477151516459	42.9796371006929	-2.75152381471036	Rapid down
chr1:201461103-201462335	30.7467604525703	22.0864745346804	2pl	222.056298209371	0.384506700382163	14.7732174994286	2.56994801826497	Delayed up
chr1:201495878-201496379	46.84437873495	45.3182601596114	2pl	149.206343986317	-0.320468465389494	8.68639359100203	-0.92706767183741	Delayed down
chr1:201503399-201503900	4.84602897955895	1.79743941485734	2pl	1004.77791012656	0.356959150254234	20.2412263616936	1.63585924472659	Delayed up
chr1:201531985-201532486	-28.1331315482042	-32.6849875407099	2pl	214.764022387806	-0.599279253567402	7.34900373498954	-5.45903964896883	Delayed down
chr1:201538720-201540573	45.8629895146376	46.1978066089022	2pl	1335.64146841331	-0.235102532195334	36.8451426396806	-1.7666365005705	Delayed down
chr1:201640485-201640986	43.619883400574	28.6660867787986	3pl	250.372402656674	-0.448887701975681	2.93874889770761	-6.13870948775258	Delayed down
chr1:201685193-201685694	13.3715130438213	7.8524214501944	2pl	666.722553100702	0.483040800127594	31.9534287953674	2.8802806550959	Rapid up
chr1:201693915-201694687	49.4242607512085	39.5030833459711	2pl	447.06765215739	-0.330631638332936	4.58847181244395	-30.5355704235795	Delayed down
chr1:201730558-201731059	-22.9159262512133	-21.2931176716512	2pl	153.552909923934	-2.07556630097005	40.9691326840754	-2.75743769717116	Rapid down
chr1:201731139-201732100	-29.1771207884896	-27.381814010476	3pl	251.103903037045	-1.50075318229322	48.1429119387837	-1.21755060663749	Rapid down
chr1:201751552-201752315	-15.8378237472635	-26.6757009544617	2pl	183.694805888901	-0.617351476358109	11.6415377588767	-1.49696450847691	Rapid down
chr1:201760557-201761058	-17.5542388174087	-22.8890073355713	2pl	111.049720372096	-0.796447903542855	26.3943721815281	-2.49813754646031	Rapid down
chr1:201769938-201770439	-22.0824244096208	-20.6675659892127	3pl	58.7533709814885	-1.84698999343909	47.7695748210696	-1.4700554728395	Rapid down
chr1:201826802-201827303	28.246228772221	30.2763347872721	2pl	83.0535887002428	0.521595598889338	47.1500457441169	2.29414785730505	Delayed up
chr1:201885468-201885969	31.7667095783019	30.2674422043362	2pl	83.6157504742688	0.459880924596691	11.2892675725789	0.836745186727522	Delayed up
chr1:201904565-201905066	4.73890273236336	-17.0425104271565	2pl	400.732427409501	0.562466025953386	8.26581145889383	1.40906973720363	Delayed up
chr1:201916534-201917035	26.1707489409859	25.5942817798623	2pl	98.0548747288192	0.528548987027655	21.4310804379279	2.07279176251882	Delayed up
chr1:201955155-201955656	38.92212995449	22.6005121314163	2pl	2271.84354534489	0.202891121277674	3.96883125290688	2.29379454178968	Delayed up
chr1:201983076-201983577	-23.341566421659	-29.8740045609304	2pl	572.797376731885	-0.22912743011331	8.72137285991378	-1.12326679268023	Delayed down
chr1:202008057-202008558	27.689892263881	13.2414827994215	2pl	130.324204663142	-0.37988087709785	13.2185944951958	-3.25348700462438	Delayed down
chr1:202009502-202011121	19.9975518509492	0.681161250408531	2pl	714.305336371738	-0.438403247424409	11.9060027854565	-1.31861690474883	Delayed down
chr1:202018573-202019501	37.1176766928164	21.1587266367283	2pl	194.540346055502	-0.418226535153704	4.4731534422471	-1.54891551450484	Delayed down
chr1:202029741-202030242	13.3259164149523	-2.2420583621472	2pl	156.785352949835	-0.706237010266679	11.5816170251656	-1.42498799558679	Delayed down
chr1:202074873-202075374	39.6672770831738	37.7099373476979	2pl	131.197764823455	-0.517890332288411	18.9421001067034	-1.64904085780859	Delayed down
chr1:202085261-202085762	9.63733209492243	5.29567975511113	2pl	53.0575419297215	-1.41971545390057	33.8144860095335	-2.66811449817556	Rapid down
chr1:202085971-202086472	41.7151821824986	36.4941229430271	2pl	198.623437025936	-0.477160298936781	15.515554157034	-1.92465533351519	Delayed down
chr1:202101036-202101537	-11.3599925737564	-13.8872197378026	2pl	62.1626126097613	-0.603489786966925	26.3584290717151	-10.1408265173224	Delayed down
chr1:20212860-20213361	26.7841843517482	15.8104347778694	2pl	86.3038309162832	-0.400187180244474	13.8274291863472	-1.96472344343728	Delayed down
chr1:202130209-202130710	39.1094976893211	34.696366654949	2pl	76.4488775490115	-0.572492041663427	26.4557533467699	-17.2540882428286	Delayed down
chr1:202188859-202189790	14.0825490394506	6.82493726348368	2pl	595.24975155952	-0.302937509333313	10.0593446770237	-1.19687095101011	Delayed down
chr1:20219959-20220460	-31.6207864396235	-29.5738110378661	2pl	55.3482113092413	-1.75765911028641	41.7344262488353	-2.71583495022597	Rapid down
chr1:202200181-202200682	-2.46750027200763	-16.3295217457578	2pl	67.3036727385222	0.6047833199318	6.08469341501818	2.68935958031019	Delayed up
chr1:202251440-202251941	-20.1602515679336	-23.4699443143037	2pl	46.3471023106183	-0.807507934766093	19.5545520465077	-1.69609602598489	Delayed down
chr1:202286736-202287237	-1.24417850939304	-3.8897702549803	2pl	91.3147234411597	-0.628707905479372	12.4826925788743	-1.06770125195088	Delayed down
chr1:202316043-202316544	34.3177234423026	30.7915959992862	2pl	97.0945514499129	-0.586760209749899	8.2888408757372	-1.25542955492987	Delayed down
chr1:20232533-20233034	-49.9572902618814	-55.0243947391979	2pl	97.2213772098521	0.67515827795387	7.40058301441402	1.88120419616542	Delayed up
chr1:20233763-20234264	19.3047603471644	13.796781892489	2pl	93.5452944096161	-0.878289841478891	34.2463454027825	-3.16280808902595	Rapid down
chr1:202367302-202368136	39.9025430318133	29.6861616946189	2pl	1124.76756326448	-0.219265832116237	2.3414428514826	-7.3979000541931	Delayed down
chr1:20237602-20238103	28.0741772890396	25.1047955715281	2pl	38.8123270184284	-0.661745740789241	18.5643876811794	-1.63976047713716	Delayed down
chr1:202407092-202407848	48.2054797474906	48.2689768019097	2pl	170.054101147964	0.346011168674195	32.7931977691656	1.97625155827775	Delayed up
chr1:202505349-202506292	33.9641412728991	31.5609390978596	2pl	145.488956357901	0.467662902033339	27.1946759216909	2.1662095697606	Delayed up
chr1:202577483-202578982	-4.33480395247554	-8.0597499345234	2pl	1755.95584238847	0.317975062938231	21.7555092058063	1.87064707673087	Delayed up
chr1:202589123-202589624	-5.68322970253213	-46.0499940766306	3pl	1907.13432823003	0.639598583518123	19.7296542576304	1.13912297502476	Delayed up
chr1:202600052-202600553	30.5653975997937	21.8661422844088	2pl	334.140508842965	0.356373543174723	6.79519580207285	1.36247653128337	Delayed up
chr1:202623039-202623540	35.0846340053252	26.6775534954044	2pl	80.6085611021339	0.410135694367232	7.85233310722376	1.20672501067864	Delayed up
chr1:202648651-202649152	23.1343464169944	19.1169661007861	2pl	83.0856212225552	-0.903325273390996	26.347313602666	-2.24746946671429	Delayed down
chr1:202658329-202659413	9.49774008861299	2.73204516198369	2pl	766.556919845547	-0.776974718780245	18.9660596419208	-1.55071442470308	Delayed down
chr1:202709381-202710218	39.3816377334737	21.1924328446664	2pl	232.267303877364	0.394449800309187	2.07581692731771	5.79344323451206	Delayed up
chr1:202710234-202711217	-10.4439176883118	-22.7647810814032	3pl	433.606920733681	0.234476953734401	3.63619954444492	2.94920089175153	Delayed up
chr1:202806832-202807333	50.3745537449954	48.0369892706805	2pl	434.821994626944	-0.259277335677225	8.26659408327653	-0.634119248119723	Delayed down
chr1:202835504-202836005	15.1988479174782	7.84246156952615	2pl	473.540894046503	-0.41890284832253	28.5528969897003	-4.12765249432503	Delayed down
chr1:202837648-202838149	23.4622242492601	22.5403009872838	2pl	128.525129945295	-0.69214464277188	40.666374142789	-3.12283442982451	Rapid down
chr1:202888589-202889405	5.76840085495763	-8.52675821045903	2pl	2326.33925809256	0.231171859549035	2.14605728058545	5.75289413568068	Delayed up
chr1:202959166-202959667	34.7267823374086	24.5019329998099	3pl	137.926606985226	0.484832552122289	5.81245373735019	2.90265405025995	Delayed up
chr1:202961464-202962200	18.9224996098889	7.74343947209265	2pl	187.394210940546	-0.620392968574795	9.50836150858452	-1.31248234718908	Delayed down
chr1:202964574-202965075	-23.1292409054381	-28.3052812024902	2pl	143.519917066316	-0.614569585747492	5.49458848454345	-2.5254168664849	Delayed down
chr1:202968904-202969405	47.643480671441	36.4565442752417	2pl	238.04136875326	0.275647680441881	8.02200165578505	8.86977545424374	Delayed up
chr1:203051647-203052148	16.74454575762	5.8604486786061	2pl	217.459465275085	-0.653205823783849	13.9258818458408	-1.67225495900982	Delayed down
chr1:203055069-203055570	36.9522001020669	34.7088154172801	2pl	313.155481809653	-0.253689463078154	10.6914871126814	-1.33544204955109	Delayed down
chr1:203057759-203058260	-2.14446540079399	-11.7465564152997	3pl	2320.1744211372	-0.438655593445654	29.4814489854913	-1.16977294512517	Rapid down
chr1:203144550-203145051	-0.296170283272293	1.91325488911593	3pl	47.3576300550833	-1.7913210873292	48.9714483312184	-1.01565430336436	Rapid down
chr1:203145339-203145840	42.672546759128	32.6312770144926	2pl	70.981032926931	-0.519413666435019	5.87088519763701	-2.48745889496192	Delayed down
chr1:203153920-203154421	41.5161059642308	34.7478951639265	2pl	109.616776854435	0.34724816958054	13.300704884697	2.37085572197412	Delayed up
chr1:203278347-203279076	13.9055029350881	8.35993431690888	3pl	869.920087567116	-0.41979331007832	28.558150854851	-0.786745441454552	Delayed down
chr1:203287346-203287847	10.0394700971061	14.1790758865713	2pl	358.432968754155	-0.34851535787289	30.689130572887	-1.55082724876859	Delayed down
chr1:203296443-203296944	49.4276479060665	37.8144824567724	3pl	121.71345642906	-0.431279327578529	7.45687779181351	-1.82733168698156	Delayed down
chr1:203342428-203342929	31.9581898483943	31.4349002535196	2pl	350.170189792122	-0.243378479882211	17.3605213658603	-1.00523774897079	Delayed down
chr1:203346040-203346541	13.9638054379358	17.5986900704012	2pl	806.603462725566	-0.502444675294989	40.6348198644526	-2.26587501491148	Rapid down
chr1:203364274-203364775	0.112170974781447	-18.4052693242909	3pl	1334.39286675106	-0.59302639728471	19.2542501923071	-0.970681007902408	Rapid down
chr1:203425367-203425868	-13.9927824701815	-21.3150647066724	2pl	270.725056846993	-0.517026762936163	8.12375623837117	-1.21276527017897	Delayed down
chr1:203426300-203426801	33.2782848480154	22.3735374121767	2pl	228.082934076547	-0.877361815173784	7.3337270476176	-1.36579279923812	Delayed down
chr1:203426953-203427876	-10.334686498874	-25.4306860992243	2pl	491.668044759715	-0.986672311398132	7.48302365589714	-2.27965821868382	Delayed down
chr1:203429255-203429756	26.0709579233623	-5.1859990590442	2pl	1021.92933386174	-0.55388455360804	5.31339038720628	-2.2261637132169	Delayed down
chr1:203455579-203456080	23.353927879732	7.34574417312976	2pl	3289.05148319346	-0.200257053579623	6.97109922521414	-1.39584239257682	Delayed down
chr1:203463655-203464156	25.5742437457616	15.3722337976325	2pl	351.086600829097	0.378192743630883	25.6898313064984	9.15448303153938	Delayed up
chr1:203465899-203466400	5.20554284384398	-7.46229499472185	2pl	733.290111601063	-0.510110236388031	17.0377126949435	-1.56943809658982	Rapid down
chr1:203475183-203476069	-23.126002921879	-30.7441483160035	3pl	364.436436989734	-1.29817287611911	35.0011542657909	-1.21597540882627	Rapid down
chr1:203476180-203476681	-15.9248105457283	-19.6197728717815	3pl	238.294062042716	-0.864127627352439	32.7496799065703	-1.00111123317778	Delayed down
chr1:203478578-203479407	3.44233556301038	-14.5400608508504	2pl	595.074073988166	-1.73763537209978	22.7694404850837	-2.10010414872628	Rapid down
chr1:203480473-203480974	30.9131382267038	21.7909804648136	2pl	230.51394776899	-0.541930425273265	7.53728200575284	-1.85494450935986	Delayed down
chr1:20348542-20349043	-2.41383618545695	-8.29502890165695	2pl	156.730186404999	-0.510120649889071	7.02229249351032	-4.82094589946591	Delayed down
chr1:203506735-203507982	15.0640651578343	14.80823121766	2pl	368.715256025696	-0.596359460803739	21.556435221969	-1.7712850128064	Delayed down
chr1:203513259-203513760	11.1970283924085	-6.75267744748054	2pl	356.535627432875	-0.590051052674719	10.5183187806267	-1.65313033825662	Delayed down
chr1:203589157-203589658	30.9109191995597	27.2636854229053	2pl	180.970815647533	0.380915713516249	32.9436384136363	3.66228204249397	Delayed up
chr1:203600648-203601822	50.2660036988981	49.9733613814743	2pl	380.657495587287	0.321343741862429	31.1357083245276	2.00536867433147	Delayed up
chr1:203649856-203650800	20.793185512146	21.0109146822614	2pl	695.383147190199	-0.226215739935375	37.4906791619198	-1.92183501117001	Delayed down
chr1:203671899-203672770	22.4951490249938	16.6265893367347	2pl	252.054919368963	-0.466771529212982	10.9130069566666	-1.32792760902396	Delayed down
chr1:203685907-203686408	31.6930842875119	28.7904526457739	2pl	162.766373905298	0.606135762949815	18.8985098526732	1.72207096396685	Delayed up
chr1:203732970-203733471	14.6383578687421	6.05976603336805	2pl	72.1670192231997	0.748869062981405	11.9030132308506	1.88996166477699	Delayed up
chr1:203984964-203985465	18.0127883878186	-1.35139186162471	2pl	101.976051300032	-0.94713912019843	7.53924984977598	-2.19029530809611	Rapid down
chr1:204003772-204004273	46.7074136491795	45.0740084313441	2pl	55.7722333395659	-0.67706623316212	16.7629572638583	-1.6186353754405	Delayed down
chr1:204027253-204027754	-25.8401592293517	-27.1743220482685	2pl	44.9789764221078	-0.68151323497177	64.938480301285	-5.80628674197112	Delayed down
chr1:204065080-204065581	18.421927177552	17.405420096773	2pl	62.0768916586027	-0.692042532604101	57.2286369108106	-4.0395085719408	Delayed down
chr1:204078191-204078692	0.0497186734631239	-9.0641296306791	3pl	475.424100889953	-0.761855144143416	25.1796051925841	-0.922773173116908	Delayed down
chr1:204084383-204084884	-1.61898224901717	-4.1972943443478	3pl	409.13173733998	-2.86327806235413	29.3147374745465	-1.90862322462793	Rapid down
chr1:204094274-204094775	36.1862092511295	35.6222534022694	2pl	851.675226629968	-0.236514783108019	15.2388302476011	-1.37936967176251	Delayed down
chr1:204232483-204232984	26.5202635684585	21.5319902408553	2pl	344.271411756097	0.448737728095038	12.3304044971212	1.13651601850006	Delayed up
chr1:204262707-204263208	34.4361825579758	31.8447898469692	2pl	47.8055449311176	-0.58602609006607	50.7339212231336	-12.9822074795818	Delayed down
chr1:204276286-204276787	42.7971134211888	30.3576396355003	2pl	415.728808209521	-0.230079019311371	6.87743330986749	-7.68355624900536	Delayed down
chr1:204280507-204281008	54.0752887505059	40.6800804683503	3pl	599.447353180322	-0.252862979799677	6.30294637964848	-1.68851349894304	Delayed down
chr1:204295594-204296095	35.9949201137531	31.0397414744091	2pl	152.285458191161	-0.372023310671483	12.2268445778988	-1.12948337991829	Delayed down
chr1:204299714-204300215	26.6369712713537	20.2525983339038	2pl	91.9583015371299	0.424673877094408	23.0851175092745	6.40747931055912	Delayed up
chr1:204320303-204320804	34.7448318728284	33.3157693918719	2pl	154.607589426968	0.373196817382332	25.364009311309	2.68293167030627	Delayed up
chr1:20442822-20443708	31.1843982940035	-1.20790844971279	3pl	821.533087492658	-0.35907986979493	5.51680588993346	-2.56345538639725	Delayed down
chr1:204454990-204455781	42.3401022384051	41.973014082091	2pl	75.6561025402044	-0.447891441654092	37.609097294383	-3.67039738413805	Delayed down
chr1:204457009-204457510	6.69865468776276	-21.8136800639199	2pl	93.5026732884251	-0.732498009382179	6.16524585878486	-7.23700464775359	Delayed down
chr1:204560576-204561077	0.998396238788889	-10.9526867756538	2pl	64.4598267577516	0.796741396796009	8.99061947289525	1.25117942345795	Delayed up
chr1:204574667-204575168	19.5145765349999	12.8342740800164	2pl	770.498187902405	-0.445126283658793	6.9566429223796	-1.72162654246888	Delayed down
chr1:204584858-204585359	12.5226532396101	0.955449013037458	2pl	366.376990254946	-0.709504783153945	7.86544471809336	-1.14603788890639	Delayed down
chr1:204624016-204624517	35.6373280117351	32.284527116061	2pl	146.754615541887	-0.488300867577207	26.4743767132993	-2.68700785289089	Delayed down
chr1:204721560-204722061	-17.0088291681251	-16.6228758038078	2pl	49.4224422708402	-1.09453927482538	28.5878615040394	-1.68206866795043	Rapid down
chr1:204731040-204731541	23.91049101749	20.0871479004705	2pl	60.997425368431	0.708982420897841	9.22940449397157	0.77284689581746	Delayed up
chr1:204780923-204781424	17.957403848448	3.30003989554239	2pl	137.524012668261	0.815757833268532	18.5552931986877	1.84681367414737	Delayed up
chr1:204806856-204807619	47.4279879102323	45.5840219850349	2pl	945.644363292325	-0.213607856919637	8.78103203461979	-1.00354236766489	Delayed down
chr1:204834208-204834709	-11.8219819334776	-19.2382296261057	2pl	124.066213817764	-0.732259578334888	10.1424430524651	-2.93897650770623	Delayed down
chr1:204887759-204888260	3.66655233141622	-15.0144763809326	2pl	351.153502820689	-1.64152381199026	17.1427282638655	-1.8170142120806	Rapid down
chr1:204889708-204890453	23.8386919760507	12.4540297204322	2pl	672.616111755105	-0.551520235177155	11.7653010712136	-1.40959545027095	Delayed down
chr1:204924120-204924621	-42.2319131609082	-49.6615421172231	3pl	100.012480253085	-0.489003764501413	5.18497309061974	-3.37614109551732	Delayed down
chr1:204928953-204929454	24.142222409128	5.77383318147725	2pl	464.849540818374	-0.796867303576729	5.03658090762782	-2.65812292597596	Delayed down
chr1:2049366-2049867	4.03664083948312	4.04218466715984	2pl	101.596130806584	-0.362557047008907	19.4068660515435	-1.04382592200483	Delayed down
chr1:20493673-20494673	40.9330719900367	42.2304302596309	2pl	363.548643521117	-0.255693889196274	36.9267357083357	-2.70622722826164	Delayed down
chr1:204995036-204995537	25.7355247013861	22.2623500312145	2pl	337.281076488309	-0.528681882115825	23.7838916931743	-1.85453091508609	Delayed down
chr1:205009667-205010168	10.7151489228299	8.33758879337894	2pl	306.409987968203	0.329588580925883	12.4692182183425	1.47632226872822	Delayed up
chr1:205011316-205011817	31.6438214178552	30.6966023942476	3pl	169.4936029146	0.310438555889697	75.3607583681671	8.55509412096083	Delayed up
chr1:205030967-205031468	22.5684893302239	15.3325814371951	2pl	156.951229553149	-0.370486203364626	12.8561936021381	-2.61150253071793	Delayed down
chr1:205053873-205054374	20.804683970619	18.7741890061244	2pl	85.78664695201	-0.621124988963443	18.59035004996	-1.1956671968644	Delayed down
chr1:20511617-20512118	7.74640570477563	7.15834277334119	2pl	187.38285904614	0.444612927486252	30.9487306356672	1.68185137166959	Rapid up
chr1:205247547-205248048	3.1775727604658	-3.31604218754384	2pl	186.940579505096	-2.08099436508504	31.2096311794709	-3.18089776444762	Rapid down
chr1:205250669-205251170	1.54615297958215	-4.27692634682065	2pl	49.6492666947699	0.675867701305681	12.3572189588991	2.46059585217481	Delayed up
chr1:205258784-205259607	-9.25697964190411	-10.1804302258531	2pl	188.900254301209	-0.530632423801051	21.8441851377354	-3.09213791277568	Delayed down
chr1:205294460-205295394	36.5395471202804	20.4435003753754	3pl	764.143492809628	0.332690904664872	5.44889924323237	4.63098496240027	Delayed up
chr1:205301306-205301807	36.8716159627568	23.1403805117086	2pl	655.130107718447	-0.534853076727335	9.67975851581923	-1.47052801743878	Delayed down
chr1:205313193-205314359	17.3003657436442	5.21120894093189	2pl	907.545123430769	-0.324759996905729	6.32440340500944	-0.947686158413313	Delayed down
chr1:20533486-20533987	32.4153692596478	6.96681845967522	2pl	130.954676791461	-0.950055759657024	2.4481620414191	-7.07292160953673	Delayed down
chr1:205352281-205352782	16.6782737747348	-6.12833756738184	3pl	494.736834920929	-0.625887181923425	18.0608266381981	-1.12761238956305	Delayed down
chr1:205440988-205441489	-16.7201636779911	-32.1736321517511	3pl	440.15591266142	-1.54401226720136	31.451709948146	-1.07665132686238	Rapid down
chr1:205441769-205442270	26.3909744019923	-4.07754591708596	2pl	1360.89320891026	-0.711558185234981	7.26641691619917	-1.40344299934707	Delayed down
chr1:205449326-205449827	-13.6476665895869	-11.8700457614674	2pl	159.562199723524	-1.03227482187047	38.5353896644712	-2.20807158540021	Delayed down
chr1:205449896-205450397	-20.7475611645056	-19.399260902887	2pl	668.906799410234	-1.53722624250339	38.6647951791966	-2.42967520326371	Rapid down
chr1:205485396-205485897	8.42694843957971	-10.5515837105175	2pl	628.491199751611	-0.578056035009239	10.9384826378023	-1.42176195695483	Delayed down
chr1:205504240-205505461	43.0866218848366	39.1284421767801	2pl	986.339733314507	-0.408516079849686	16.0511265698028	-1.41156805267539	Delayed down
chr1:205507831-205508607	11.8717334792951	-11.3338663600039	3pl	1043.58086515669	-0.488488632567202	8.49911758676713	-1.26233419893144	Delayed down
chr1:205515674-205516175	-1.89221755936896	-16.2566351463554	3pl	142.462837180008	-0.920442330520072	22.9388071616818	-1.10648114371576	Rapid down
chr1:205519371-205519872	20.9550957230946	14.6765148528568	2pl	83.437827105295	-0.548528048820738	11.5040706725001	-1.54237763821258	Delayed down
chr1:205523833-205524709	40.6773538969337	35.8740999880288	2pl	579.824011425996	-0.234185690303939	4.67001702446746	-1.03613327191732	Delayed down
chr1:205540829-205541330	31.041592952934	18.5315145976564	2pl	134.220928677993	-0.620323423147839	9.214667166631	-1.72304666177055	Delayed down
chr1:205582397-205582898	19.0170924115423	9.27471246899463	2pl	253.661459554065	-0.523117154595894	18.8533700555078	-1.78673759393845	Delayed down
chr1:205644905-205645406	-0.390207158610751	-5.34433390865181	2pl	61.2584582844469	-1.4070148521453	33.0413134679148	-2.67841882525064	Rapid down
chr1:205661364-205661865	31.7256885383326	30.4022091435848	2pl	142.588921277766	-0.361247826863332	37.4546518905552	-3.03810527882566	Delayed down
chr1:205668182-205668683	-0.116360428790498	-2.23735409345547	2pl	72.9243624520376	-1.28094085932261	29.8712165285702	-1.9778949143558	Rapid down
chr1:205669195-205669911	2.1867711681879	-1.78355598642967	2pl	146.741066799748	-0.906012254155895	37.8429491810964	-3.21275086606668	Rapid down
chr1:205670467-205671327	12.5717708269669	-0.803567634870141	2pl	189.030580332796	-0.599911519634409	12.2110717494446	-2.00563341910315	Delayed down
chr1:205672049-205672550	5.81265574543678	-2.23176756510598	2pl	88.6785331931307	-0.674435535272337	9.73310233838208	-2.27054464281246	Delayed down
chr1:205687171-205687672	-1.17924544298832	-0.0449819001886267	2pl	70.1355438128858	-0.942543074577588	29.3838641370264	-1.91077969604495	Delayed down
chr1:205688128-205689117	13.5657032716684	6.42120587157534	2pl	160.308205742554	-0.826211211641146	35.9352347204587	-3.66521915868511	Rapid down
chr1:205689352-205689853	38.8440429186362	27.596213597462	2pl	144.332807811221	-0.5331144478346	23.4892241086715	-2.88616951243075	Delayed down
chr1:205792959-205793717	-35.5231037524622	-47.9280582120031	3pl	224.762103522427	-0.593692195992081	12.2645485717009	-3.16400341291786	Delayed down
chr1:205828294-205828795	-16.5871059252814	-21.3086333471074	2pl	124.366243479255	-0.960555112496524	25.510371373982	-4.83022641560788	Delayed down
chr1:205842067-205842568	15.7201037400461	8.88852427179408	2pl	32.3828313260993	0.934517720263443	13.4338959322072	1.28540008987721	Delayed up
chr1:205913276-205914448	12.1651636337266	6.81530647125269	2pl	3089.06021925892	-0.261158392822596	14.0540372935821	-1.70276826523333	Rapid down
chr1:205961434-205961935	39.9570446258494	31.7759787675286	2pl	33.4128088809885	-0.773751318956604	17.1098721445234	-1.97494463700659	Delayed down
chr1:2059722-2060223	5.75799782919763	0.873607949732512	2pl	48.0780643704333	-2.15006357515754	42.0335080082075	-3.3080399490659	Rapid down
chr1:205994286-205994787	1.54534546311581	-11.716672081418	2pl	225.054114108491	-3.87961775190219	31.7143558830311	-2.64579819971579	Rapid down
chr1:206030625-206031126	28.4857841449378	30.2544793022098	2pl	316.204450440971	-0.639264667787619	22.5358492372593	-1.4212207005732	Rapid down
chr1:206041597-206042098	43.8463404939149	31.8768172822517	2pl	183.411546339732	-0.353670423571693	4.21695847432902	-2.93862771394168	Delayed down
chr1:206047145-206047940	57.5283918574839	42.4089826113153	2pl	176.276625597339	-0.509262984204237	2.10903660285694	-12.1919431246665	Delayed down
chr1:206059464-206059965	31.4714516471255	24.8085491901733	2pl	46.3597474733047	-0.834286685560174	14.739099914207	-2.19886516899344	Delayed down
chr1:206069359-206069860	10.0779953032909	7.39674717478382	2pl	82.3726210895514	-1.24031548576416	21.1483685660191	-1.46932064847097	Rapid down
chr1:206107535-206108036	16.4335569394709	1.2815012383376	3pl	79.0876420121981	-1.23118214814742	15.452249232564	-1.21840899131277	Rapid down
chr1:206143772-206144632	31.7931116818685	29.7169813712034	2pl	67.9949478624036	-0.560450381044568	26.0241138189989	-13.7111757726287	Delayed down
chr1:206234239-206234740	33.5759331334785	17.3481550210835	2pl	185.336007752748	-0.293859767128817	11.2968775348735	-2.96173021341631	Delayed down
chr1:206366079-206366580	5.7578109746466	-21.4677562627424	3pl	852.11192888477	-0.610544901030323	14.8623313139787	-1.10576928065513	Rapid down
chr1:206411308-206411809	-15.6396592003844	-22.5911344609826	2pl	240.403529174552	-0.546535958876632	11.787340778601	-1.48622866799718	Delayed down
chr1:206446646-206447543	-3.93431272282464	-3.60590887377173	2pl	513.690818045046	-0.384989223721544	33.5939364731091	-1.97397782678305	Delayed down
chr1:206455657-206456158	17.527259557091	11.1669899678562	2pl	75.4139043989426	-1.02563323525109	25.7866496309581	-3.12633844471657	Rapid down
chr1:206467973-206468474	30.3248752491236	26.1874475623714	2pl	203.144907458231	-0.424395896012449	29.8485703941301	-4.1013320606661	Delayed down
chr1:206490039-206491011	14.2300047087774	10.855322194607	2pl	559.654604502695	-0.325879265208749	8.38645968021605	-1.54284536199764	Delayed down
chr1:206535094-206535595	44.9576026023085	25.9400438192024	3pl	96.3874546927191	-0.543561491365537	2.10452003213552	-8.68429483324707	Delayed down
chr1:206587964-206588465	32.0653740557275	21.599179705	2pl	27.3099779003142	-1.5054271185516	13.1184272945997	-1.32106724735027	Rapid down
chr1:206663829-206664577	26.073793161031	19.2078648694082	2pl	620.04469386768	-0.219567493934456	17.0224464133806	-2.09764388660767	Delayed down
chr1:206706148-206706649	31.1573351571004	30.4017592729456	2pl	94.7816161977528	-0.458373200959968	42.1313680803947	-4.37886568691625	Rapid down
chr1:206707900-206708401	21.4272321575599	24.202894561366	3pl	66.2056890893063	-0.731794950983734	40.7775442394916	-0.900832495678899	Rapid down
chr1:206785374-206785875	-5.77100425481304	-29.8184155288241	3pl	374.541447598885	-1.30024120033594	25.5411996418122	-1.08379691602462	Rapid down
chr1:206803380-206804242	4.70775446384421	-4.21372621856952	3pl	153.865088856489	-1.42502368019649	30.6822776165173	-1.11961334494663	Rapid down
chr1:206804290-206804791	2.77372498032927	-6.84593714876055	2pl	128.574340645871	-1.76775597343475	29.8595997718322	-2.65651219954184	Rapid down
chr1:206931650-206932151	32.9034381475292	27.0785257611358	2pl	38.4408704044034	0.611367483120847	6.00241515302583	0.739977006065968	Delayed up
chr1:206945161-206945662	29.1419326562282	15.235964098851	2pl	227.410827095569	-0.577169457721475	7.2767855401757	-1.45711958113372	Delayed down
chr1:206947595-206948096	35.8988126947436	29.7562429058116	2pl	153.628371378828	-0.537566973917765	10.3364151458245	-1.14433672663972	Rapid down
chr1:206954166-206954667	44.218363245296	41.2919105897145	2pl	46.1595813219345	-0.764148345596141	10.5282168373523	-2.20479174103373	Delayed down
chr1:20696428-20697173	37.0671449200282	35.3590725540211	2pl	1485.3080209509	-0.244749758086937	27.2543172366839	-1.63428446193002	Delayed down
chr1:207006986-207007813	-2.55210615229003	-19.2033145134723	2pl	170.717847057019	-3.3643371850986	25.7155068386883	-2.83132768147019	Rapid down
chr1:207052861-207053362	39.4908646073028	28.459650179292	2pl	956.692253067637	0.189873411298457	2.21833006714857	6.05721600490889	Delayed up
chr1:20710680-20711181	-27.2565497560295	-43.5705137147147	2pl	757.765322941241	-0.817072217971791	18.6761511488148	-2.04965680297232	Delayed down
chr1:20711217-20711718	24.054723079392	15.1004976262652	2pl	178.970224619309	-0.732863453455481	13.3009292195491	-1.34108540417071	Delayed down
chr1:20711798-20712299	-0.479714379325465	-9.72278325157525	3pl	292.798800457654	-0.56763896150128	8.19067841592567	-1.9490920613896	Delayed down
chr1:207150155-207150656	42.1787221594222	37.3672163859003	2pl	43.3974432645849	-0.78160817801373	28.7400054679565	-2.73884511512882	Delayed down
chr1:207454048-207454999	29.3659824034496	21.9874604246848	2pl	168.885960382758	-0.359459371406549	10.3642069321981	-3.90880141063446	Delayed down
chr1:207502664-207503165	29.865567001813	20.51070326345	2pl	45.9313542270509	0.8659140357343	11.2090387586285	1.43580962723627	Delayed up
chr1:20751725-20752226	11.9886461963879	5.2329893229901	2pl	43.6074569835448	0.719016857051814	18.7337291909601	1.41355484452433	Delayed up
chr1:207634894-207636133	11.0407559655983	14.5810476152888	2pl	756.285251550952	0.347560298413221	55.2008052837507	3.83985331896068	Delayed up
chr1:207837580-207838081	-14.5002083773153	-15.0988392726792	2pl	48.271442987792	1.03425036487927	32.1107036612924	1.76968240945901	Delayed up
chr1:207902477-207902978	-10.0657115335614	-16.7336923518717	3pl	58.2799986122887	0.530880129477971	2.07242641538523	4.4656168493763	Delayed up
chr1:207920264-207920765	-9.32970421355883	-15.768711451124	2pl	393.57835929349	-0.776417762125154	4.7103781865855	-1.30426779449351	Delayed down
chr1:207925159-207925660	28.3500260739247	17.5365998945297	2pl	565.786426596163	-0.532188097563286	9.13787049042814	-1.83331894583887	Rapid down
chr1:208024280-208024781	50.9991485137717	37.0367318299415	2pl	204.070962915152	-0.662315581077451	7.06166342965855	-8.11423203049768	Delayed down
chr1:208040688-208041524	10.5383816430747	-4.8106053773634	2pl	612.139856237625	-0.746414875463654	10.9286031768552	-1.65924728606274	Delayed down
chr1:208047404-208047905	50.1627060926187	45.5487814284298	2pl	37.1885092084275	-0.537265470238797	5.23368469044588	-0.744016701487384	Delayed down
chr1:208082003-208082504	23.1663115690229	21.8205369233916	2pl	1029.23240316605	-0.656355914962197	20.506530186004	-1.44142528383708	Rapid down
chr1:208090297-208091199	17.7484967293686	-5.66113466829334	2pl	3490.84337324166	-0.28909963689097	4.97839805448632	-2.18045878237217	Delayed down
chr1:208101954-208102455	1.44946416120955	-9.89895775656533	2pl	102.325062142803	-1.14994920619842	13.3716732432782	-1.51593681687651	Delayed down
chr1:208103570-208104563	37.3584223698793	35.6933721303926	2pl	284.271199228612	-0.344013077721442	7.49435476565213	-0.804674472369666	Delayed down
chr1:208105672-208106173	-2.58501915974839	-3.69873702148595	2pl	99.3751009076162	-2.35206521471274	42.4550803839837	-3.47074950591719	Rapid down
chr1:208112910-208113411	4.96609754875835	3.47889153784695	2pl	92.2491090484183	-0.718290913563109	5.81153747527391	-2.73394672536938	Delayed down
chr1:208131524-208132025	22.5136224336431	6.65253881519018	2pl	193.434103529224	-0.681356367257322	4.46656285634987	-1.94671481784805	Delayed down
chr1:208165568-208166069	42.4552127015359	35.522937476419	2pl	67.9680323753988	0.698963389245775	13.9368926865012	2.71608756796626	Delayed up
chr1:208174234-208175202	22.1937295295657	-1.05227023184294	3pl	165.467362263876	-0.765207790184732	5.71305462413263	-2.03765458124838	Delayed down
chr1:208181292-208181793	45.521779631664	37.7434287984318	2pl	404.97167987826	-0.483624308602174	9.96759839485174	-1.27859498202993	Delayed down
chr1:208182824-208183701	18.0607814031566	0.548517356627641	2pl	303.380671909802	-0.667109050587213	6.35164466194164	-1.59483588468701	Delayed down
chr1:208213721-208214222	40.7612362029955	33.1113105709543	2pl	89.5517851179168	0.521446887933028	8.7543680894909	1.60147935978345	Delayed up
chr1:208219019-208219520	21.4176838550274	19.7540052299801	2pl	218.494394013385	-0.376917089864518	27.7027299391127	-6.92746846891269	Delayed down
chr1:208219598-208220099	11.6629120068781	2.379310068089	2pl	783.022426851693	-0.501011832705606	24.6483062384446	-2.51368021528515	Rapid down
chr1:208231163-208231664	16.3845464537048	6.87533293749965	2pl	150.935702278434	-0.776435885486912	8.82662117723335	-1.84230171339992	Delayed down
chr1:208240024-208240525	44.0825979717466	33.4076306760679	2pl	310.564868760072	-0.564903690080138	6.70560424756946	-4.48649541104768	Delayed down
chr1:208264428-208265230	25.4741646014514	24.1607874578652	2pl	207.646761720757	0.410635948455297	30.5127305538955	2.22986058309986	Delayed up
chr1:208273403-208273904	34.3417823692856	33.4020954396225	2pl	102.259006027329	-0.904398583847226	19.9893434274547	-1.4628602226149	Delayed down
chr1:208332137-208332638	32.461087975595	28.3559720428404	2pl	46.0286441847657	0.667581847516476	20.1400583121602	2.13603842863764	Delayed up
chr1:208332984-208333485	23.0246627292477	19.5586910474488	2pl	29.2228379959718	0.713657940661623	24.511645875338	1.84803305791603	Delayed up
chr1:208374585-208375086	31.9227391420751	22.0894715439468	2pl	64.8697851599564	0.981624627993274	18.0317564979105	2.26757900557504	Delayed up
chr1:208390966-208391467	25.3620061926968	25.1602884890412	2pl	43.9942644766108	0.79983290942603	46.173003573736	3.54510205118583	Delayed up
chr1:208395503-208396004	15.8960409657345	16.979049353781	2pl	55.8498240292878	-0.933642804344725	23.2677559129619	-1.3507557333679	Rapid down
chr1:208476267-208476768	5.95125377793859	7.01601998082885	2pl	525.578634508072	0.395512853728845	46.506132017465	3.02257469019946	Delayed up
chr1:208510139-208510640	41.2172290034045	42.6723315698662	2pl	31.3187343716358	0.665761167805587	47.9354809945448	2.24520925501331	Delayed up
chr1:208526606-208527107	29.1883494029455	11.1554806539404	3pl	116.928859388257	-0.587662518222515	6.32078494982651	-1.37306977707718	Delayed down
chr1:208546193-208547098	23.9040327877438	18.6122773683134	2pl	414.583660273004	0.648803976542618	14.7360439528063	1.30976748545611	Delayed up
chr1:208561919-208562420	5.17198697644802	1.05667396709435	2pl	576.409576512902	-0.333111044060157	11.1068292563409	-1.47928232422027	Delayed down
chr1:208567337-208567838	-5.50536013815887	-6.14795249048247	2pl	39.1879394339214	-0.786005700267417	30.4195632445123	-3.26530879824216	Rapid down
chr1:208576686-208577187	10.2941136751428	7.74238937748116	2pl	77.077806479285	-1.03109672054804	18.6979883644009	-1.37256011294496	Rapid down
chr1:208595747-208596248	14.0523582204156	4.5221422803337	2pl	157.163807885025	0.634733723361154	7.58025162007316	1.16944297795216	Delayed up
chr1:208668944-208669809	-30.7710270601008	-29.1008023992015	2pl	104.491862183247	-0.784061198613355	46.3894390372097	-2.73134463791651	Rapid down
chr1:208758497-208758998	49.3841814089223	44.4675739680851	2pl	52.2192689780598	0.536871106586727	28.3107105024658	9.6883232745966	Delayed up
chr1:2089915-2090416	50.2072923936028	38.3805662121475	2pl	182.019873615467	0.575000250103544	10.1520437540661	1.9848735223709	Delayed up
chr1:209094365-209095189	19.6350361880931	18.562735487564	2pl	66.0217804903225	-0.612791106163989	52.3316015397318	-4.39650266122255	Delayed down
chr1:209395093-209395594	41.7389394721585	35.6546862642008	2pl	182.809868911443	-0.316053827105967	5.21476727280725	-0.782632725347489	Delayed down
chr1:209433238-209433739	42.4523151127867	37.9254653539194	2pl	80.5179381349071	-0.500612126432979	15.9740772959517	-2.74252736470264	Rapid down
chr1:209651183-209651684	22.1453641153245	11.3830786193076	2pl	49.3424687129689	0.681205960738051	7.00284613482594	1.5116915393101	Delayed up
chr1:209657373-209657874	7.55161489464597	-15.6230261314858	2pl	222.03365151829	-1.22635846717722	20.3119443991351	-2.08795177032366	Rapid down
chr1:209658637-209659138	18.1780469581916	17.0880486458074	2pl	36.2891412990955	-0.777671093043206	15.6330741044282	-2.17985127962367	Delayed down
chr1:209810734-209811235	-8.17485950052659	-15.6220522909619	3pl	79.0608336485128	-1.13506847224133	20.1858860453155	-2.04636236903388	Delayed down
chr1:20981845-20982346	30.4721951799825	30.6003376197491	2pl	111.484924276904	-0.364465559556466	34.059008453418	-2.78004087805404	Delayed down
chr1:209854216-209854717	14.3826385134932	-1.28269400770975	2pl	292.201066440294	-0.771270745477468	15.2515028321904	-1.70355844850655	Delayed down
chr1:209869339-209869840	14.3258235876009	-5.01992236535657	2pl	175.157593527656	-1.23915717010856	10.6631298254367	-1.69321794195433	Rapid down
chr1:209870100-209871307	10.2582484875102	-30.0372294327527	2pl	778.774168241082	-1.87315835931271	10.2496618360684	-1.6556930698487	Rapid down
chr1:209937296-209938779	-50.1534997185682	-50.1964089267078	2pl	959.462969384437	-0.215500471863003	17.0800325931208	-0.884322786274287	Delayed down
chr1:209993017-209993518	8.5269221527721	7.14567145844578	2pl	53.3681866705231	-0.641248375554647	40.5932315506687	-3.09809452520453	Delayed down
chr1:210074747-210075248	6.84876343071012	8.59645188724567	2pl	69.486739812146	-0.849646052790224	45.0260986510034	-2.77968519745344	Rapid down
chr1:21022196-21022697	40.3920675449439	18.3766117557411	3pl	51.5680977634763	0.83166649712288	7.32236631691667	5.16208208912035	Delayed up
chr1:210222176-210223090	31.4222351453549	26.2473624419155	2pl	186.204682786844	0.35055096418283	26.9805715876863	2.45794134425031	Delayed up
chr1:210259474-210259975	10.7011946724465	-0.766051477414513	2pl	477.043353285079	0.562257228916944	15.846205232518	1.84564017087277	Delayed up
chr1:210262021-210263429	13.271148974631	-5.59247806157647	3pl	1631.79043307267	-0.848394205351565	22.5505007758976	-1.17342603622603	Rapid down
chr1:210283028-210283529	3.12511678084775	2.42030968618244	2pl	57.2075237810145	-0.937118573802241	32.3849054610932	-2.46291512049407	Rapid down
chr1:210291838-210292676	40.4605199331037	30.818554625438	2pl	3413.00567782091	0.183468448658106	2.26328693769938	4.81444730593619	Delayed up
chr1:210342958-210343459	21.8650305691556	25.2511901216096	2pl	142.414950778128	-0.410635068286421	13.8057190715573	-0.818127176762415	Delayed down
chr1:210364423-210364924	-19.381591095922	-24.2930417449286	2pl	69.4229539930722	-3.10494430223358	37.3641450196976	-2.88081786522688	Rapid down
chr1:210393607-210394108	-6.17964246884345	-11.783626177984	2pl	206.100834985955	-3.99596115277799	30.2127192409859	-2.59945797800574	Rapid down
chr1:210400551-210401052	43.2932562008702	41.4915379987754	2pl	234.019179697821	-0.302517959345226	13.935830210403	-2.76999296868738	Delayed down
chr1:210477329-210477830	19.7713492336087	19.719078031724	2pl	31.6348778765471	0.729976108790951	14.5154450136776	0.948407301181367	Delayed up
chr1:210523696-210524197	23.9809617276071	25.1579773961813	2pl	68.6392040851618	-1.13798865767859	35.2892882235515	-2.00782197847219	Rapid down
chr1:210526786-210527287	1.45750796933031	0.74076773067343	2pl	69.3952031848386	-2.73040857265536	36.6232180520957	-2.56914568362864	Rapid down
chr1:210536144-210536645	-6.24473141721003	-8.59188770908895	2pl	118.814724987672	-1.64044630801947	27.2819533409916	-2.14657842539404	Rapid down
chr1:21069213-21070011	12.0029630049223	13.3545551393077	2pl	179.227227733793	-0.517543665380129	39.7264897816197	-3.23527665390002	Delayed down
chr1:21117462-21117963	-0.135199684543929	-12.1339932328786	2pl	174.876854845443	-2.68263766784926	33.4684322976095	-3.05289917850809	Rapid down
chr1:211197474-211197975	24.0197449098592	23.2130855985477	2pl	58.2251921435721	0.574224292339696	39.9076053960837	3.04919742873008	Delayed up
chr1:211198084-211198585	26.3338194526966	23.2422027672595	2pl	56.7950703932385	0.849868370347994	20.8982022165187	2.09981862941417	Delayed up
chr1:211293180-211293681	25.6001635973344	23.5104306838107	2pl	67.0411736693359	0.571971657725284	28.5000617939246	2.1387912627986	Delayed up
chr1:211330956-211331457	17.1656604364172	10.2704995203852	2pl	135.923587708483	0.635318682663147	8.1518398171883	2.11103714683745	Delayed up
chr1:211460767-211461268	28.8452319815835	23.9663249541363	2pl	20.4150497701061	-0.906454944564123	14.4639416902586	-1.70847911962885	Rapid down
chr1:211502363-211502864	28.1451355528684	31.2207900503126	2pl	115.973608701712	0.480182015613025	55.4825916323577	5.79291802068569	Delayed up
chr1:211579037-211579950	-33.6105501009235	-52.5886653842001	3pl	2089.45237159717	0.212135326747895	4.07925422992643	3.35518480588437	Delayed up
chr1:211613248-211613749	54.7839201008106	46.9083548621288	2pl	34.6943624955297	0.592564724059786	8.62922501112107	7.47390081234664	Delayed up
chr1:211633335-211633836	7.2079529925744	-0.0413314471160078	2pl	188.169125298522	-0.401044759147101	8.55781725092082	-9.68760495570006	Delayed down
chr1:211687006-211687831	28.5203249637067	27.4701707082136	2pl	109.939557513095	0.677452261165566	25.6870766405465	1.85920473461442	Delayed up
chr1:211691277-211691778	58.0796212966119	58.4759170580644	2pl	46.6330507606334	0.570541987921723	8.86390516359581	0.820973530005997	Delayed up
chr1:211715997-211716498	29.6452554816183	24.8138157253125	2pl	51.7354946798661	0.543280704127056	7.39877357332281	0.728778669058282	Delayed up
chr1:212105047-212105548	25.6239713790246	11.3560408042497	2pl	49.7833531664081	0.867644918358506	9.75530746016038	1.51616847055804	Delayed up
chr1:212450536-212451037	-33.9958899539472	-35.8825806222982	2pl	91.3776107070834	-0.970403232515893	28.2456238789869	-4.82406593607952	Delayed down
chr1:212485913-212486751	31.9272368493912	18.5210045328335	2pl	303.072880068937	-0.377323948284692	2.10124474270146	-9.21839374512058	Delayed down
chr1:212488866-212489367	47.1235928832537	39.8700387152547	2pl	103.376548212369	0.450418903809406	15.0466616901172	1.75116271070349	Delayed up
chr1:212507125-212507626	34.1525172712035	35.0072785678739	2pl	48.5091951786611	-0.763891652176351	34.0187529693783	-2.03181606386324	Rapid down
chr1:212515301-212515802	21.9222591488008	-5.45395659427066	2pl	79.587505329989	1.29293282132811	12.9842263669897	1.66735935672229	Delayed up
chr1:212518360-212519226	15.5689978137338	8.36680295250159	2pl	212.889032877054	0.400846563285483	34.6291459839699	6.12138425554568	Delayed up
chr1:21252087-21252588	-37.1161975424386	-41.097582911385	3pl	92.6829774506646	-0.651451475586555	2.44572631460859	-4.29970316614901	Delayed down
chr1:21254215-21255028	-8.61483276458572	-18.1876724392816	3pl	395.597692130444	-0.609776067448036	8.80456213065432	-1.93131077753604	Delayed down
chr1:212566655-212567501	-12.1620716513148	-26.6743926083705	2pl	267.256445850858	0.605648126763031	4.62502070987506	2.12865012368546	Delayed up
chr1:212608262-212608763	27.2903497647306	14.1185234112857	2pl	2609.26823625065	0.193677289892691	5.42180894084226	2.92004143948874	Delayed up
chr1:21262107-21262608	-34.928212983334	-45.3374201669822	2pl	204.130772581353	-0.870209866558107	25.2544865478711	-15.2177059888497	Delayed down
chr1:21262723-21263224	23.8500074884744	14.1848909525974	2pl	75.4536742025665	-0.565355098921138	8.13662966170264	-2.11205060473086	Delayed down
chr1:212655956-212656457	4.25691375876826	-3.34943116832173	2pl	52.3198463757139	0.647524653630013	7.5032950990194	1.17330522339269	Delayed up
chr1:21289748-21290249	39.4425961141103	36.3313977040365	2pl	129.257967473722	-0.43240490699294	22.563749449668	-2.07906250409335	Delayed down
chr1:21290730-21291231	33.8080857298989	33.0811662082408	2pl	65.0843571083974	-0.554455654241087	48.5132849435623	-3.77639670984355	Delayed down
chr1:212928694-212929568	17.3944783726704	16.767443345578	2pl	182.538347368156	-0.438483883392062	16.4198321100809	-1.76688776291079	Rapid down
chr1:21293540-21294041	-17.3596588987644	-19.6811037536777	2pl	73.2783661204532	-0.462208612285485	19.5470702991439	-3.28355198432133	Delayed down
chr1:212966562-212967063	36.8287157361603	25.7484159186279	2pl	65.8243492591338	0.612443688417844	13.6327423659846	1.88371872611595	Delayed up
chr1:212968399-212969392	7.47098718790421	3.77658868069816	2pl	126.251243157522	-0.422411549572646	12.299556480771	-2.7092924799145	Delayed down
chr1:21302664-21303165	26.3544786723539	9.55804615770561	2pl	191.441135404156	-0.761157128411098	7.1139657445847	-1.66707996771319	Delayed down
chr1:21303325-21303826	22.9389540624961	4.62571801031087	2pl	712.12498783101	-0.722460626263262	10.3658467240605	-1.49956829287377	Rapid down
chr1:21307607-21308108	18.3991312920884	13.2280173709886	2pl	145.217960632209	-0.705080623801905	15.6179522463291	-1.20867624101077	Delayed down
chr1:21313077-21313578	10.0899227657434	-4.61014506654355	2pl	668.337598556677	-0.54834510761171	8.26161521934291	-1.62097367589061	Rapid down
chr1:21323020-21323521	17.9067212132345	14.1397176033998	2pl	120.619456767313	-0.455675833133112	8.1813745276326	-1.46616328649292	Delayed down
chr1:213251982-213252483	49.4432208151935	45.868876645204	2pl	182.729458943982	-0.352993019293588	5.54108461572237	-0.917406376087594	Delayed down
chr1:21326856-21327357	15.1743076788263	-12.0311164820739	3pl	618.363940291782	-0.982894403061336	15.3233800919516	-1.09501519432786	Delayed down
chr1:213280840-213281341	40.500021288315	39.4697305315807	2pl	341.765026499487	-0.400089014698509	20.3935267254158	-1.37845855499606	Delayed down
chr1:213281484-213281985	20.7431101521065	19.2036626442758	2pl	64.18121079744	-0.548200524236276	17.6144962381095	-1.7045850175283	Delayed down
chr1:213397610-213398111	0.924406783661516	0.67742385237663	2pl	25.8854097131063	-1.72957543193887	36.8942853584996	-2.24830489176359	Rapid down
chr1:213399680-213400181	15.2941347448304	7.52081427468498	2pl	57.1556104884317	-1.59659039631595	31.5201532334174	-3.9305795153644	Rapid down
chr1:2135371-2135872	2.74082141850786	-7.25234015165665	2pl	1018.76874372132	-0.673531315264326	17.7460983046795	-1.50846273144642	Rapid down
chr1:213570382-213570883	20.635214493389	15.9210539558655	2pl	478.689742360122	0.348547785892809	8.37765083416549	1.27963446259359	Delayed up
chr1:213572637-213573451	17.8049105249991	18.0706322756329	2pl	835.381200158681	-0.205684939807695	9.88257058643279	-0.805979041617444	Delayed down
chr1:213717113-213717614	13.1028491452639	-2.66450598055974	2pl	42.0715450222385	1.02933828729309	13.3212492237284	2.62857509990849	Delayed up
chr1:213719983-213720484	4.71250564907993	-8.22274755834214	2pl	37.6729563795865	1.3112410976634	11.3405507237155	1.10386071492958	Delayed up
chr1:213817315-213817816	-12.2677621421877	-23.4511777063368	2pl	50.2758578860331	1.07972947929688	14.6294473686905	1.8947092964965	Delayed up
chr1:214106312-214106813	26.2503471546822	18.5912924398785	2pl	33.4215255919698	0.852727268892506	18.299449714737	2.36687918567526	Delayed up
chr1:214135833-214136658	13.7658934103771	-2.5355370262189	2pl	257.473482826529	0.574399309913095	24.8137965100709	3.15865271825686	Delayed up
chr1:214271152-214271921	21.8530383473999	17.2809806625065	2pl	146.76570848538	0.527005448151228	21.8943409227258	1.69724948830667	Delayed up
chr1:214361426-214361927	33.8882128875467	19.7465439196467	2pl	178.327717644479	0.349262848556465	8.39961151182101	6.44756831860224	Delayed up
chr1:214378528-214379029	1.65644798614356	-14.1677113211392	3pl	34.0203787683973	0.629927327886306	9.36092075977876	5.24015703562145	Delayed up
chr1:214391855-214392356	-43.3093422083565	-50.5170138876176	2pl	108.294048789084	1.12498745269623	24.202754754753	2.08667921023726	Delayed up
chr1:214446715-214447449	-7.87819858132753	-17.7938607922492	2pl	623.964015270419	-1.86938635911827	20.9733777724358	-1.94634601307309	Rapid down
chr1:214496127-214496628	26.2946652154016	12.1466297242761	2pl	338.033887836121	0.429606890835393	12.651235615523	1.47656728056325	Delayed up
chr1:214520622-214521123	14.2621514846191	17.3884700175868	2pl	281.148213947768	0.40119099861418	47.2588281605986	3.3186371791022	Delayed up
chr1:214525650-214526151	26.3022174725771	18.563789970886	2pl	215.673214592955	0.500755774811168	25.5571655079715	9.26024923594862	Delayed up
chr1:214658715-214659216	7.26968091824919	7.98874895246398	2pl	37.7319001533229	0.551797141160999	19.7783126041102	1.10982812716667	Delayed up
chr1:214771762-214772263	-3.97037194939511	-6.58142596525947	2pl	110.230586253309	0.608505984967838	20.6043483129082	1.5443273204822	Delayed up
chr1:214957265-214958155	20.3588668410723	-2.44931651106946	2pl	172.883039596903	0.720466664289132	12.3975276433644	1.35439927434646	Delayed up
chr1:215054177-215054678	8.34082480934556	-7.29011132998791	2pl	263.130825556649	-4.11854720538489	27.9320029552398	-2.44815593853522	Rapid down
chr1:21520848-21521349	27.1144442952729	14.3451969327971	2pl	89.1536615431576	0.604704329848714	5.96610116481272	2.20323243716735	Delayed up
chr1:21524678-21525179	13.565975911264	0.45372718418047	3pl	68.0576907614602	0.689981311857996	11.484103316451	1.20112821314092	Delayed up
chr1:215344418-215344919	36.8240990771187	34.029435689749	2pl	49.968091356481	0.586390089733921	13.8945065204471	1.42032302202792	Delayed up
chr1:215359964-215360465	-23.9160578956916	-31.8739893172485	2pl	60.8693030667546	-3.78529364968349	44.9744839545285	-3.8487954721209	Rapid down
chr1:215731646-215732147	25.4842340353891	18.7531656707768	2pl	34.5428935315555	0.62173823584543	22.8688989506343	3.81574471621879	Delayed up
chr1:216055010-216055511	18.6420115398348	16.767595438024	2pl	31.2803434850608	-1.64437052367585	38.5198857458022	-3.2541115442778	Rapid down
chr1:216182957-216183847	-19.0745097660224	-26.5359121672505	2pl	164.845341806467	0.698205446407922	12.4167643750953	1.69279009587096	Delayed up
chr1:216453704-216454205	22.1146234329207	19.1451955614215	2pl	199.508672356528	0.460791288428032	34.3544433100503	2.86035045391284	Delayed up
chr1:216456573-216457074	-15.9695350927641	-18.6772796708671	2pl	92.738265317481	0.714250901618859	32.0881821933144	2.69661940412181	Delayed up
chr1:21653484-21653985	27.6118073992252	23.0558754727147	2pl	60.1629964263577	-0.593408225934523	27.7418135790474	-6.84788919270032	Delayed down
chr1:216692739-216693240	12.7237924605748	15.1919144961451	2pl	39.2498053395349	0.93753086866876	23.5858867204177	1.33666890867623	Delayed up
chr1:216734281-216734782	21.1567997889921	14.7012504185939	2pl	36.8260181540227	0.689930945720858	17.8558196330437	1.84068711243418	Delayed up
chr1:21674835-21675336	47.2940467329139	25.453485980687	3pl	125.484211767524	-0.626916494953138	7.11604164811454	-7.35060448979402	Delayed down
chr1:216815579-216816080	8.78939635887452	7.36096340134446	2pl	105.342628416378	-0.436429616333333	36.0648940336784	-3.99393414630113	Delayed down
chr1:216902674-216903175	-4.53570207477912	-7.78304618096481	2pl	51.9703750930759	-2.3597975235877	39.9546138834464	-3.00832218264228	Rapid down
chr1:216903354-216904145	34.7249011715906	32.8540640043272	2pl	90.7768576832488	-0.924030838963186	29.9475988317967	-4.158260281963	Rapid down
chr1:216919492-216919993	30.6809677105404	28.0638769047118	2pl	48.7983498187451	0.622005454981801	35.7077925795454	3.27309332354399	Delayed up
chr1:216940391-216940892	42.0205694477483	40.231919479671	2pl	42.0408590621538	0.70073977632205	23.7610144096845	2.36920144468582	Delayed up
chr1:21705222-21705723	32.1831151512224	20.5907900253406	2pl	24.9953485151265	-1.81364067129605	32.0859836516552	-4.21663322496174	Rapid down
chr1:217062761-217063701	4.81455016350016	-7.32946259512495	2pl	413.116448764945	0.9014947233745	21.0243687946562	1.88847383876028	Delayed up
chr1:21706462-21706963	22.4310892531406	22.8583474131849	2pl	26.6374975498262	-1.10755370636428	15.2326798392776	-1.48577083655033	Delayed down
chr1:217088471-217089273	13.5374630856407	3.19527834700104	2pl	317.612026616281	0.369371883218323	15.3930031391868	2.22883323550075	Delayed up
chr1:217123427-217123928	51.2975694201804	32.2034074012664	2pl	146.340297746006	-0.700538207624557	4.31271655915436	-2.42508462071774	Delayed down
chr1:217139498-217140455	28.4784356453751	18.7173742723657	2pl	192.508353565033	0.336657925234604	9.22128373281706	0.992513140287412	Delayed up
chr1:217310085-217310586	10.3056221085673	-3.23701825531985	2pl	45.5911306300899	1.19842861048928	7.72713608885858	1.28884714861275	Delayed up
chr1:217498149-217498650	21.9204364271474	19.5975734493943	2pl	71.7252681011501	0.576367392536207	10.0238791450377	0.889613320025722	Delayed up
chr1:217718841-217719342	40.8243716548015	39.6120077239684	2pl	52.0926190696798	0.5725806008251	29.7648297711093	2.02121573597012	Delayed up
chr1:218008309-218008810	42.8104477141491	29.0544560573173	2pl	181.991021017177	-0.298130085452341	2.11941908456665	-8.01871774131965	Delayed down
chr1:218060278-218060779	-1.7411320908607	-5.11958899753226	2pl	25.3665588861434	1.0913824560396	20.0281702319325	2.48445367799029	Delayed up
chr1:218069247-218069748	40.4969577529252	26.4151087742423	2pl	34.9391367761535	0.61783237017027	5.02159379673471	1.47787434739194	Delayed up
chr1:21815830-21816331	-22.9435560590223	-26.0692112824446	2pl	165.19272171154	-0.630926553168704	11.6244360249186	-3.02755117575492	Delayed down
chr1:21835954-21836455	-19.6574799815365	-24.2471443946991	2pl	32.9325665805698	-2.54296616029057	38.3429968070832	-4.31760867158209	Rapid down
chr1:218366568-218367069	-46.1008950015247	-49.1431114707358	2pl	84.0792841708085	-1.56350418862267	26.1993264213688	-9.72798056783882	Delayed down
chr1:218371874-218372375	-4.42027575155101	-1.79544841175473	2pl	219.750903647804	-2.4788741872188	33.6759093050792	-2.20649791773662	Rapid down
chr1:218374494-218375357	-0.472022605286144	1.88434919693723	2pl	326.58045687161	-0.707768611434505	42.3236940105699	-2.59141722821483	Rapid down
chr1:218380090-218380911	-0.650771785725098	-4.07152053786565	3pl	194.705688178561	-0.359421857172588	18.4810027973494	-1.51876286910447	Rapid down
chr1:218459838-218460827	-7.48745111201995	-10.4583192195643	2pl	255.86478701342	0.467293712164223	21.2064250711815	2.06983894296274	Delayed up
chr1:218494474-218494975	9.69526485906711	6.61828311259457	2pl	25.4023365753204	-1.3655394239176	31.6440596324231	-3.51311193404747	Rapid down
chr1:218496545-218497046	33.4976000816791	30.6917624571014	2pl	65.4268072210831	0.778163046376519	12.9379121194596	1.01407821291133	Delayed up
chr1:21858005-21858506	-2.67915864908419	-5.7454017798491	2pl	61.3795461129432	-0.728568074756184	13.3778186086158	-1.1238840692555	Delayed down
chr1:218585451-218586302	9.85464336860651	1.33114203998678	2pl	914.934939806817	0.396244777410673	13.1483440594047	1.15646740421748	Delayed up
chr1:21866014-21866515	8.02868038201033	-16.1902378938103	2pl	688.080698841149	-0.800853420939959	8.17354971270268	-1.46089883203959	Delayed down
chr1:218804338-218804839	-23.3813647539309	-23.8998372170764	2pl	75.7095536084204	0.602060937467735	37.3481580838215	3.16237049100248	Delayed up
chr1:218851613-218852114	6.54466800271914	7.61414843014494	2pl	38.0928342903009	0.632518245401498	18.1267634083589	1.22360797653984	Delayed up
chr1:21899946-21900447	28.5015677493573	18.1720531997196	2pl	301.220811306952	-0.258888431855562	7.44365666399575	-1.37665930680725	Rapid down
chr1:21902452-21902953	16.2782097279603	-7.45113953565591	2pl	517.457951429118	-0.585566723817963	7.78013954734412	-1.7127319765839	Rapid down
chr1:219027137-219027638	38.5543076183125	34.2619835121485	2pl	247.329102285585	0.298882757685053	29.0606683281243	2.71466667458175	Delayed up
chr1:21906168-21906669	0.362932547815686	-20.1069726631673	3pl	266.062112071362	-0.457888392794352	4.65189998110171	-2.78458739034719	Delayed down
chr1:21909805-21910539	1.18499874960869	-6.39664158921622	2pl	682.231627605453	-1.07686222716525	24.0266298519894	-2.35207086439647	Rapid down
chr1:21911125-21911838	8.37714258304401	-12.9490818784293	2pl	1411.78491661395	-0.657705036186077	8.71384905401626	-1.83337002632092	Delayed down
chr1:219126196-219126697	29.5950142731207	29.1966467912942	2pl	105.47021996362	0.39283966089249	39.7211855308511	2.44512586692831	Delayed up
chr1:219189350-219189851	46.1070626548448	46.4885218081949	2pl	34.1254544868445	0.830380057835778	15.6284618955714	1.18172846588826	Delayed up
chr1:21921484-21921985	6.17845761036499	-6.33438312227536	3pl	106.274395453503	-0.588117660074076	7.92464019123777	-1.44544695337814	Delayed down
chr1:219324983-219325484	-22.2884442779997	-24.9042888644046	2pl	97.5222792589981	0.555767519949337	5.85129753403357	2.23533040606652	Delayed up
chr1:219461158-219461659	-11.2382417576479	-45.1368577298446	2pl	332.595923106668	0.872253095774664	12.0555085412669	1.44663821630574	Delayed up
chr1:219465283-219465784	1.6704546315639	-2.70633466315837	2pl	66.9923215090877	0.545029079902274	6.90513381997712	2.02139222841516	Delayed up
chr1:219567279-219567780	22.459649242308	13.6876285588394	2pl	54.8151359198972	0.589027432412691	11.286184645484	1.22671770765791	Delayed up
chr1:219576741-219577242	38.5697738562592	38.6750265305422	2pl	88.264518311463	0.467022877802915	26.473234326001	1.57618990113812	Delayed up
chr1:219587772-219588726	11.6116061331667	-10.6348929172415	2pl	518.633807825852	1.35780771830115	14.2312727395728	1.73690477036742	Delayed up
chr1:219660693-219661489	19.571262788675	2.99691656966864	2pl	578.627094721731	0.537620132075518	12.5897441828218	1.28039339112374	Delayed up
chr1:219669622-219670123	37.8895059788754	29.4242717553845	2pl	35.6076035275512	0.717177998318729	5.38104538499536	0.968963144809001	Delayed up
chr1:219812507-219813008	3.12333215494042	-11.5430371850034	3pl	369.732000473498	-0.916769199770367	21.4713267773387	-0.902560246094963	Rapid down
chr1:219931071-219931572	18.6688453901193	4.83555034278873	2pl	100.77904235231	0.933036788849468	22.8090328159118	2.27229806832471	Delayed up
chr1:220300364-220301288	-9.99729488823107	-17.6376209228379	2pl	196.37350980969	0.637194799146874	8.9590938357907	1.25042126111318	Delayed up
chr1:220337300-220337801	33.8166035812537	29.1983630998386	2pl	30.0327062736426	0.685183607123888	5.39715258727972	0.787606372867784	Delayed up
chr1:220342839-220343340	33.289958094573	33.3074510720095	2pl	49.5799097786014	-0.883952749057004	36.0785305339694	-2.70506063700749	Rapid down
chr1:220349945-220350446	23.0659596582066	15.660993571782	2pl	47.1524727762776	-0.675113442522232	16.1590249899461	-1.58497419332655	Rapid down
chr1:220370165-220370666	11.202201915924	5.03402302485814	2pl	3914.22368463456	0.187093320091474	15.2264380315448	1.53838224738262	Delayed up
chr1:220407171-220407672	22.3952615683236	20.4740963951401	2pl	35.5713430691494	0.66171554528368	19.8919905301886	1.4924111504616	Delayed up
chr1:220410594-220411506	9.49373502094616	8.70558745232129	2pl	128.207964602877	0.734438238264919	31.6864975754104	2.14952220886162	Delayed up
chr1:220451000-220451976	19.6215453607311	14.4335668208552	2pl	1091.68623933242	0.541722226393805	17.9901131770008	1.69838490154043	Delayed up
chr1:220462634-220463135	-1.04460774374234	-1.91475680448586	2pl	67.8938746416479	-0.594054200362055	35.2613098672404	-3.8384680785824	Delayed down
chr1:220487398-220487899	9.8094043728629	-0.64253431647452	2pl	76.739560704956	0.778254475606409	8.23936878526075	1.25425500460415	Delayed up
chr1:220493191-220493692	-37.4158114833022	-38.3813973207293	2pl	71.5410403634919	-0.60636196633512	22.0667237963906	-4.81566577172958	Delayed down
chr1:220647595-220648096	19.6083017148855	10.6527694716856	2pl	167.391838806542	-0.833484584452317	23.6568145671868	-2.07000459298605	Rapid down
chr1:220672436-220672937	21.1908779593459	22.1485726732354	2pl	27.0203420860621	-0.98105748936636	34.4464377459863	-2.16168785845466	Rapid down
chr1:220700512-220701013	17.535855885417	14.9446367312439	2pl	67.6588848384835	-0.823090906956122	28.4486429054286	-2.8032814683695	Rapid down
chr1:220721169-220722117	52.2624302692019	49.9967700267489	2pl	121.391322532212	0.439780595372233	16.9643214573346	2.58366863831969	Delayed up
chr1:221141548-221142049	13.3334947710894	5.74918475834636	2pl	72.1974704804884	0.788186169010002	16.3103345285589	1.82090370521783	Delayed up
chr1:221440557-221441058	30.2172673511053	20.7973062517365	2pl	37.7060485614207	0.808661582914779	9.5350845307486	1.48077740847017	Delayed up
chr1:221458357-221458858	11.0063362971733	7.12733165862597	2pl	42.3647283310527	0.626541673269045	27.2883461188138	2.81985560098234	Delayed up
chr1:221477973-221478474	19.8269841064504	12.6171390507985	2pl	115.775173219471	0.607742302678861	14.1981735860047	2.14455642037274	Delayed up
chr1:221478498-221478999	8.20099209214915	-2.87056818128063	2pl	94.3047177157268	0.694284983086202	22.593979756452	2.2432816949535	Delayed up
chr1:221511797-221512298	-11.0200848759554	-15.6801821932311	2pl	46.3262759456822	0.806994072866466	20.3030590199165	2.01429982172353	Delayed up
chr1:221541399-221541900	14.1620945042644	14.7467216635074	2pl	99.4677532798918	0.451867202146017	39.2279024178494	2.02637541495313	Delayed up
chr1:221562498-221562999	30.9780187372797	16.8463789492079	2pl	36.4218410578921	0.785928095423814	9.31760561184389	2.07021738924586	Delayed up
chr1:221612437-221612938	18.9986475127906	4.75218973593981	2pl	106.939044813153	1.01586566734271	8.23687413249378	1.14172208777136	Delayed up
chr1:221742010-221743265	32.6170930911862	15.6236499426648	2pl	4258.16551107454	0.16450451378298	5.96937585336395	2.15217160334075	Delayed up
chr1:221771492-221771993	9.63789972510651	9.09393311813248	2pl	34.8002343921066	0.745203333695936	18.6562793925023	1.16200735732931	Delayed up
chr1:221865647-221866417	-1.35924499430484	-6.73055343488895	2pl	161.563172604361	0.524771346618487	8.71416525005875	1.57130276720856	Delayed up
chr1:221874569-221875070	11.9633426413218	3.82611838754763	2pl	48.284466170383	0.887187738841244	12.7853606445102	1.09862933498764	Delayed up
chr1:221887029-221887530	-38.9146979619656	-44.4480463635026	2pl	91.4398812500223	1.12650499418478	10.9320532415261	1.19557697079507	Delayed up
chr1:221947639-221948140	14.1510458800925	7.31111340266611	2pl	46.8511177212486	1.23559419631255	14.1222920140527	1.1052819337908	Delayed up
chr1:222103006-222103507	29.8026623160651	26.5933507135844	2pl	25.2666258571291	-0.791071042569552	17.5184103541815	-2.14929713024439	Delayed down
chr1:222386873-222387802	18.0210344272013	5.05484180755887	2pl	847.7483512356	0.43904999915207	18.9568333136215	1.98586037799177	Delayed up
chr1:222388203-222388704	20.4565526195793	4.52266441536772	2pl	141.446332743252	0.733091777997019	11.3654059546916	1.61693548623051	Delayed up
chr1:222413410-222413911	16.5727296342462	14.3748091829681	2pl	171.059022800001	0.581750095374642	26.4647248777264	1.89839724653504	Delayed up
chr1:222454754-222455872	23.3395656914516	5.25277338360029	2pl	518.234657902391	0.39928360700097	7.20261611704199	1.02972751559088	Delayed up
chr1:222465347-222465848	-39.0183812028171	-60.6417829898574	3pl	1129.76594271825	0.279830967094064	4.49950575386999	2.12760584439179	Delayed up
chr1:222545189-222545690	36.753175086047	36.8110379469805	2pl	108.290957318748	0.436985151601119	40.9324419109932	2.87095176640658	Delayed up
chr1:222546521-222547022	-8.33451996109991	-10.8209268753284	2pl	470.428994978719	0.3470387669732	22.110628158449	1.921364793522	Delayed up
chr1:22259461-22259962	45.7703529594451	19.229919247665	2pl	188.869120623653	0.266456140585141	2.13140093919609	5.95918883550462	Delayed up
chr1:22262535-22263036	-24.8465921015816	-29.6067831062774	2pl	91.6495900935733	-0.688618526172934	14.9186548070321	-2.34699577782899	Delayed down
chr1:222801326-222801827	30.5473745801378	27.2999440331775	2pl	84.402758165075	0.622506558292152	23.6633200515118	1.64448178637478	Delayed up
chr1:222814450-222815663	29.6422448049855	21.7174210286636	2pl	811.675990416584	0.254847339269976	2.22040174226231	5.25984020101241	Delayed up
chr1:222886422-222887482	50.1640057402606	49.3563659877821	2pl	254.793228588727	0.36109363948925	44.6205484667234	3.20351558818066	Delayed up
chr1:222910765-222911564	26.6492230209706	23.6990759405541	2pl	168.558184257277	0.8145220338034	33.7450245413262	2.69465984100054	Delayed up
chr1:22297430-22297931	5.44337344220624	4.27190140397143	2pl	45.3497749016218	-0.629738690831175	42.1360888514019	-3.49798653039436	Rapid down
chr1:223004825-223005668	41.2908325887612	38.7171647433016	2pl	116.070193296473	-0.382255640985609	5.59723000323403	-1.94895798123616	Delayed down
chr1:223015177-223015678	27.8487746335525	23.8475762745463	2pl	54.8838795024274	0.604662678935964	12.4847849117966	1.00780863979491	Delayed up
chr1:223103009-223103510	-20.4462098780689	-19.1229971829703	2pl	57.9594400586356	0.684519822276998	36.2171902219564	1.67220437492399	Delayed up
chr1:223119342-223119843	12.0386812050432	6.31020170251674	2pl	52.5965589895211	-0.545755020938881	4.69923801532681	-1.39833163187819	Rapid down
chr1:223140907-223141408	36.2120762378464	28.6621013581677	2pl	63.8877817866144	-0.716924013448076	8.28526302019917	-1.53073699556129	Delayed down
chr1:223203120-223203621	39.4181235238782	22.0237357089049	3pl	307.354868170762	-0.517800224468523	2.05039760394767	-11.0651382136725	Rapid down
chr1:223216384-223216885	49.8542157867695	33.8801928905868	3pl	91.4133450876756	-0.422227665866722	5.98201326956834	-5.20562361340793	Delayed down
chr1:22339217-22340081	14.9982800995524	10.5403662046107	2pl	419.994094106679	0.386827208300074	16.1070760715098	2.32530461826647	Delayed up
chr1:223486177-223486678	45.4181220877857	43.9387454480452	2pl	46.401973635154	-0.745649150462486	13.6525493364765	-1.06728276266453	Delayed down
chr1:223652386-223652887	34.5350436941791	30.3507424414526	2pl	59.3438193153221	-0.673410188696361	41.2858771122337	-8.44652001534441	Rapid down
chr1:223701229-223701730	28.8143881043938	-5.92765969224081	2pl	207.157783859483	0.816201001057648	8.10988772047333	1.74597397035495	Delayed up
chr1:223707122-223707623	34.4853403662594	12.5899660348525	2pl	58.63608751303	0.755197029061886	4.60917050117317	2.88621883269157	Delayed up
chr1:223748777-223749510	16.3347312597852	4.30451594575785	2pl	257.643724528172	0.291900342522816	2.1361148195217	5.30963089269043	Delayed up
chr1:223765195-223765696	4.91852844169153	-8.91608771021113	2pl	461.232981476777	-3.21182441994334	31.6872641410941	-3.10256091113231	Rapid down
chr1:22379535-22380036	23.9593936593756	23.8778098736463	2pl	1298.71355141484	0.31145957301023	44.3578229433126	3.15127669310032	Delayed up
chr1:22380241-22380742	3.08854662548984	-12.5068091304273	2pl	293.474827473164	0.553556520653096	12.6757926134881	1.75760395175066	Delayed up
chr1:223820384-223820885	-19.4022618688336	-23.6937028349321	2pl	62.9018432508152	0.530362953947149	7.29858751020003	1.24113742078493	Delayed up
chr1:223837103-223837604	30.5404102341895	29.6626178888383	2pl	111.113734682773	0.329512241620884	12.9833372454376	1.22198886960628	Delayed up
chr1:224061348-224061849	3.97670304670712	-0.812557828112362	2pl	84.5062246598703	-1.47946136920379	28.6012498370104	-2.75614396040891	Rapid down
chr1:224199691-224200192	4.82962193894149	4.7465220060654	2pl	44.981596075692	-1.56034414455272	31.7670962893026	-2.23693772539528	Rapid down
chr1:224223725-224224226	3.80554418721242	-7.1728100953111	2pl	169.870176840051	0.632389152881279	18.7002830417565	1.36533322959101	Delayed up
chr1:224500723-224501224	26.3154403508908	21.0513505679375	2pl	87.1677533750052	-0.680319494893154	10.0866173995618	-1.5235432200813	Delayed down
chr1:224503342-224503843	31.3408292691412	23.5304619802738	2pl	546.392682829579	-0.363566695885655	10.3713892305393	-1.78710919182122	Delayed down
chr1:22451568-22452069	-17.1431311921936	-31.1118283645843	3pl	720.418698557282	0.242375150764407	2.28952986179979	4.69294817677352	Delayed up
chr1:224543425-224543926	-19.7920617001509	-28.4860456665923	2pl	373.449120293361	-1.09935938801466	13.2111479673709	-1.45057450474737	Delayed down
chr1:224544124-224544879	44.3713867288959	41.8779871697128	2pl	158.370209233946	-0.553501410623294	7.26321003661547	-1.08587861766137	Delayed down
chr1:224563463-224563964	12.3008716975657	8.32394508124338	2pl	53.0911891326274	-0.662438036907096	18.8061503138621	-1.72600214638057	Delayed down
chr1:224564457-224565182	15.3444002752269	16.1993945731969	2pl	142.182543574365	-0.532232464975362	13.1368144848597	-1.24811720830827	Delayed down
chr1:224579475-224579976	-3.53065202581409	-17.9586520609152	2pl	424.37264933586	-0.690379500970504	26.5808540957917	-2.47019962697095	Rapid down
chr1:224616413-224617314	37.4068816459794	36.4233320274998	2pl	298.728089296395	-0.288676309882836	82.1330594538441	-16.3298673376444	Delayed down
chr1:224732024-224732829	11.6986301114725	-20.6750841087922	3pl	233.177735269772	-1.01858032953407	17.3074303423627	-1.46922176346182	Delayed down
chr1:224736821-224737322	17.212914842588	18.0391142433438	2pl	138.767440219942	-0.882047228116372	35.1956414009443	-2.54176234364141	Rapid down
chr1:224846050-224846551	19.4642147433872	17.2982319660535	2pl	307.254063887075	0.494607438011329	39.8474622615427	3.90759996930828	Delayed up
chr1:224879357-224879858	-12.9742398044881	-12.6776660408719	2pl	42.2564578154105	-2.6321354762309	50.5029228164129	-3.61962026677382	Rapid down
chr1:224880484-224880985	24.2965551251168	17.6336808801334	2pl	81.9223299491755	-0.743809566359579	11.3234914023653	-1.36726676489818	Delayed down
chr1:22502116-22502617	13.8391630980501	-2.95215060517262	2pl	109.981342214933	-1.10404458194119	28.3486333828086	-2.85068550322831	Rapid down
chr1:22507587-22508088	40.6120064302392	43.8527911757125	2pl	83.906040677273	-0.504128045740403	30.6614023052705	-1.26460240363802	Rapid down
chr1:22508268-22508769	-12.7716739655539	-19.9056271825759	2pl	112.436142211621	-0.870222286842221	11.5534249866123	-0.998830451513213	Delayed down
chr1:225249851-225250352	20.2112843093704	18.7429506481378	2pl	65.9254404682699	0.588323485367886	26.4399460710121	1.79687954856874	Delayed up
chr1:225250363-225250864	29.9540644359894	19.510728622381	2pl	50.6181494455565	0.561305524669878	6.36061300209167	0.943778530672753	Delayed up
chr1:225317601-225318451	55.0260092848908	46.3282698101535	2pl	219.587800429282	-0.311196824963865	5.96887368792886	-1.94199795169103	Rapid down
chr1:225347239-225347740	31.2183751627327	29.7793272351252	2pl	38.2311135252051	-1.34674245922862	34.6150246695469	-2.5362566081	Rapid down
chr1:22535711-22536212	31.2368351955194	30.5071686224539	2pl	38.7660898493188	0.691516592569185	17.4996195441193	0.972931122505408	Delayed up
chr1:225367193-225368490	44.0268866633816	36.1518290896619	2pl	489.466696251943	-0.23954669678536	1.97385979428078	-8.7594948268221	Delayed down
chr1:225448142-225448643	10.7676275067761	12.4495544241007	2pl	46.2440964314761	-1.37451013484323	37.7606365857345	-2.25269949766347	Rapid down
chr1:225464728-225465229	30.9911718829201	6.6913649903146	2pl	288.385167790556	-0.413408935410275	7.01674980982752	-6.43687887236373	Delayed down
chr1:225465337-225465838	12.0163636186609	9.61259397285427	2pl	95.1772015152392	-0.795267282943754	28.5986278039007	-4.01944421117341	Rapid down
chr1:225514530-225515031	22.1674565597569	23.0813356671798	2pl	46.6469219381418	-0.938270998826622	28.799286657105	-1.9531282904081	Delayed down
chr1:22556260-22557079	13.0760532314488	11.9913315860534	2pl	196.044150751395	-0.401670842947515	27.8799444157128	-2.28185947973672	Delayed down
chr1:225657532-225658033	34.0050121606321	32.3917910075819	2pl	209.258255513143	0.339871937385073	11.2636987641819	0.845333134426346	Delayed up
chr1:225677270-225679181	36.6913340526372	25.2910464877501	2pl	243.197522146576	0.358979089906393	7.75266107041305	5.38124308587569	Delayed up
chr1:225681173-225681674	11.0083828454857	6.36001485281426	2pl	22.0262445819319	-2.57171972979939	31.46638928088	-5.08275272346118	Rapid down
chr1:225695981-225696482	21.3111557247375	13.4237084318381	2pl	101.080120698205	-0.570547401287982	4.62213137770326	-1.01776013837586	Delayed down
chr1:225718050-225718551	21.3349198713663	19.3063056015384	2pl	78.1301260144292	-0.607700092145157	31.4972964610017	-3.65102002467416	Rapid down
chr1:225755277-225756152	4.67321814667621	5.33040094821646	2pl	189.362818085966	-0.468159258458377	23.4990475716686	-1.40114095376778	Rapid down
chr1:225767680-225768634	-7.88673358447365	-19.9273845655443	2pl	1930.12450924186	-0.807503494371505	19.0476254255783	-2.07617308515171	Delayed down
chr1:225770595-225771312	-3.94921442242799	-9.93413152524897	2pl	2406.74227080076	-0.292777583645554	35.5243442444034	-3.59859459604112	Rapid down
chr1:225848581-225849082	-22.7862368252284	-26.3080925392239	2pl	120.057278398022	-0.786355459174042	17.8529835568924	-1.54891513828606	Delayed down
chr1:225888956-225889457	13.2784699022758	-16.4588933897466	3pl	654.55709257364	-0.359219651739836	8.3168041520495	-1.53971098594109	Delayed down
chr1:225890680-225891609	7.35500686928741	-10.9921124767188	2pl	249.03589359733	-1.11040884853541	23.9597423295925	-2.74041696122912	Rapid down
chr1:225945374-225945875	43.5158207268054	36.0556901576309	2pl	69.6779268062582	-0.449973293710653	4.6607067879811	-1.02406531595377	Delayed down
chr1:225999304-225999805	35.2263196206192	30.18086854753	2pl	1385.91197405652	0.186039570566029	2.48660283821537	4.48446452178836	Delayed up
chr1:226016975-226017476	-2.15555620663646	-5.24273267400065	2pl	28.5678669610029	-0.84174133323281	25.928318799241	-3.9868676415683	Delayed down
chr1:226062458-226063318	-24.9676031000475	-34.2779530410349	2pl	1208.88968760551	0.251186673958983	2.8416922508893	3.64181471866701	Delayed up
chr1:22641937-22642438	53.3739974571024	44.1011225059866	2pl	231.55683418256	0.272367091931272	6.49888328623043	6.3074997277956	Delayed up
chr1:226568250-226568751	17.8919306197253	10.3019660990316	3pl	155.173034413286	-0.368795589906977	5.12299703360153	-2.97926926037205	Delayed down
chr1:226602459-226602960	-23.1939155860001	-35.3348728114605	2pl	339.361914786536	-0.644855640149897	15.8825359871857	-2.11864228928785	Rapid down
chr1:226653943-226654444	36.0582930967689	19.746445033687	2pl	90.9667183209641	-0.488503572161657	6.7290976574499	-7.26646956422449	Delayed down
chr1:226661899-226662400	36.4203198613725	24.5557224785293	2pl	292.697284427665	-0.430268731435534	5.71054571637862	-1.49138113232549	Delayed down
chr1:226679999-226680500	28.2708376858059	17.9453143098989	2pl	767.564348157343	-0.382674261053669	8.85769582905316	-1.4778392859057	Delayed down
chr1:226697200-226697701	-12.1520626815161	-17.7035514338708	2pl	33.9077683520566	-0.856274896989729	28.0903608806783	-14.2059217414297	Rapid down
chr1:226719553-226720514	10.4721753010802	4.18468873825959	2pl	119.662409647197	-0.756564356041157	27.1421507205961	-17.811349131949	Rapid down
chr1:22672917-22674556	9.91524822736812	3.32641724007855	2pl	722.438820906753	-0.371954550822755	16.8709202401861	-1.51582435800117	Delayed down
chr1:226763804-226764305	47.02647292621	40.4543926199698	2pl	69.1931764924517	0.471186287424703	7.57724707032739	3.90569875849475	Delayed up
chr1:226821297-226822141	-17.4589493171161	-21.9097756076572	2pl	292.599085478859	-0.367830002527138	20.8554302486356	-3.45061385860565	Delayed down
chr1:226865963-226866464	10.8348389379579	8.99632813532249	2pl	49.3569318779943	0.587227365759973	12.8636467147575	1.53808380626249	Delayed up
chr1:2270252-2270753	15.1967997673431	-6.57183170110877	2pl	378.616272918713	-0.630772063980058	21.1205123758083	-1.8032330665189	Delayed down
chr1:227096533-227097034	45.86421985664	46.4246685013021	2pl	35.9574891038391	-0.724338015501852	18.5825620301729	-1.13902458231513	Rapid down
chr1:2270999-2272287	39.2561173025413	32.277089388265	2pl	445.490040481343	-0.505817025637451	10.4840298377738	-1.90486191840055	Delayed down
chr1:227357294-227357795	28.3932980323594	21.3850767921829	2pl	71.3498782969448	0.535867199539536	8.62071382894509	1.43964862950155	Delayed up
chr1:227437613-227438114	45.8604748566197	43.2985235713101	2pl	42.2945929846939	0.549538097043741	7.47038915928041	0.754040038072928	Delayed up
chr1:227453570-227454346	31.7787987634665	28.4043735427037	2pl	257.471282667206	-0.543459174852774	8.72674936896722	-1.4126022454073	Delayed down
chr1:22756210-22756711	44.127595662152	45.0993326639473	2pl	126.233310481393	-0.517776293213384	37.5083691416884	-1.77557892838197	Delayed down
chr1:227769136-227769637	53.9760043648827	46.3092647724232	2pl	240.578676121552	-0.301499797111822	2.14283204068017	-16.4973595173438	Delayed down
chr1:22778714-22779215	-13.1270414146565	-35.7038245206156	2pl	145.555808581443	-0.806443324122298	7.80602961486258	-2.46773966402715	Delayed down
chr1:227789001-227789502	53.2952148222346	46.7041925713185	2pl	352.576641578646	-0.348185931168279	4.77819306071365	-362.514760479204	Delayed down
chr1:227857231-227857732	7.16666913552895	7.52376531574081	2pl	72.3625090836332	-0.633068182612381	37.0879391601122	-2.05278321822843	Delayed down
chr1:227886885-227888081	27.9993715046132	19.9662384904792	2pl	679.969031788766	-0.591605074981926	18.7322841223884	-1.90115495091592	Delayed down
chr1:227893390-227893891	50.1658492960914	37.8371794019745	3pl	216.571459648014	-0.402746789022789	10.4135164520188	-2.62848873389015	Delayed down
chr1:227895837-227896338	-4.3995204380106	-18.5660003573556	2pl	852.796193362511	-1.52596608707848	18.5788151449994	-1.97918532245077	Rapid down
chr1:227913580-227915294	33.8898581481356	28.9410612603008	2pl	737.845225196505	-0.304646295809216	12.4520638505264	-1.23320502057958	Delayed down
chr1:2279178-2279679	23.0464360377908	9.72485131491541	2pl	925.627552123976	-0.205639177350069	25.7651175088257	-15.9613849469837	Delayed down
chr1:227936864-227937365	3.21939762859896	3.10400743236683	2pl	156.896426079294	0.684592092710813	32.5645381750392	2.0713252088632	Delayed up
chr1:227941954-227942684	18.106278211625	4.18273581751889	2pl	146.656633020769	-0.551788088405194	18.4422546799369	-2.63033961367711	Delayed down
chr1:227961619-227962120	19.4746223848349	19.3804641152133	2pl	60.7035375958012	-0.960092431496023	40.6191436105136	-2.64917380543915	Rapid down
chr1:22801684-22802185	0.435350226156566	-2.70845774105847	2pl	141.449254833125	-0.79932607520399	31.27984227022	-2.44063059441936	Rapid down
chr1:228019358-228019859	52.0626357505282	52.4311283914457	2pl	34.3962523917399	-0.66773130493365	50.0145216749308	-4.26799837347726	Delayed down
chr1:228044984-228045860	27.4384100774728	13.9165446090965	2pl	594.433707995466	-0.419526887295796	8.79183135884391	-1.58902854430901	Delayed down
chr1:228051053-228051554	21.8236149872793	17.950453840707	2pl	119.087903207511	-0.579219176589071	28.2067101208991	-6.83913697726971	Rapid down
chr1:228149433-228149934	30.1796416381284	30.5344220698473	2pl	321.458482840718	-0.46996957851832	35.0095942369962	-2.03194805731458	Delayed down
chr1:228204928-228205429	7.34673195379725	-2.8313134376726	2pl	123.126608854969	-0.477852416965984	8.94920169490664	-8.59243108595076	Delayed down
chr1:228205935-228206436	2.22986544896886	-2.75416355009035	3pl	275.938853869034	-0.461195677253869	30.9027735486375	-1.17683562475112	Rapid down
chr1:22826434-22827499	-21.4903785238242	-24.0253717889548	2pl	302.763542074998	-0.862144828567536	11.5945169208171	-1.10693785774641	Delayed down
chr1:228275518-228276318	50.2316804726111	44.8771666910655	2pl	824.295133646662	0.267198473990457	2.19563282413567	4.86356703068228	Delayed up
chr1:22835891-22836392	-10.4411812474917	-22.3314792806433	3pl	407.092253890812	-1.02765145008182	25.3105030290202	-0.901745421037619	Delayed down
chr1:22837561-22838062	0.564522079819213	-13.8348510199179	2pl	186.466864152655	-1.40830035487101	10.9891746179223	-1.21801594575297	Delayed down
chr1:22838949-22839450	16.2011407690474	-1.00001013539271	2pl	116.160152706072	-0.654713118562898	9.50159942662683	-1.156178018809	Delayed down
chr1:22850306-22851117	-2.70119088168521	-7.94487958308285	2pl	215.480266000873	-0.588772998352754	7.54358697840368	-0.996075066296521	Delayed down
chr1:22851622-22852123	22.57710202377	21.4861873433532	2pl	46.4592803851172	-0.609847689345753	18.3995884598342	-1.89501573084411	Delayed down
chr1:228647476-228648332	35.8043172297975	36.327185152996	2pl	660.004328875464	-0.266305670897655	33.9263665250919	-1.71893503810596	Delayed down
chr1:22875212-22875713	27.8562503483077	23.1180352106705	2pl	157.323452882976	-0.505826698670352	26.0830397564847	-5.17498911371521	Delayed down
chr1:228756341-228756842	9.52420959368772	6.55938186677825	2pl	74.2734479041174	-0.892117155232219	26.840320241422	-2.39558092823979	Delayed down
chr1:22875785-22876286	6.33258395528614	-2.49305275431004	2pl	206.034213593257	-1.12348665494411	27.4451263237232	-2.55561498908192	Delayed down
chr1:22876328-22876829	4.45977139824393	-17.700217678636	2pl	917.166330247079	-1.07175810711437	18.9185867445693	-2.07036054651959	Delayed down
chr1:228814743-228815244	15.3700304959463	13.3847785898168	2pl	30.063821928197	-0.929615547698333	33.0480473605298	-2.92090538516158	Rapid down
chr1:228837907-228838889	25.4402811220158	8.5284593563861	2pl	241.838928831529	0.533819258319145	4.72628635533329	2.94747529900851	Delayed up
chr1:228841723-228842635	33.7082150467077	20.4843811322081	2pl	705.822015435622	0.352924650710058	5.14528696144592	2.75486879064856	Rapid up
chr1:22886172-22886673	5.84546452650287	-0.121822475621178	2pl	321.124025233639	-0.335151235735831	7.51368644401429	-6.11633625634566	Delayed down
chr1:228862406-228862907	39.5526869869994	33.6692717865	2pl	481.717942697604	-0.22777843994576	7.05931611176661	-2.81556932488061	Delayed down
chr1:228864544-228865045	-31.2059520349412	-41.2523793745697	2pl	294.937468624847	-0.854621260751065	12.1308676975885	-2.11847685577313	Delayed down
chr1:228866424-228866925	30.4208933201611	25.2411631847368	2pl	279.460082639261	-0.315311661400449	5.22629373454134	-1.3032493112423	Delayed down
chr1:228900160-228900661	-31.3016920773134	-53.4145904478118	2pl	66.1127576261978	0.759048916906853	8.82990618480652	2.29715063374896	Delayed up
chr1:228911151-228911652	53.1140766331	53.4311415230616	2pl	53.6273255873874	-0.531405401732119	43.4929050201285	-2.68250917458508	Delayed down
chr1:228912519-228913020	21.2422113155614	16.4543368546979	2pl	50.2053402429181	-0.658597298456831	9.32089372692475	-2.66373220751026	Delayed down
chr1:228913609-228914110	13.292108768982	10.1448747339905	2pl	39.6353827635438	-0.553547881012676	24.5989277331352	-3.04470434125066	Delayed down
chr1:228917563-228918323	8.19147506982544	9.92309116589757	3pl	109.30168363043	-0.873410100567001	39.645846277922	-0.792387646235654	Delayed down
chr1:228937714-228938679	40.5835163220369	36.2935651098622	2pl	134.546572864923	-0.54285110442618	51.1509581855999	-16.7385328407878	Rapid down
chr1:228964193-228964694	-17.4315976055938	-25.9148781219913	2pl	126.890569459569	0.640485188876171	14.5174050667671	1.76710328034338	Delayed up
chr1:228997546-228998464	-10.6647605468693	-23.856650556136	2pl	1069.61169363501	-0.609347915326053	24.7544994841647	-2.15048237812529	Rapid down
chr1:229003581-229004082	22.730872808481	14.8556823740456	2pl	347.05972961999	-0.862751405822164	18.0858688566919	-1.78762017170876	Rapid down
chr1:229022540-229023041	-1.16799285896117	-15.6528421206496	2pl	308.845172771455	-3.28166715251397	24.0672958875832	-2.61537271137134	Rapid down
chr1:229025360-229025861	11.1934411827813	-15.1551605514339	3pl	496.517625602772	-0.748393049216584	11.2120488309066	-1.29576676237346	Delayed down
chr1:229028467-229028968	-2.66758943198302	-25.1339167895261	3pl	309.509622976724	-1.0872086833447	18.6554579056163	-1.09751743700122	Delayed down
chr1:229029249-229029750	45.2066204328359	42.786944673173	2pl	213.942412951064	-0.702509429305102	10.7443836547284	-1.13150581137771	Delayed down
chr1:229046380-229046881	26.344480223735	4.28056897960382	2pl	678.696349067059	-0.440346289332148	6.12841045633796	-2.44599222620989	Delayed down
chr1:229139996-229140497	-29.9497070729829	-33.1440297022174	2pl	38.4119666743511	0.721151542805086	6.62038587403706	1.02487800035506	Delayed up
chr1:229150541-229151042	50.1006659220377	43.6594489409581	2pl	66.9233412064499	-0.422210271394855	23.8057541474053	-13.2217659925269	Delayed down
chr1:229160102-229160603	32.8578265975834	32.6492354027039	2pl	70.8164040037476	-0.458805042972877	32.2603208967323	-3.08363437707095	Delayed down
chr1:22917586-22918087	7.64626728287741	-9.43457826502561	2pl	246.669811640665	-0.591856245596082	14.2287393346902	-1.8841646288442	Delayed down
chr1:229176473-229176974	-2.01708975200876	-10.1199948317288	2pl	63.8968608769453	-0.680827499963994	6.53416380416327	-2.59838907752114	Delayed down
chr1:229199436-229200404	18.0595569569989	19.1775271394007	2pl	168.193892432867	-0.410525585702402	21.5043359906845	-1.17432870090544	Rapid down
chr1:229205006-229205792	44.7116393721113	41.5087477161881	2pl	340.334451395997	0.353911543718316	16.8613888446645	1.82769267870745	Delayed up
chr1:229229038-229230151	35.0510473243648	29.8293383516337	2pl	405.947639914013	-0.474214833775755	6.2153769200281	-1.09237185508945	Delayed down
chr1:229252520-229253021	8.26056949348479	-0.948429443035771	3pl	390.315394297122	-0.973174751571674	26.2423273143372	-0.82181474985767	Delayed down
chr1:229253149-229253992	-0.726523254364093	-22.1161775177055	3pl	1657.57633019126	-0.591390412445536	24.5521228518206	-1.07624422110574	Rapid down
chr1:229257918-229258692	13.9123804668735	7.78542960135773	2pl	260.327125877059	-0.32427763702853	10.4810714177805	-1.33193521314323	Delayed down
chr1:229341209-229341710	4.08321273278217	-7.66685289697505	2pl	271.011891161563	-0.469613082949457	24.2074768135921	-9.99987498315191	Rapid down
chr1:229406747-229407248	3.98798563451183	-3.27543505886923	2pl	218.91833099413	-0.755297100430634	17.0777672522377	-1.42180626009121	Rapid down
chr1:229693919-229694720	3.59294351708562	2.7459214436037	2pl	1404.24344117505	-0.261530397503	50.6240702168477	-18.2903336636903	Delayed down
chr1:229861988-229862489	21.7720144222206	14.0311769992	2pl	39.0664933625992	-0.867215600354182	41.4596137464925	-12.0038494729233	Rapid down
chr1:230109752-230110644	-17.4384010532759	-22.4092582754569	2pl	238.154540084678	-1.00913172322698	28.2013297590394	-4.25563606792242	Delayed down
chr1:230112318-230112819	11.8280678221158	10.6024655894905	2pl	75.3235626767823	-0.86744928078774	29.9997783956743	-2.4240538753314	Rapid down
chr1:230137155-230137656	-35.7006149394417	-40.6230612408124	2pl	169.285009810202	-1.51013157171522	29.2569484081564	-5.04731451632981	Delayed down
chr1:230163161-230163662	33.348772180383	19.8256996161865	2pl	51.409835081589	0.57272557667666	3.94508820922719	2.1625770878652	Delayed up
chr1:230572042-230573558	0.486134160295935	-0.551948803950678	2pl	171.677627494399	-1.28228678027894	34.1119187532986	-2.48621984588237	Rapid down
chr1:230611450-230611951	-0.624486422738717	-1.92730617245124	2pl	32.0300260332075	-3.42504396022929	41.590478926902	-3.20677490662707	Rapid down
chr1:230689331-230689832	14.1085816284095	14.320651144436	2pl	121.845990298257	-0.829224938713855	35.7841761057428	-2.97803623437717	Rapid down
chr1:230697087-230697588	13.2173553050409	-9.5558937413777	2pl	261.236387524711	0.525977768300263	5.311451259098	1.51649808976855	Delayed up
chr1:230702948-230703449	40.7602158837943	36.1054747329762	2pl	116.079653309459	0.329256131978423	11.5233888696421	1.38968394018321	Delayed up
chr1:230719900-230720725	33.4904911921244	33.9563110883947	2pl	207.333994560888	0.331158289620981	61.5823881109167	4.83799802821187	Delayed up
chr1:230753568-230754373	41.1808227875978	35.6757945602921	2pl	271.102515454186	0.248782763225236	5.68342205125491	1.54985115608589	Delayed up
chr1:230797835-230798336	9.86675462736167	10.8719626829481	2pl	175.555293091724	-0.890668314014924	28.1466782132952	-2.01323472748217	Rapid down
chr1:230823246-230823747	24.4027855914882	16.0812011734339	2pl	87.2561687938925	-0.426251089984846	4.281710174559	-2.4445855006842	Delayed down
chr1:230827291-230827792	25.413346763893	20.5461306961208	2pl	34.1713204576696	-1.03386688964217	8.04841998304525	-1.09770531802051	Delayed down
chr1:230851165-230851666	48.7142849042639	36.1367916148842	2pl	603.506271426744	-0.253872004584552	5.81437117560697	-4.28128145924216	Delayed down
chr1:230859147-230859648	-22.1981476738507	-20.3896379876824	2pl	110.344891375984	-3.12148507762712	43.9486640484278	-3.07125631939922	Rapid down
chr1:230891410-230892368	23.3846161516872	23.5339466618397	2pl	164.313196270548	0.341039341803917	53.8713347184799	4.40818351116716	Delayed up
chr1:231032954-231033455	10.6940720388904	1.30314074039292	2pl	147.066398754861	0.889510604050197	19.9826841957541	1.8135399788679	Delayed up
chr1:231058593-231059094	30.6802009393214	18.6667104839884	2pl	71.9783356342149	0.625543793647444	14.5568182056594	1.99458138762614	Delayed up
chr1:231059568-231060069	8.86486534520603	4.48241664424604	2pl	151.625340149818	0.531465090799976	24.5408930418369	1.97640299576737	Delayed up
chr1:231201244-231201745	45.1526583192365	11.5961689194407	3pl	445.577470114607	-0.288969308308663	4.92031703843852	-4.58646627271872	Delayed down
chr1:23122218-23122719	27.3540572372433	27.3223259598524	3pl	78.1179825061407	0.669184772893504	28.0771275320563	0.98669547243756	Delayed up
chr1:231295662-231296163	-4.6562983490358	-14.7266025048042	3pl	96.1361768674746	-0.604524789664124	24.6972316812674	-7.20709315431207	Delayed down
chr1:231395333-231396130	-16.3480336176659	-42.6278341254048	3pl	84.7206640927354	0.833325844827527	8.16709906439557	4.76014576787678	Delayed up
chr1:231408054-231408555	19.829857885538	4.2435602381702	2pl	73.4865199034994	-0.544569010919839	9.97576160475136	-2.10404419391902	Delayed down
chr1:231679575-231680076	17.3567936602038	19.6769116627197	2pl	87.9675949034028	-0.609812888841819	24.9453482418784	-1.49417826040712	Delayed down
chr1:231690156-231691123	11.8802433219267	-5.85859379316121	2pl	1910.48261882412	-0.359190959330166	6.36157062709157	-1.743367318649	Delayed down
chr1:231850744-231851245	2.61160539396088	-3.82473895249772	2pl	62.7715807799727	-1.65701157278206	27.4448641484436	-2.1960285912107	Rapid down
chr1:231924057-231924558	-12.7927179367707	-13.422053875412	2pl	82.8323529962678	-2.36852217350633	32.8296411179065	-2.42293999187407	Rapid down
chr1:231935872-231936373	39.3623462123584	35.2495918200394	2pl	56.6483979535932	-0.665690602331567	25.9322140081756	-4.62767354932086	Delayed down
chr1:231937350-231937851	27.6437259186578	21.7122099238041	2pl	65.9649981820538	-0.753925593594431	11.3762338766305	-2.07045824838012	Delayed down
chr1:231956976-231957477	19.0790456088267	-0.776665258252888	2pl	80.3184047167981	-0.730268452449298	5.57455951479107	-1.14867988071221	Delayed down
chr1:231986488-231986989	16.5329524657605	5.93779261316748	2pl	118.892835498492	-0.660361711622448	9.57395791440547	-1.71716280010025	Delayed down
chr1:231990269-231991706	1.3673837186853	-21.0979958861353	2pl	748.298062856693	-1.88978209746404	19.6490403363912	-1.90406530793791	Rapid down
chr1:232036469-232036970	12.450205147225	1.91430081910585	2pl	49.9727055753427	-1.54407330500354	27.0424159780297	-2.53107558945757	Rapid down
chr1:232038085-232038586	43.4414371439828	42.2874751409026	2pl	61.628023739827	-0.736949154985487	21.8185039462144	-1.93818646255372	Delayed down
chr1:23215260-23216116	0.574025291391099	-4.96750035048958	2pl	254.532823136752	-0.724852195856765	20.7498204559304	-1.67203059881321	Rapid down
chr1:232160637-232161138	-11.1942958235811	-25.8736935244837	2pl	133.396069114437	0.507676231850872	14.1723103261026	3.44674806693873	Delayed up
chr1:232218815-232219316	0.711148440742449	-19.8844435172383	3pl	566.130220449911	-1.33641328312407	23.1457286962304	-1.04105817178595	Rapid down
chr1:232226100-232226878	17.6896601930405	5.78487307148127	2pl	230.090385789982	-0.63241806057317	12.7064474992592	-1.52009881657092	Delayed down
chr1:232255926-232256427	0.640618172160902	-3.65026873912614	2pl	39.1716764257323	-4.09178536266567	26.9211743418985	-1.78212952444091	Rapid down
chr1:232348636-232349137	-14.1514449740779	-12.9199515361369	2pl	42.3253820729532	-3.14296382355381	37.4917467568481	-2.54720764439669	Rapid down
chr1:232383710-232384211	42.3696103862726	37.858433502745	2pl	38.913213729905	0.821764085092405	9.76356959178364	1.05890508885853	Delayed up
chr1:232438413-232438914	19.7071443305081	19.1551342779069	2pl	28.5617597047549	-0.760329334803218	34.8289317634103	-4.70036400349478	Rapid down
chr1:232512792-232513293	21.5747852043082	21.2156634057062	2pl	39.8092807408385	0.613192775425682	51.2729334270338	5.82029599762497	Delayed up
chr1:232540797-232541298	39.2224998156955	28.3818653739697	2pl	99.5090487619845	-0.425706174483761	7.21283876315214	-20.1512156180735	Delayed down
chr1:232571415-232571916	27.1608671523815	18.6335441849761	2pl	35.992204872027	0.591586563857845	6.17226815247594	1.45901965163832	Delayed up
chr1:232599257-232599758	16.0150290344219	-0.521463254357626	2pl	84.3874683233391	0.75686515859064	7.16626879064643	1.15840817529555	Delayed up
chr1:232655620-232656121	16.4939739144459	12.4601315811412	2pl	62.3788673311846	0.837875963375356	20.2013426854378	1.84469056474207	Delayed up
chr1:232670306-232670807	-21.5055158191177	-54.7453790037425	2pl	79.0752032379705	1.04404011381965	7.19493487581644	1.81672420731362	Delayed up
chr1:232856708-232857209	-20.6341210188163	-27.4508880842424	2pl	60.4914332321424	0.4848453743337	21.8669373754183	2.39276457485091	Delayed up
chr1:232868929-232869430	2.33676493864671	-8.4172325542886	2pl	321.675983738987	0.717807938427577	20.440785054436	1.85466460213658	Delayed up
chr1:232984534-232985035	13.8166447761526	8.88789682689683	2pl	30.1793788607959	-1.50808010247062	34.924624495334	-2.58058270506748	Rapid down
chr1:233006592-233007093	13.9774653122943	14.6641595462883	2pl	166.464709102135	-0.542399493331068	53.4139621742182	-3.64846207746483	Rapid down
chr1:233081618-233082119	29.8227452395456	20.4933518117556	2pl	773.89608565215	-0.509691096969079	14.3549203105515	-1.324726964095	Delayed down
chr1:233112707-233113911	10.4026044957831	-5.20897412918123	2pl	174.940985778468	0.314019415884749	2.62439121980777	4.65210716339361	Delayed up
chr1:233179574-233180075	31.9387219229762	25.2850237222681	2pl	91.9461974775651	0.441609454081614	11.313959166613	1.43638690212374	Delayed up
chr1:233180619-233181378	29.7995966633251	27.7674187738006	2pl	87.6485930582691	0.890856021559108	20.4723938879484	1.57722864986372	Delayed up
chr1:233253665-233254166	-22.4359922471825	-26.3020061590238	2pl	76.644246069711	-2.24272165298054	34.5841405477721	-2.89208066539375	Rapid down
chr1:233313682-233314183	34.1736762843658	16.3585030772913	2pl	207.191466242304	-0.296751905180023	6.05782615740815	-8.51053361858497	Delayed down
chr1:233452674-233453175	11.7190550196639	-2.78649756461302	2pl	69.6044121094458	0.808051520189015	5.73977503330638	1.24705856944764	Delayed up
chr1:233490416-233490917	7.68426446186256	-8.10100636812922	2pl	29.2836301095523	-1.06761635020386	6.47689233734498	-1.85060873992947	Delayed down
chr1:233492105-233492606	30.7690892867644	20.3147777213075	2pl	121.820615893456	-0.60289007295261	20.0597374391772	-1.97081138208087	Delayed down
chr1:233509488-233509989	8.25031421327289	4.90441834728092	2pl	43.4233105163878	-2.09817148125635	35.1356875070208	-2.43494142084094	Rapid down
chr1:233522972-233523473	10.8844197454002	9.5053221050993	2pl	62.1431153080147	-1.10443211440646	13.8405546265804	-1.26873618634984	Rapid down
chr1:233603347-233603848	27.38717864441	26.7879891458575	2pl	28.7815602525899	-0.772409940803382	17.563876312423	-1.42189012200616	Delayed down
chr1:233625698-233626199	55.3649461686552	55.175505019444	2pl	106.968673468167	-0.445288235583913	30.5792768136309	-1.65354276065446	Delayed down
chr1:233673858-233674359	42.1351880295574	43.0862794578121	2pl	61.4251554420344	0.630825370522955	37.3951734484304	2.1985343089752	Delayed up
chr1:233707135-233708407	-16.9378239101631	-29.3593551320499	3pl	745.430880453403	-1.5405437579114	32.3761476045081	-1.32988949197011	Rapid down
chr1:23371034-23371535	16.3056939359032	13.9659184982967	2pl	486.12110773787	-0.312726275407442	14.9469522710727	-1.04270998125727	Delayed down
chr1:23394682-23395579	20.9079720895958	17.9375589481812	2pl	491.620395173575	-0.460592352643798	13.0369857743481	-1.12924466663959	Rapid down
chr1:234000507-234001008	33.6712355484076	32.964686544925	2pl	30.737749210239	-0.888529443770977	27.2650642300887	-1.69286339694221	Rapid down
chr1:234067506-234068007	39.0023335973463	38.9209230942414	2pl	266.83069713023	0.385701930483428	59.8732489494114	6.31400839329048	Delayed up
chr1:23408673-23409174	27.4773691563051	28.2912280254361	2pl	249.827995635598	0.360024136154976	42.6278722153033	3.11963076213158	Delayed up
chr1:234188409-234188910	25.0398555894095	25.8395974538209	2pl	40.8597407236041	-0.848437027172248	31.9479309331697	-2.00695295477846	Rapid down
chr1:23418955-23419456	25.9436775315717	12.0240067526096	2pl	87.1951522098677	-0.554187415631702	8.26749766238635	-10.613077017013	Delayed down
chr1:234253759-234254543	40.548500003828	28.6816600194657	2pl	201.751028371239	0.310914034357775	16.6667576106699	2.90800314570969	Delayed up
chr1:234281818-234282319	17.620799259185	19.4009878232467	2pl	83.8170085623874	-0.551442991495071	44.8891018536517	-2.91821343317042	Rapid down
chr1:234564602-234565103	-29.4450190494764	-31.0476219935877	2pl	68.552644028887	0.76920680763296	9.81364669810863	1.62234662126254	Delayed up
chr1:234570427-234571167	18.209011394534	0.991315563634158	2pl	211.835996005389	-0.898662536721537	11.3995926633055	-1.1856783810181	Delayed down
chr1:234571682-234572454	7.44408221672534	3.27298923423624	2pl	575.651775416777	-0.338404203871754	11.7480949175936	-1.209016426169	Delayed down
chr1:234572886-234573387	3.30495795178264	-2.11006390403416	2pl	123.826789057134	-1.53254104769126	29.5022367305118	-2.38680634047877	Rapid down
chr1:234610106-234611626	-36.3923145985606	-42.9543946027581	2pl	1513.99255471482	0.222746507251357	7.25375808087847	2.44830966866987	Delayed up
chr1:234662062-234662563	21.10892601015	20.7733140618612	2pl	32.3040706856819	-1.26279705971038	56.1918304012365	-5.42412074745787	Rapid down
chr1:23466415-23466916	26.4745368378517	24.7857224459031	2pl	34.8114878623934	-1.33065820952652	45.1158825418671	-3.69720960899498	Rapid down
chr1:234689142-234689643	-15.5547018379121	-17.4349139146512	2pl	45.1454069274782	-1.57400600631605	30.021854733021	-2.15914840666937	Rapid down
chr1:234716907-234717408	16.9360088449181	14.6905385243225	2pl	53.0378830695146	-0.673442822345005	60.6785967878231	-5.38888568203184	Rapid down
chr1:234723570-234724522	34.4858723429761	3.0883011434703	3pl	2161.27539003767	0.17750386797553	6.82659946479197	5.84687695418033	Delayed up
chr1:234726397-234726898	10.4855145408238	7.65300464077727	2pl	483.851215163397	-0.465320136749693	28.323758420863	-2.07917676751913	Rapid down
chr1:234743725-234744469	3.92818372790612	0.237392503298604	2pl	265.499780660446	-0.769505955878068	19.6886375623312	-1.87008251907173	Rapid down
chr1:234769265-234769766	32.6577256250861	31.9849410411468	2pl	290.126389570902	-0.49609477703957	17.6987710154627	-1.4404989272807	Delayed down
chr1:234851673-234852174	24.179409349186	13.2073585535879	2pl	192.568784527236	-0.291686569694969	4.55637088489308	-1.94060001716978	Delayed down
chr1:234862751-234863252	1.51181610694681	-5.28685178877901	3pl	109.829217105669	-1.48728223623243	30.3752987441493	-1.13741260188118	Rapid down
chr1:234874211-234874991	31.279001388841	22.0474914861437	2pl	180.418013768019	0.589303494492744	25.7604657673781	2.64497039614815	Delayed up
chr1:234876313-234876814	33.4443403399338	23.0270075238635	2pl	124.280032872764	0.745129545591222	9.90379932480736	2.06351248056367	Delayed up
chr1:234881814-234882315	24.716039583104	3.57707173795239	2pl	54.0708741109831	0.824588071597022	14.4958721928457	3.36774171270999	Delayed up
chr1:234911089-234911590	12.9230844786199	0.475183595939587	2pl	220.445789090734	-0.930436899077783	10.8160206360665	-1.23074145180743	Rapid down
chr1:234918458-234918959	15.8744487449478	-2.30772895525845	2pl	707.032805927127	-0.733399080131678	13.0943791733669	-1.36623422113226	Rapid down
chr1:234984350-234984851	-1.61964133970682	-2.03745513987883	2pl	553.269594178819	-0.603783661480358	35.7650589223509	-2.74495729649026	Rapid down
chr1:234986943-234987861	35.0117253524696	26.1754723184629	2pl	585.557972222924	-0.392510408970929	6.07572326172815	-1.53633306530149	Delayed down
chr1:235067367-235067868	-1.6043943351967	-7.56554858595036	2pl	75.0568563692088	0.709315354066091	8.88308145607584	1.65702817635085	Delayed up
chr1:235083110-235084100	29.4626341882634	19.113905171529	2pl	2116.89472458329	-0.163284091726617	4.9475636586076	-1.95169110558442	Delayed down
chr1:235090284-235090785	2.16225113991849	-6.86312900950877	2pl	89.0330068256712	-1.46219992838589	24.655076551414	-3.20658881019239	Rapid down
chr1:235100054-235100555	-42.4202041181787	-45.0555262425226	2pl	85.378929056092	-0.611386835505288	7.03802257295531	-2.57097567079029	Delayed down
chr1:235128254-235129155	37.4640961642395	27.8373076279117	2pl	2143.54263431776	0.29133206297951	3.29966137265293	3.24902374285971	Delayed up
chr1:235278943-235279444	-7.66109495429721	-17.53880723061	2pl	43.9965709146271	0.541972575144438	20.0105640814665	7.50564004245313	Delayed up
chr1:235314277-235314778	36.4235358023924	29.9343004791816	2pl	42.3657032311699	-0.831697783833062	17.6477373617589	-1.59423718746219	Rapid down
chr1:235327714-235328625	34.3702872677488	19.2443793854973	2pl	2560.39083789349	0.224159313838519	2.24301563798025	5.26177172966684	Delayed up
chr1:235504417-235505314	27.4908553884662	15.8676954757112	2pl	2962.15024422949	0.260386559951782	2.82486199725734	3.83218179515267	Delayed up
chr1:23553867-23554830	42.5114453316834	36.4933267813499	2pl	1664.8797318485	0.417753664924404	14.2817915278712	1.60676663865822	Delayed up
chr1:23554896-23555397	43.1163858755722	38.9102852653243	2pl	1215.19702692816	0.251066006679011	5.46448051039872	1.24031357722087	Delayed up
chr1:23556058-23556559	37.3841543839546	35.2341396743102	2pl	598.580018327999	0.475876917664754	24.8317650605568	1.70045125308463	Delayed up
chr1:23559331-23560760	47.9098080042498	41.1160686279494	2pl	2790.67042740513	0.181731492049412	9.59126242628378	1.94035620697321	Delayed up
chr1:23568142-23568643	19.9031084354089	9.17284918878361	2pl	173.992398232671	-0.741604920801381	16.6023908451167	-2.15647445050946	Delayed down
chr1:23568753-23569511	31.3559975934687	24.6139301390793	2pl	221.550588292381	-0.584930509768973	9.20769753683758	-1.07712038106166	Delayed down
chr1:23581160-23581661	-38.1430511287837	-44.5425453299368	3pl	319.378344300995	-0.88219582140107	23.3290683232273	-1.3145049454528	Delayed down
chr1:23592420-23592921	44.330015699837	41.7415213429246	2pl	158.552401426983	-0.328846386965046	8.14210963557692	-0.870981632389821	Delayed down
chr1:23598466-23598967	-16.1380973478615	-25.670453560187	2pl	558.328787951744	-1.52431458345265	24.9921663884219	-2.29600358827386	Rapid down
chr1:236051111-236051943	30.5834781428731	21.4937377660901	2pl	68.100966077428	-0.708229523740065	3.63514707389528	-2.7538128686922	Delayed down
chr1:236057701-236058994	11.4565250808892	-22.3349432420377	2pl	1612.16704127698	-0.715127851749446	8.13495304013848	-1.49331202418784	Rapid down
chr1:236063820-236064321	34.1342143979894	-6.53318055055903	3pl	1183.84142031535	-0.193701095432259	6.91255668494795	-7.97271041539712	Delayed down
chr1:236066440-236066941	-11.2388044025447	-12.5824361592303	3pl	205.342949432087	-1.12376920045589	32.1532320182692	-0.788563153602701	Rapid down
chr1:236099579-236100441	-1.18797471054976	-7.35335903069857	2pl	1037.84681408966	-0.869238300960425	30.4798745755177	-2.58400796895979	Rapid down
chr1:236128678-236129179	6.99465811055497	4.32055296026708	2pl	84.1330685927755	-0.571503707886302	27.4911246722465	-2.28548574536906	Rapid down
chr1:236129256-236129757	-4.33881651615627	-10.0694113814813	2pl	71.2013752804582	-1.75718714815842	32.8591912623298	-3.25138171011016	Rapid down
chr1:236185153-236185654	22.1608834767006	20.1453861604254	2pl	134.209672210585	0.534136443346583	23.8703687768461	1.34226603871373	Delayed up
chr1:236185680-236186181	10.3424751498738	6.91333831313196	2pl	51.6397867026363	0.758173918346612	11.2264819395253	0.917364131278763	Delayed up
chr1:23634863-23635364	40.5743600997134	26.9341478572238	2pl	208.29437071062	0.264616830164639	5.1723041971766	1.04883456012616	Delayed up
chr1:23639437-23639938	37.8286538598624	27.76321315226	2pl	112.428059854725	-0.426880533614512	3.85127740176209	-1.98104649550646	Delayed down
chr1:23643647-23644863	22.7551627214191	15.7627281156257	2pl	178.226367125689	0.38725398180686	19.0771766668545	6.34117413225496	Delayed up
chr1:236498997-236499498	2.93543762080736	3.40929637509488	2pl	287.948876339215	-0.619649220997765	30.3528329823319	-1.95188794447034	Rapid down
chr1:236503109-236503610	35.6150794274169	31.4175170333333	2pl	148.495026734912	-0.315059422945517	20.5123020719228	-2.21472253089312	Delayed down
chr1:236515000-236515856	41.7394847331491	33.8971837444571	2pl	132.394450031335	-0.574808007678039	5.65580525982222	-1.04702453962531	Delayed down
chr1:236533636-236534137	18.0290653874279	15.6130819074252	2pl	46.1082911656205	-0.720926870704557	16.8643402868477	-1.63503086224599	Delayed down
chr1:23665163-23665664	21.9217046122589	7.62394062957091	2pl	48.8746516057778	0.540734352462701	7.50611572793142	1.14906440260592	Delayed up
chr1:236844551-236845052	7.98192735082117	10.2617161466123	2pl	119.396243483335	0.558931234273565	42.3337104082177	2.35833310909161	Delayed up
chr1:236901320-236901821	36.7641495893068	30.0784745187213	2pl	62.945288744729	0.520191363168147	6.85005047818668	1.18415310796243	Delayed up
chr1:237197440-237198267	-13.1150771589271	-17.2044582593228	2pl	88.7690765913849	0.720707942144655	11.9781628585239	1.22831899075694	Delayed up
chr1:237383684-237384185	48.9427647069641	45.1403214087741	2pl	42.7002273911293	0.610807796197372	10.7560349212334	1.25056450220038	Delayed up
chr1:237732563-237733064	33.4574539637907	31.4648579756255	2pl	88.0588195697183	0.769978896556645	29.5923771321719	2.44775585849206	Delayed up
chr1:237853635-237854136	9.9175914055393	8.02979451743626	2pl	48.2949450390421	0.819271698367472	25.7182988245335	1.86344708049303	Delayed up
chr1:23791434-23792183	31.5975000829687	31.8224962451747	2pl	231.492451252369	-0.310325235629883	40.6230586475152	-2.66804034481245	Delayed down
chr1:237929058-237929559	14.6877900417443	8.26643791396745	2pl	59.4699195482902	-0.584986283099333	5.74462461050269	-4.21111282497741	Delayed down
chr1:237972120-237972621	12.3227795331756	6.0160810197347	2pl	347.997123330338	0.250238501808549	22.6093278126742	2.1733793316698	Delayed up
chr1:237979758-237980259	-14.4133391445875	-17.7394177492867	2pl	56.6482343983278	0.680574186423915	19.2158972098936	1.63942252002595	Delayed up
chr1:238073729-238074230	3.34196208526802	-3.58610254217366	2pl	46.6231842235561	0.74397904582003	12.3275145534141	1.57956978634142	Delayed up
chr1:238232030-238232531	14.6083572787738	7.09958150979951	2pl	150.49724067167	0.73925472896962	29.4357633393583	3.53378142256573	Delayed up
chr1:238392027-238392528	5.25013579977267	-5.84719353459024	2pl	514.842145868671	-0.715031036657943	6.14478515416597	-2.53815003179761	Delayed down
chr1:238409420-238409921	-3.67752539446801	-7.88414662057176	2pl	100.82446690978	0.460723761241881	2.14320720634772	4.30742053810217	Delayed up
chr1:238434396-238434897	3.92194108760044	-2.77920247339998	2pl	65.3274198677227	0.769485753699752	10.665211152282	1.54480028610651	Delayed up
chr1:238465389-238465890	41.8332823202195	39.7203681478679	2pl	567.451679913648	-0.470536532561714	15.273384170391	-1.82471889680666	Rapid down
chr1:238484565-238486285	27.0916641711325	22.48282216332	2pl	829.119408606133	0.186378674477495	26.5244104032801	2.46820965214834	Delayed up
chr1:238585723-238586224	-33.4782074563403	-36.2342862093632	2pl	77.8015113693612	0.772906676773861	53.0531730629794	4.63203936373177	Delayed up
chr1:238624529-238625030	8.28907959734241	-2.21596643418374	2pl	53.2323091845377	-0.715688932224671	8.40924995581995	-9.84337351791908	Delayed down
chr1:238844282-238844783	56.8821223666432	56.9049855581892	2pl	106.462374025107	-0.417338956106721	7.28790544726255	-0.610526413324903	Delayed down
chr1:23890549-23891050	40.2121183015914	38.8158441862471	2pl	33.6890767914515	-0.611671465976341	31.3707777482735	-2.29286250360925	Delayed down
chr1:239150299-239150800	-15.0224908694573	-14.1455290564568	2pl	87.301297364398	0.582873418605072	39.7068944973295	2.28155349928541	Delayed up
chr1:239184552-239185053	13.5763722482223	7.29974823652455	2pl	292.48399417898	-0.565667038087251	12.5713258688436	-1.74725309167059	Rapid down
chr1:239274004-239274505	23.8198378824682	11.8308552866285	2pl	37.0887123694128	0.734357873130629	20.974294287827	5.97818765300763	Delayed up
chr1:239279076-239279577	30.2304351902638	30.5116167877162	2pl	53.325924992286	0.955274351904937	27.3854294350663	1.5770390187428	Delayed up
chr1:239739739-239740240	35.1141044660382	29.0864590175846	2pl	68.4405486881697	-0.968022192583181	13.6091510333967	-1.46553428390794	Delayed down
chr1:239811174-239811675	43.9907397316447	42.3981504154554	2pl	53.2415758099552	0.571835586627363	10.3454202860675	0.934741547883293	Delayed up
chr1:239899709-239900210	-17.4034667715555	-26.6202081413929	2pl	109.297674322063	-0.682310643885364	11.1669700002277	-2.70123290793771	Delayed down
chr1:239963804-239964305	27.3065686674306	22.5490091975915	2pl	39.2854294594676	-0.740488297638992	4.58422122084405	-1.33490427204953	Delayed down
chr1:240028976-240029829	19.8209015491141	11.3432614522537	2pl	467.298476613039	-0.418145623402152	8.07509072762432	-1.31082027396094	Delayed down
chr1:240267185-240267686	37.1702958432058	34.5379606324056	2pl	32.1160862410643	-0.799270322540708	53.6014033527555	-7.82264706179474	Rapid down
chr1:240294429-240294930	10.8568512138796	3.80957973247758	2pl	63.2014011655904	-0.721131480419036	7.32991769251434	-2.80770058514745	Delayed down
chr1:240337738-240338239	-8.10519538723176	-23.3133332655332	2pl	124.63247801283	0.837053331626625	12.6512621206735	1.26161580621738	Delayed up
chr1:240341599-240342100	23.1558454747058	20.7743673116987	2pl	90.6448622586464	0.38143431660178	31.3612930848079	2.18819214026118	Delayed up
chr1:24036567-24037068	25.2090420228663	23.9281159035185	2pl	42.4120215833109	-0.963520855629823	12.9145804775851	-1.01757190002637	Delayed down
chr1:240386259-240386760	46.1965858125107	45.0394495950612	2pl	57.40092070022	0.625115252069576	19.6078041296139	1.51113724190491	Delayed up
chr1:240440366-240440867	12.7472406766399	11.1718050341015	2pl	62.0867429086227	0.608103968339466	27.0956055510735	2.32352434958956	Delayed up
chr1:24045774-24046647	44.5871174045136	39.4779631180288	2pl	154.498281328492	0.437819044762936	8.4850695863037	1.30952879710518	Delayed up
chr1:240499060-240499561	25.0958188237864	23.4830019703578	2pl	122.704556458358	0.502166299702707	27.3030944762168	1.57045860714658	Delayed up
chr1:240587748-240588625	25.8301344631144	1.12238511156733	2pl	1926.81126908115	-0.2567487466433	4.24630191576662	-7.81357389972531	Delayed down
chr1:240597004-240597505	20.1553269589761	16.2430097878813	2pl	106.350464184289	0.502208359263814	23.3333711989051	2.22498565624729	Delayed up
chr1:240719716-240720659	38.2741363868916	35.3334109696653	2pl	1242.65366442732	-0.242387890491049	10.7360678124296	-1.16798699638876	Delayed down
chr1:240729856-240730357	-7.25085932417501	-19.2387292204998	2pl	39.5094905493645	-2.25105862251537	33.4394180456801	-3.47331072460197	Rapid down
chr1:240836204-240837174	37.3244171564029	38.9194222135256	2pl	122.015354174225	0.421275444500282	52.9085999254186	3.12902648673761	Delayed up
chr1:241108231-241108732	-8.61596877593381	-6.06778881191812	2pl	101.152971077712	0.518177212958257	18.1926264542868	1.03901755702415	Delayed up
chr1:241154144-241154645	27.1693372259517	24.2317512688847	2pl	41.5417331922247	-0.656659170444546	33.4237664693031	-5.39528158016765	Delayed down
chr1:241181384-241181885	-14.2376426894492	-34.251685462365	3pl	225.10578783934	-2.90703710097486	25.4726529365545	-1.13006211696278	Rapid down
chr1:241258390-241258891	40.0126151688981	25.9554723121166	2pl	58.0398875796491	0.91167888573282	18.4266528778033	2.25390339445429	Delayed up
chr1:241357974-241358475	-36.8594392062341	-38.2165725664739	2pl	114.396048685047	-0.558607503537301	22.5747967267782	-2.39446865279647	Delayed down
chr1:241396664-241397533	30.1671694434995	17.0423115975402	2pl	591.628272675095	-0.390942886150855	4.15637132496739	-2.54620202186655	Delayed down
chr1:241485423-241485924	31.1552498191931	10.1175637714928	3pl	126.841060346541	0.6063659215714	2.44091549640792	5.37084575515094	Delayed up
chr1:24155282-24155783	-5.90346838678244	-12.5809048065889	2pl	143.403268805163	-0.911177674386975	14.160660484396	-1.61068242952393	Delayed down
chr1:241785121-241785622	5.82959677123641	-2.32997518589968	2pl	56.4085097201267	-1.5040643810615	22.5066319931118	-1.83137907021343	Rapid down
chr1:24188728-24189229	13.5687127929454	-8.55159483845055	2pl	582.485985401471	-0.658901613153244	15.9128397394761	-1.64710481238907	Rapid down
chr1:24190879-24191380	-3.960922987545	-25.9671694325966	2pl	144.582189881516	-1.33300007112007	11.2966351088327	-1.57142624601537	Rapid down
chr1:241918536-241919300	25.4666081193904	14.7376757853521	2pl	167.514159022281	0.522550922477209	7.47533467304979	2.10649972535989	Delayed up
chr1:241934110-241934611	6.83051809286552	3.23425638731705	2pl	335.469259720544	0.357933917210336	22.6160280167502	5.43163027698151	Delayed up
chr1:241949948-241951212	32.3997232295461	24.5671154893986	2pl	1263.38713748188	0.343788167592541	11.5068772016204	1.4871685626224	Delayed up
chr1:241972619-241973120	39.6676189304531	32.8619681476257	2pl	597.818793533565	0.372793455645701	23.4731042035319	3.93873825051117	Delayed up
chr1:241998326-241998827	0.478598128600432	-3.26031788949177	2pl	422.476287688375	-0.48716264854597	22.0180922487015	-1.76318363743011	Delayed down
chr1:241998889-241999390	-14.9552822039448	-23.4120561036603	2pl	551.796562664884	-1.23698437592122	19.4565974460841	-1.67802537944187	Rapid down
chr1:242005103-242005604	27.7949856363936	18.0280591163892	3pl	184.600851447649	-0.377253764655626	7.82363678450424	-1.84855925838965	Delayed down
chr1:242043997-242044498	11.0877233168228	11.7107377421719	2pl	109.294054460239	0.788353539100909	39.2019332978112	2.39717002221701	Delayed up
chr1:242132042-242133308	-7.56100156297227	-9.81594457116232	2pl	532.034787546972	0.530263229931481	38.5150606599225	3.63426695936225	Delayed up
chr1:24216192-24216693	11.4358182139654	3.96020974096479	2pl	131.138273443893	-0.443129916737547	5.3608274437881	-2.26993844352161	Delayed down
chr1:242195005-242195902	40.8417929532064	42.3392780750262	2pl	160.724792044434	0.313626771692874	46.2755987172394	2.92079868269631	Rapid up
chr1:242350390-242350891	25.0763350715942	5.74071662206569	2pl	254.13219549876	-1.06388368823326	17.8087877732194	-1.74796689969372	Rapid down
chr1:24235836-24236710	27.5413079541173	28.063179256274	2pl	134.89105389703	0.416372169117392	18.1803818157994	0.939902849970863	Delayed up
chr1:242435213-242435714	8.31498807111534	-0.323419788311419	2pl	359.626581550376	0.654005976757475	26.3671651022097	1.96690621685588	Rapid up
chr1:242623084-242623585	-7.23890720023571	-10.8763310387325	2pl	107.276977087063	-1.99757583342259	25.3543169954139	-1.98202698717651	Rapid down
chr1:242625641-242626142	48.5367326252158	42.3661812369142	2pl	38.0672009006907	-0.59698752426834	28.5683406828787	-10.5300645933525	Delayed down
chr1:242648278-242649090	56.4759466225896	45.4756797164186	2pl	123.019346567034	-0.388095631696768	5.70752420145407	-3.95526207147793	Rapid down
chr1:242673128-242673629	22.2648744664203	9.82282826076367	2pl	77.1450793718599	0.451327723658242	15.1880443648525	4.2198017182884	Delayed up
chr1:24294290-24295275	23.3996388703931	0.969306177804858	2pl	468.097383722033	0.761582314311776	20.307746693474	2.11179515414967	Delayed up
chr1:24308307-24309134	6.84013663552579	-6.54571023020065	2pl	344.410946242508	0.836985088831583	16.4322761495481	2.21064462977856	Delayed up
chr1:243163102-243163603	11.0264433029215	-2.36138334922629	2pl	36.3741738936251	0.791377463646084	14.5276699447449	2.1006567639828	Delayed up
chr1:24321684-24322860	16.8015476357197	12.8916730218246	2pl	477.245862641649	0.42273853808875	10.3945064452645	1.64521893340817	Delayed up
chr1:243316304-243316805	-14.8824703488883	-15.3607980015695	2pl	99.4688144349628	-2.97729932001841	34.8221370109965	-2.4436890642388	Rapid down
chr1:243488431-243489233	-16.6374558743192	-26.3848805023731	3pl	218.948095005837	-0.999223735174346	25.9492871331734	-1.45399324558686	Rapid down
chr1:243493114-243493615	20.4235273808461	-16.2799271481741	3pl	262.336487982273	-0.682949744749214	11.5585571018041	-1.46630510879648	Delayed down
chr1:24362887-24363388	8.52883583985549	-11.2764874408565	2pl	72.5442135895919	0.82746137998798	7.78532298286666	1.62938878803808	Delayed up
chr1:243658604-243659105	14.4782802402327	8.67367471075911	2pl	87.9454914823699	-1.45119501376214	19.217813602237	-1.47977545330871	Rapid down
chr1:243713314-243714103	8.53902236667258	4.87547814495855	2pl	165.878553431458	-0.71697165844399	31.5314333889552	-4.31591601177897	Rapid down
chr1:243890547-243891048	20.1166929317587	-10.0672735145495	2pl	672.45487673832	0.523003784784812	8.4531632738064	1.64203356777796	Delayed up
chr1:243939193-243939694	6.21658785991727	5.72887700084926	2pl	38.7095650538913	0.669946617469837	7.74781866600435	1.04556405051147	Delayed up
chr1:243962484-243962985	12.229315279997	11.2750839797068	2pl	49.9469274319188	-1.50271331291811	38.0876971902852	-2.48729228845485	Rapid down
chr1:244047599-244048100	43.7225444609589	42.9071638694245	2pl	456.059114268761	0.28031835948101	7.69431148540484	1.07235764066012	Delayed up
chr1:244053703-244054669	-8.04452050045197	-27.1530390898115	3pl	906.08848453748	-1.43129338791387	25.429002288868	-0.95244509993559	Rapid down
chr1:244056515-244057016	36.579983400317	25.7184564391243	2pl	322.3279771028	-0.359658231580905	10.8338184402442	-2.1433243643464	Delayed down
chr1:244211056-244211557	26.3016464070212	21.6513208439118	2pl	109.830319319949	0.385666141068365	12.0471669360535	1.37598754199161	Delayed up
chr1:244214235-244214736	22.118620657571	-11.5410114807519	2pl	1078.6184721522	0.373818525836203	7.22799524663645	5.45481298223487	Delayed up
chr1:244231402-244231903	-6.6545006870718	-6.35348534339196	2pl	108.854774489544	-0.567858205202948	17.690518720187	-1.99255717149575	Delayed down
chr1:244272331-244273459	-10.1393387572309	-16.0712506318758	2pl	277.551954035364	0.433998176219299	15.0765558172042	1.8325264039462	Delayed up
chr1:244346875-244347376	26.8551122294571	16.8461608209394	2pl	35.3572837258084	0.761895932320763	6.15242275909291	1.00927524086794	Delayed up
chr1:244353666-244354167	-17.1033732197332	-33.419685533337	2pl	90.0241857174634	1.02437783811363	6.13890649563792	3.94932602606299	Delayed up
chr1:244534788-244535289	25.1520201776502	16.0717852368847	2pl	44.0259609975152	0.653592529361224	6.29006057123738	1.2414134744893	Delayed up
chr1:244544281-244544782	2.26118548525546	-11.7440272342269	2pl	1017.58084158585	0.498302628463237	26.8029601353669	2.32645662995844	Delayed up
chr1:244598543-244599044	-5.49352256840687	-17.4732415128771	2pl	162.538155310322	0.651332473566584	32.0730743794797	3.71077797545723	Delayed up
chr1:244665757-244666508	21.009390436632	13.9984443153114	2pl	103.613964725712	0.588913159064931	11.2850836336316	1.04172455358092	Delayed up
chr1:24476780-24477766	24.0214114591456	24.3567473186614	2pl	173.031117083431	-0.749714352221859	24.6385763308558	-1.5491325527047	Delayed down
chr1:244864381-244864882	-30.0326680118631	-38.9152057680435	2pl	1340.77187689669	0.200913954484448	3.23319757602272	3.16167653122077	Delayed up
chr1:244900205-244900706	31.9714629537509	31.2091156332176	2pl	110.328082823755	-0.425778089275625	51.4219212955109	-23.13843099034	Rapid down
chr1:245174926-245175427	10.5845077325752	-27.7647148106588	2pl	1158.86569722722	-0.845064162589799	14.6416168454544	-1.87215664532448	Rapid down
chr1:245195338-245195839	27.6123963706904	21.5326666564752	2pl	84.9983331401697	-0.760912472644062	16.4757760955462	-4.39290491307435	Delayed down
chr1:245200887-245201682	15.6131017751684	16.8398994511535	2pl	294.3708028661	-0.662619919143723	32.8574390614043	-2.43307151113309	Rapid down
chr1:245201769-245202270	1.59442472842097	-17.4029866718348	2pl	1093.44739117362	-0.675739990687932	24.4785358480298	-3.00602910493712	Rapid down
chr1:245209837-245210338	32.1467479567017	29.5394917617695	2pl	65.5455222230455	-0.53809864495017	16.6614586435418	-1.55103382169973	Delayed down
chr1:245215107-245215608	53.9348853495179	34.5465445081674	3pl	248.041339014626	-0.357328926943053	2.45242069511477	-7.84363842018467	Delayed down
chr1:245216749-245217250	12.25172908189	5.15690288774156	2pl	136.478938227303	-0.828039258106	22.6402194621024	-1.95296702314946	Rapid down
chr1:245222876-245223377	36.9527575825788	0.882012402254669	3pl	338.21949313596	-0.698459841652335	6.08782646276163	-2.39761872449064	Delayed down
chr1:245234302-245235232	6.03862405331819	3.47684106258409	2pl	164.399619642751	-0.723349956014897	32.7915267736372	-2.52884741079222	Rapid down
chr1:245334967-245335468	20.0344524108076	9.41891519101778	2pl	58.6733188574693	0.5357090713775	13.0757758132895	2.15300088406964	Delayed up
chr1:245344483-245344984	-0.425081907482705	-11.2879151900562	2pl	122.293845102328	0.647929520455198	24.1922925143543	2.40205525191051	Delayed up
chr1:245364977-245365478	34.7413609746292	34.5153465418216	2pl	56.7697638152055	0.595437589260172	16.0473327593366	1.04054984565757	Delayed up
chr1:245393644-245394145	36.0346092655726	37.1296527361728	2pl	206.048197038205	-0.347370306744296	24.2005176915942	-1.22937847498825	Rapid down
chr1:245403414-245404656	4.87000249712613	-2.6146507986618	2pl	251.920545643311	-0.703506826222704	17.4920737587287	-1.60795328458053	Rapid down
chr1:245417520-245418465	41.1860857119983	28.9828870964819	2pl	130.489666633655	-0.590410597296518	9.6985812231321	-1.47773962805578	Delayed down
chr1:245428505-245429343	4.63553178896551	-8.82595693844188	2pl	462.75825720749	-0.743333573481136	20.2481663594921	-1.91659429823113	Rapid down
chr1:245431697-245432198	45.7590202540627	41.1425654026606	2pl	75.4010541507098	-0.449897617125662	11.5921079180276	-1.17607740440585	Delayed down
chr1:245467721-245468222	9.25937776767095	5.10724663520093	2pl	53.5211712790248	0.867536890477676	12.6456473944314	1.4104493545742	Delayed up
chr1:245483156-245483657	-4.5815130406615	-9.92473070174614	2pl	150.53322281781	-0.711287080015549	12.7562431055753	-1.77991418146667	Delayed down
chr1:245550372-245550873	-2.88237317379602	-8.32565325346908	2pl	109.24162909686	0.534519915534706	16.1443091186948	1.4602074864712	Delayed up
chr1:24555401-24555902	22.2492322305946	23.7425245714927	2pl	65.6022187460386	-0.688946647818885	17.4868634855331	-1.09304945073326	Delayed down
[truncated: 33,713 more rows]
