# Supplementary material for: Transfer learning reveals sequence determinants of the quantitative response to transcription factor dosage
Source: bioRxiv. 2024 May 29:2024.05.28.596078. Preprint. [Version 1] doi: 10.1101/2024.05.28.596078 (PMC11160683; doi:10.1101/2024.05.28.596078)
Supplement: Supplement 4 [file media-4.txt]

name	pattern	enh	match_score_jaccard	dist_to_summit	atac_contrib	sox90v100_contrib	sox9ed50_contrib	sox9chip_contrib	phastcons	phylop	Sox9_PWM_minp
chr1:100164113-100164131	pos_0	chr1:100164133-100164634	0.293081941803885	253	-0.000126263	0.000259863	0.0733113	0	0.0337778	0.205167	0.000872
chr1:100164384-100164402	pos_0	chr1:100164133-100164634	0.306905280005181	-1	0.0363916	0.00163642	0.283171	0	0.0136111	0.1215	1.09e-05
chr1:100481415-100481434	pos_2	chr1:100481192-100481693	0.305858590824515	9	0.0048569	-0.00181567	0.17741	0	0.109	0.275105	3.84e-06
chr1:100481497-100481514	neg_0	chr1:100481192-100481693	-0.359992631835725	-55	0.117031	-0.0888487	-0.39065	0	0.0115882	0.366353	0.061
chr1:10057484-10057491	pos_3	chr1:10057744-10058245	0.75300496927626	504	0.00123303	0.00411824	0.177133	0	0.00771429	0.297429	NA
chr1:10057994-10058012	pos_0	chr1:10057744-10058245	0.266096906022452	0	0.00411462	0.00490957	0.108822	0	0.000666667	-0.134944	2.36e-05
chr1:10058013-10058032	pos_1	chr1:10057744-10058245	0.264955957453284	-19	0.00514662	0.00135305	0.104881	0	0.00236842	-0.0328421	0.000173
chr1:100583084-100583097	neg_1	chr1:100582858-100583359	-0.352142438856615	12	0.0862614	0.0121378	-0.135637	0	0.00123077	0.0523077	NA
chr1:100583245-100583264	pos_1	chr1:100582858-100583359	0.279170277841698	-137	0.00380339	-8.03031e-05	0.0884341	0	0.0328947	0.092	8.63e-05
chr1:100683876-100683894	pos_0	chr1:100684099-100684600	0.305166798213846	456	0.00439377	0.00494916	0.0990117	0	0.023	0.307889	2.68e-08
chr1:100684312-100684329	neg_0	chr1:100684099-100684600	-0.305061765008133	21	0.0367027	-0.0807206	-0.120666	0	0.980588	0.801882	0.0338
chr1:100684386-100684404	pos_0	chr1:100684099-100684600	0.273080723522582	-37	0.000168198	-0.00202866	0.156077	0	0.571	0.500111	0.00189
chr1:100684460-100684477	neg_0	chr1:100684099-100684600	-0.338634944182291	-111	0.00767311	-0.0227495	-0.0767356	0	0.00247059	-0.154412	0.292
chr1:101167766-101167784	pos_0	chr1:101167630-101168131	0.271213294060293	97	6.76039e-05	-0.000331044	0.103953	0	0.00294444	0.00333333	0.00202
chr1:101167801-101167820	pos_1	chr1:101167630-101168131	0.289415294289701	61	-0.00352415	0.000977943	0.178973	0	0.0831579	0.144421	8.26e-05
chr1:101167859-101167876	neg_0	chr1:101167630-101168131	-0.339452295115857	5	0.0387393	-0.0450306	-0.0941142	0	0.00788235	0.289353	0.018
chr1:101291786-101291804	pos_0	chr1:101291247-101292103	0.321669541917509	49	0.0217037	0.00143311	0.242764	0.0798027	0.309	0.377833	1.88e-06
chr1:101903232-101903249	neg_0	chr1:101902973-101903474	-0.320818968022634	-9	0.062546	-0.0353831	-0.0819455	0	0.00158824	0.129882	0.229
chr1:102071593-102071612	pos_1	chr1:102071361-102071862	0.343144974711956	0	0.00497532	-0.00325405	0.316433	0	0.286421	0.412842	1.02e-05
chr1:102221748-102221765	neg_0	chr1:102221587-102222088	-0.286654059937057	73	0.00513821	-0.038732	-0.169234	0	0.446882	0.0964706	0.0264
chr1:102221845-102221863	pos_0	chr1:102221587-102222088	0.270123973969422	-8	0.03271	0.0010741	0.268187	0	0.00283333	-0.193444	4.35e-05
chr1:102221891-102221908	neg_0	chr1:102222153-102222654	-0.374802968488642	-54	0.0833086	-0.0759307	-0.168004	0	0.00329412	0.202529	0.0355
chr1:102222356-102222369	neg_1	chr1:102222153-102222654	-0.390617418170358	35	0.035949	0.0233116	-0.11201	0	0.0362308	0.253077	NA
chr1:1031457-1031476	pos_1	chr1:1031231-1031732	0.321693148376126	6	0.0167164	0.000957163	0.273658	0	0.987737	0.920368	8.11e-06
chr1:103336599-103336618	pos_4	chr1:103336336-103336837	0.283217038134024	-13	0.00487071	0.000773813	0.476287	0.0300809	0.966789	0.868579	0.00519
chr1:103458009-103458027	pos_0	chr1:103457772-103458605	0.339690657141691	0	0.0466554	0.00444476	0.382883	0.16517	0.999667	1.06061	4.93e-05
chr1:103458404-103458422	pos_0	chr1:103457772-103458605	0.283373042819235	-50	0.00128335	0.0010387	0.0703692	0.145347	0.977278	0.806056	4.16e-06
chr1:103458569-103458588	pos_1	chr1:103457772-103458605	0.335951645193746	-215	-0.000254683	0.000223084	0.10035	0.0320378	0.401789	0.455158	1.19e-05
chr1:103460591-103460609	pos_0	chr1:103460466-103460967	0.260643519656799	108	-0.00221399	-0.000793682	0.0783022	0.044111	0.908	0.592889	0.000212
chr1:103460701-103460720	pos_1	chr1:103460466-103460967	0.266456965876533	0	0.0170654	-0.00320272	0.142768	0.0189162	0.988263	0.967789	0.000326
chr1:103460730-103460747	neg_0	chr1:103460466-103460967	-0.335744110710118	-14	0.0529063	-0.0410399	-0.211502	0.0136831	0.999765	1.009	0.041
chr1:103914105-103914124	pos_4	chr1:103914319-103914820	0.337732276884017	446	-0.0006636	0.000345588	0.0870548	0.0177029	0.00842105	-0.143579	0.00109
chr1:103914531-103914550	pos_4	chr1:103914319-103914820	0.278424924779692	20	0.020625	0.00652208	0.245473	0.0205101	0.104947	0.112895	0.000349
chr1:103914642-103914661	pos_1	chr1:103914319-103914820	0.279465885614141	-73	7.91724e-05	0.00139851	0.220689	0.0109157	0.0117895	0.162158	2.51e-05
chr1:104406935-104406953	pos_0	chr1:104406656-104407157	0.293352943917285	-29	0.0565163	0.010411	0.205267	0	0.0170556	-0.000833336	3.03e-05
chr1:104406970-104406983	neg_1	chr1:104406656-104407157	-0.348268123658261	-64	0.0756795	0.0258055	-0.189154	0	0.0553846	0.22	NA
chr1:105100238-105100257	pos_2	chr1:105100060-105100561	0.334777913842281	54	0.0430102	-7.84272e-05	0.31311	0.0340713	0.511579	0.327632	3.89e-06
chr1:105100284-105100303	pos_1	chr1:105100060-105100561	0.294654151330779	8	0.029182	-0.00738823	0.151847	0.00896713	0.478789	0.513368	8.94e-05
chr1:105483575-105483594	pos_1	chr1:105483369-105483870	0.323674892737809	26	0.00672149	0.00718747	0.189844	0	0.0182105	0.0163684	4.92e-05
chr1:1055832-1055850	pos_0	chr1:1055519-1056020	0.312581161363037	-63	0.00330892	0.000275009	0.280172	0	0.0035	-0.426	0.000566
chr1:1055871-1055900	neg_6	chr1:1055519-1056020	-0.22736363982888	-102	0.00433241	-0.00186781	-0.0655814	0	0.0226207	0.317172	0.0873
chr1:1058451-1058469	pos_0	chr1:1058247-1059875	0.329752041543492	29	0.016625	5.87867e-05	0.138095	0	0.0065	-0.200389	0.000163
chr1:106246292-106246310	pos_0	chr1:106246065-106246566	0.313896616811264	6	0.0125032	-0.0053775	0.216975	0	0.000444444	-0.1945	1.06e-05
chr1:106246324-106246341	neg_0	chr1:106246065-106246566	-0.340084693696168	-9	0.0359645	-0.0648801	-0.170491	0	0.000705882	-0.170353	0.38
chr1:106246359-106246372	neg_2	chr1:106246065-106246566	-0.360930885512522	-44	0.007179	-0.000516671	-0.189368	0	0.000846154	-0.178	NA
chr1:107339273-107339291	pos_0	chr1:107338975-107339476	0.268610010104779	-48	0.00975504	-0.0019834	0.193205	0.0316189	0.0187778	0.252556	2.42e-05
chr1:107394462-107394479	neg_0	chr1:107394235-107394736	-0.304944881530263	7	0.0260579	-0.0344011	-0.0841998	-0.00303942	0.135059	0.196059	0.0131
chr1:107395122-107395140	pos_0	chr1:107394904-107395405	0.363586317958838	15	0.0334596	0.00997936	0.272013	0	0.888167	0.809333	1.91e-06
chr1:108817182-108817201	pos_1	chr1:108816945-108817446	0.313122140724325	0	0.00178263	-0.000341045	0.164981	0	0.0156316	0.0879474	6.47e-05
chr1:108889163-108889182	pos_4	chr1:108888999-108889500	0.28050123340058	68	-0.00262335	-0.000515266	0.0758464	0	0.0208421	-0.0596316	0.00182
chr1:108889258-108889275	neg_0	chr1:108888999-108889500	-0.331636957028432	-9	0.0595848	-0.0521682	-0.142336	0	0.0220588	0.0557059	0.315
chr1:108889853-108889871	pos_0	chr1:108888999-108889500	0.306763307609957	6	0.00768827	-0.0152464	0.101349	0	0.00277778	0.162611	0.000259
chr1:109103294-109103311	neg_0	chr1:109103199-109103700	-0.344804551867162	139	-0.000961293	-0.00953154	-0.17045	0	0.392294	0.146294	0.222
chr1:109103396-109103414	pos_0	chr1:109103199-109103700	0.31992367343525	36	0.0262151	-0.00274264	0.246482	0	0.00627778	-0.485222	2.18e-05
chr1:109253869-109253882	neg_3	chr1:109253699-109254524	-0.326154539384051	68	0.0144642	0.000339912	-0.110371	0	0.549	0.318154	NA
chr1:109253959-109253972	neg_2	chr1:109253699-109254524	-0.400524368125989	-10	0.0125765	0.00413275	-0.188126	0	0.896308	0.877308	NA
chr1:109274957-109274970	neg_1	chr1:109274362-109276079	-0.407347142991831	-12	0.0256492	0.00731253	-0.133539	0.010612	0.00338462	0.0675385	NA
chr1:109275036-109275054	pos_0	chr1:109274362-109276079	0.335826150748628	-91	0.00904259	0.00145646	0.252799	0.141474	0.9255	0.573889	7.67e-06
chr1:109275380-109275387	pos_3	chr1:109274362-109276079	0.63875640871139	-14	4.28859e-05	0.00330148	0.260917	0.0101423	0.967714	0.761286	NA
chr1:10979638-10979656	pos_0	chr1:10979400-10979901	0.27535233871897	0	0.0119215	0.00230385	0.178142	0	0.00488889	-0.0528889	0.000946
chr1:10979694-10979712	pos_0	chr1:10979400-10979901	0.335576394966579	-44	0.0391503	0.000754356	0.327735	0	0.0208889	0.271944	2.72e-05
chr1:10979746-10979764	pos_0	chr1:10979400-10979901	0.264940977655152	-96	-0.0013629	0.000578052	0.150656	0	0.0163333	-0.187333	0.00067
chr1:109997906-109997925	pos_4	chr1:109997195-109998080	0.298464850870307	-77	0.00587565	-0.000241057	0.142815	0.0345069	0.00926316	0.232526	0.000229
chr1:110049158-110049176	pos_0	chr1:110049010-110049511	0.317081462410454	85	0.0519324	0.00729907	0.177319	0.318847	0.998722	0.9445	1.1e-06
chr1:110049239-110049252	neg_1	chr1:110049010-110049511	-0.353913347176749	9	-0.00284497	0.0029375	-0.0783914	0.0117463	0.441231	0.330231	NA
chr1:110049316-110049345	neg_6	chr1:110049010-110049511	-0.243209284069726	-56	0.0265639	0.00381846	-0.0833306	0.0135753	0.0107241	0.151483	0.0281
chr1:110049496-110049509	neg_2	chr1:110049010-110049511	-0.485531135418669	-236	0.0113166	-0.00843536	-0.312167	0.0198256	0.999154	0.878615	NA
chr1:110049521-110049538	neg_0	chr1:110049010-110049511	-0.273558628826913	-261	0.00415393	-0.0205754	-0.103431	0.00516068	0.999235	0.962824	0.00443
chr1:110266375-110266388	neg_1	chr1:110266152-110266653	-0.382708806042637	15	0.0405728	0.00232381	-0.167651	0	0.003	0.187385	NA
chr1:110266397-110266414	neg_0	chr1:110266152-110266653	-0.289491007319568	0	0.0537743	-0.0308724	-0.0834894	0	0.00752941	0.218529	0.329
chr1:110266446-110266465	pos_1	chr1:110266152-110266653	0.344800940654066	-44	0.038987	0.000365289	0.232291	0	0.00189474	0.0360526	4.8e-06
chr1:110266534-110266549	neg_4	chr1:110266152-110266653	-0.415515632510154	-132	0.00276488	0.00143776	-0.106239	0	0.00353333	0.0994667	NA
chr1:110266606-110266619	neg_1	chr1:110266152-110266653	-0.442765540881045	-204	0.00704812	0.012599	-0.111096	0	0.0130769	0.243923	NA
chr1:110350604-110350623	pos_2	chr1:110350576-110351077	0.297123764460174	204	0.000122781	-0.000165205	0.0818282	0	0.0836316	0.273579	0.00153
chr1:110390987-110391006	pos_1	chr1:110390553-110391360	0.273821973326839	104	0.00373514	0.00218261	0.175287	0.0682679	0.0203158	0.265895	2.85e-05
chr1:110565717-110565736	pos_1	chr1:110565560-110566061	0.272119840708161	75	0.00575552	-0.00040156	0.119045	0	0.000473684	-0.107737	3.16e-05
chr1:110565762-110565781	pos_2	chr1:110565560-110566061	0.317939255818703	30	0.0447117	0.0012292	0.214853	0	0.00247368	-0.0255263	1.33e-06
chr1:110565939-110565957	pos_0	chr1:110565560-110566061	0.25783843808122	-129	-0.00119523	2.85109e-05	0.153063	0	0.000611111	-0.452833	0.000707
chr1:111228289-111228308	pos_4	chr1:111228352-111228853	0.293209764543808	295	0.000698842	0.000129373	0.0716334	0.0111438	0.00147368	0.120789	0.000188
chr1:111228633-111228640	pos_3	chr1:111228352-111228853	0.682718941725105	-31	0.00300403	0.000641278	0.417533	0.00775155	0.001	0.192286	NA
chr1:111228648-111228667	pos_1	chr1:111228352-111228853	0.319113575631961	-46	0.0181608	-0.000557984	0.243219	0.0650558	0.112421	0.124579	3.59e-06
chr1:111513760-111513779	pos_1	chr1:111513615-111514116	0.272318322288771	87	0.0120264	0.00171424	0.161509	0.046371	0.982684	0.884579	0.000965
chr1:111513879-111513896	neg_0	chr1:111513615-111514116	-0.313893693782255	-14	0.0421114	-0.0468643	-0.329017	0.0125701	0.964118	0.881588	0.00532
chr1:111535686-111535699	neg_2	chr1:111535674-111536175	-0.377654011352946	226	0.00238554	-0.00266303	-0.122347	0	0.00123077	-0.107308	NA
chr1:111535875-111535893	pos_0	chr1:111535674-111536175	0.349352938562722	32	0.0720286	-0.00323462	0.251225	0	0.945389	0.795944	2.92e-05
chr1:111561481-111561500	pos_1	chr1:111561262-111562092	0.310932645614756	13	0.0149407	-0.00517043	0.125096	0	0.0150526	0.268105	3.11e-05
chr1:111561580-111561593	neg_3	chr1:111561262-111562092	-0.343997514200138	-68	0.0146158	-0.0177551	-0.0788204	0	0.621385	0.534231	NA
chr1:111561710-111561728	pos_0	chr1:111561262-111562092	0.260784544585158	114	0.00105845	-0.000360479	0.113295	0	0.00433333	0.231222	0.00204
chr1:112515237-112515254	neg_0	chr1:112515539-112516040	-0.314601293592038	-19	0.0958067	-0.087653	-0.140133	0	0.00447059	0.110176	0.186
chr1:112515770-112515783	neg_2	chr1:112515539-112516040	-0.392820757408593	7	0.0126694	0.00423769	-0.203314	0	0.976692	0.609385	NA
chr1:112515833-112515840	pos_3	chr1:112515539-112516040	0.692304029144674	-44	-0.00596224	0.00467736	0.194443	0	0.800714	0.550286	NA
chr1:112515900-112515913	neg_3	chr1:112515539-112516040	-0.40484981522769	-111	0.00212168	0.0127459	-0.0974837	0	0.734308	0.425154	NA
chr1:112637309-112637322	neg_2	chr1:112637184-112637685	-0.474061819014489	113	0.0163336	0.000532045	-0.195017	0	0.829	0.536077	NA
chr1:112637428-112637445	neg_0	chr1:112637184-112637685	-0.312186071711808	0	0.071896	-0.0764865	-0.0778386	0	0.00441176	-0.0695294	0.0252
chr1:112640751-112640769	pos_0	chr1:112640477-112640978	0.348505609418621	-24	0.00747587	0.000539909	0.200412	0	0	0	1.55e-06
chr1:112640901-112640930	neg_6	chr1:112640477-112640978	-0.299777787425545	-174	0.011966	-0.0036758	-0.142827	0	0	0	0.101
chr1:112640995-112641014	neg_5	chr1:112640477-112640978	-0.357939113325642	-268	0.00138011	-0.00336578	-0.105998	0	0	0	0.34
chr1:112722834-112722852	pos_0	chr1:112722604-112723474	0.303406520162679	3	0.0125315	0.000685761	0.145349	0	0.00133333	-0.124167	6.36e-05
chr1:112809267-112809284	neg_0	chr1:112809155-112809656	-0.342761793559794	122	0.0267089	-0.014715	-0.167976	0	0.00482353	-0.0588235	0.0797
chr1:112809482-112809500	pos_0	chr1:112809155-112809656	0.300373720867676	-77	-0.00146831	0.000733631	0.17127	0	0.232056	0.472389	3.17e-05
chr1:112927099-112927118	pos_2	chr1:112927554-112928055	0.277807027587574	687	-0.000385113	-0.000210812	0.101426	0	0.00163158	-0.204632	1.08e-05
chr1:112927722-112927740	pos_0	chr1:112927554-112928055	0.30194027772474	65	0.0457745	-0.0100679	0.194411	0.0943946	0.731389	0.594444	3.28e-06
chr1:112927757-112927774	neg_0	chr1:112927554-112928055	-0.322162096768076	31	0.0478612	-0.0761822	-0.0799435	0.00516698	0.388765	0.281647	0.119
chr1:112928091-112928110	pos_2	chr1:112927554-112928055	0.297501087926528	-287	-0.00024384	0.000435804	0.070775	0.0559717	0.0464211	0.179053	0.000193
chr1:112937690-112937703	neg_2	chr1:112936960-112938583	-0.360523810259256	7	0.0247927	0.00599025	-0.113614	0	0.359769	0.162385	NA
chr1:112937708-112937721	neg_1	chr1:112936960-112938583	-0.335428838038261	0	0.0929644	0.0155705	-0.088753	0	0.908231	0.541154	NA
chr1:112938108-112938126	pos_0	chr1:112936960-112938583	0.313623409432676	-87	-0.00068103	-0.000123594	0.115097	0	0.184167	0.392389	0.000261
chr1:112938136-112938154	pos_0	chr1:112936960-112938583	0.326052046113644	-115	-0.00183742	0.000742045	0.164847	0	0.0550556	0.128556	4.42e-05
chr1:113041874-113041887	neg_1	chr1:113041932-113042433	-0.392855737534719	296	0.00216102	0.00909237	-0.0956072	0	0.0180769	0.248846	NA
chr1:113042055-113042073	pos_0	chr1:113041932-113042433	0.328563325482288	110	0.00611032	-6.6128e-05	0.265999	0	0.946444	0.7625	0.000119
chr1:113042310-113042323	neg_2	chr1:113041932-113042433	-0.363837503662467	-128	-0.00067198	0.00073769	-0.148077	0.0033805	0.353692	0.403923	NA
chr1:113042700-113042719	pos_1	chr1:113041932-113042433	0.314859974748707	10	0.0133222	0.000858508	0.212207	0.0143485	0.998895	0.856158	2.02e-05
chr1:113100239-113100257	pos_0	chr1:113100506-113101007	0.297695511385441	500	0.0263481	-0.00163682	0.0834741	0	0.999889	1.04444	0.00041
chr1:113100787-113100804	neg_0	chr1:113100506-113101007	-0.338902398699077	-31	0.0529453	-0.0697829	-0.276123	0	0.000705882	-0.157235	0.000698
chr1:113100832-113100850	pos_0	chr1:113100506-113101007	0.281880686399699	-76	-0.00161704	0.00180123	0.202825	0	0.0791667	0.183556	0.000657
chr1:114955901-114955918	neg_0	chr1:114955643-114956144	-0.344864145492662	-8	0.0589629	-0.0750373	-0.307654	0	0.271765	0.168353	0.00231
chr1:114955997-114956015	pos_0	chr1:114955643-114956144	0.282909666421617	-104	0.00206443	0.000797619	0.263306	0	0.0344444	-0.0366667	0.000196
chr1:115226241-115226259	pos_0	chr1:115226182-115226683	0.309069198585245	174	0.0196549	0.000745816	0.178305	0.101355	0.0317778	0.271667	3.33e-06
chr1:115226288-115226306	pos_0	chr1:115226182-115226683	0.315842752521644	127	0.0257077	0.00556798	0.204774	0.181347	0.911778	0.779667	1.33e-05
chr1:115226420-115226437	neg_0	chr1:115226182-115226683	-0.312291520535989	0	0.00253812	-0.0173975	-0.114324	0.00791715	0.965471	0.922647	0.000669
chr1:115226445-115226462	neg_0	chr1:115226182-115226683	-0.329117756459242	-13	0.0671624	-0.07809	-0.443176	0.0445617	1	1.17612	0.018
chr1:115226471-115226488	neg_0	chr1:115226182-115226683	-0.294173019606426	-39	0.048624	-0.0798842	-0.196976	0.0137364	0.989588	1.13882	0.0382
chr1:1157737-1157756	pos_1	chr1:1157959-1158460	0.311158711761565	-151	0.00144602	-0.000143735	0.093401	0	0.119947	0.229789	8.26e-06
chr1:1157794-1157807	neg_1	chr1:1157959-1158460	-0.376074288088752	-208	0.00999516	0.00224429	-0.128134	0	0.00784615	0.0836154	NA
chr1:1158298-1158317	pos_1	chr1:1157959-1158460	0.382631408152561	-89	0.0482105	0.00757084	0.230483	0	0.219842	0.441684	4.07e-09
chr1:116096148-116096161	neg_1	chr1:116096002-116096503	-0.416544720005571	92	0.0963383	0.0617089	-0.163159	0	0.0108462	-0.265385	NA
chr1:116096893-116096911	pos_0	chr1:116096002-116096503	0.29596484360332	-641	-0.000670387	-0.000172383	0.0900773	0	0.0241667	-0.232111	5.28e-07
chr1:116416175-116416194	pos_1	chr1:116416039-116416540	0.282486923422641	96	0.00126088	-0.000226902	0.112563	0	0.988789	0.612	1.42e-05
chr1:116416213-116416232	pos_4	chr1:116416039-116416540	0.279317052827412	58	0.0104713	0.00129857	0.0925568	0	0.998158	0.893842	0.001
chr1:116416233-116416246	neg_1	chr1:116416039-116416540	-0.326593813047133	44	0.032887	0.0122851	-0.11954	0	0.998231	0.798923	NA
chr1:116416249-116416262	neg_2	chr1:116416039-116416540	-0.41876663902097	28	0.024533	0.00458163	-0.117738	0	0.996692	0.865692	NA
chr1:116416490-116416509	pos_4	chr1:116416039-116416540	0.304496695158291	-201	-0.000259809	-0.000636148	0.0989545	0	0.968895	0.556579	0.00275
chr1:116433685-116433703	pos_0	chr1:116433472-116433973	0.323660527686177	20	0.0545943	0.00281685	0.261355	0	0.798444	0.653889	1.23e-06
chr1:116472553-116472566	neg_1	chr1:116472240-116472741	-0.364240902226547	-63	0.0371972	0.000396655	-0.097896	0	0.00323077	-0.142692	NA
chr1:116485333-116485346	neg_1	chr1:116485133-116485634	-0.356670028614258	38	0.0474949	0.0162882	-0.181969	0	0.215	0.0736923	NA
chr1:116485375-116485394	pos_1	chr1:116485133-116485634	0.312664901575808	0	0.0121265	0.00610916	0.156788	0	0.637895	0.467684	7.9e-05
chr1:116489264-116489283	pos_1	chr1:116489176-116489677	0.336569296922865	144	0.0403172	0.00693477	0.254941	0.0568981	0.709053	0.536579	6.2e-05
chr1:116489353-116489366	neg_1	chr1:116489176-116489677	-0.352701658764139	61	0.0367095	0.0367512	-0.15999	0.0132899	0.260077	0.352769	NA
chr1:116489478-116489485	pos_3	chr1:116489176-116489677	0.729562788656719	-52	0.00232688	0.00588172	0.191982	0.0171633	0.988143	0.884	NA
chr1:116489549-116489567	pos_0	chr1:116489176-116489677	0.29041391803864	-123	0.0306197	-2.17093e-05	0.177088	0.184811	0.962833	0.861722	7.59e-08
chr1:116489885-116489898	neg_2	chr1:116489176-116489677	-0.383114759160637	-459	0.000824183	0.000359705	-0.131403	0.00312748	0.0144615	0.178308	NA
chr1:116679166-116679184	pos_0	chr1:116679195-116679696	0.344243366829859	262	0.00527071	0.00612247	0.20549	0.164516	0.996222	0.8975	4.23e-06
chr1:116679349-116679367	pos_0	chr1:116679195-116679696	0.338488452278222	79	0.0164702	-0.00431285	0.300108	0.173098	0.00205556	0.0819444	1.77e-05
chr1:116679395-116679414	neg_5	chr1:116679195-116679696	-0.366181447276123	32	0.0521381	-0.120421	-0.10973	0.0111801	0.729105	0.568579	0.232
chr1:116679525-116679554	neg_6	chr1:116679195-116679696	-0.201914226799887	-80	0.0220279	0.00498138	-0.0808611	0.00943023	0.19369	0.413621	0.0415
chr1:116873988-116874006	pos_0	chr1:116873860-116874361	0.293298330702819	105	0.0145965	0.00594123	0.121437	0.0988414	0.0326667	0.0449445	1.2e-05
chr1:117153417-117153435	pos_0	chr1:117153127-117153628	0.266036242927945	-40	0.0203435	0.00609332	0.170342	0	0.192278	0.316167	0.000203
chr1:117261524-117261543	pos_1	chr1:117261003-117261504	0.293862131273489	-271	0.00194477	0.000742169	0.145702	0	0.0238947	0.102053	4.95e-05
chr1:117261607-117261624	neg_0	chr1:117261003-117261504	-0.307944791830041	-354	0.00908493	-0.00362514	-0.0822669	0	0.000235294	-0.395353	0.0268
chr1:117802291-117802309	pos_0	chr1:117802490-117803337	0.296667175166357	432	0.0281037	-1.45369e-06	0.115742	0.0226623	0.418444	0.502222	0.000123
chr1:117802649-117802662	neg_1	chr1:117802490-117803337	-0.321029430314558	79	0.0253193	0.00767216	-0.0861186	0.00902125	0.680154	0.518385	NA
chr1:117802704-117802723	pos_2	chr1:117802490-117803337	0.298143140206397	18	0.00527456	0.000359002	0.14242	0.0201487	0.875211	0.649105	8.95e-06
chr1:118303623-118303642	pos_1	chr1:118303397-118303898	0.299629507618197	6	0.00863312	0.00188855	0.227957	0	0.800684	0.646211	1.28e-05
chr1:118303893-118303910	neg_0	chr1:118303397-118303898	-0.327415932762468	-246	0.000576126	-0.00833588	-0.0872464	0	0.999941	1.16953	0.0786
chr1:118486263-118486278	neg_4	chr1:118486307-118487163	-0.440413022568371	280	0.00747419	0.0233916	-0.108408	0	0.834467	0.653	NA
chr1:118486800-118486819	pos_1	chr1:118486307-118487163	0.275113277076517	94	0.000581207	0.000928069	0.06867	0.0251866	0.934789	0.681105	4.57e-05
chr1:118486831-118486849	pos_0	chr1:118486307-118487163	0.302981321909082	64	0.0303821	-0.00287503	0.167546	0.0801945	0.989611	0.923833	7.62e-06
chr1:118486890-118486907	neg_0	chr1:118486307-118487163	-0.343122326742924	6	0.0908589	-0.0455388	-0.189787	0.00879084	0.999882	1.16812	0.11
chr1:118753979-118753996	neg_0	chr1:118753696-118754197	-0.365080205386221	-33	0.089547	-0.0652015	-0.321137	0	0.0519412	0.0344118	0.0627
chr1:118754144-118754162	pos_0	chr1:118753696-118754197	0.295529163640335	-198	-0.000570621	0.000677039	0.0762529	0	0.000666667	-0.272556	0.00057
chr1:119227802-119227819	neg_0	chr1:119227451-119227952	-0.356058242610936	-101	0.081924	-0.0601878	-0.317423	0.00627355	0.991882	0.781	0.0034
chr1:119227829-119227842	neg_1	chr1:119227451-119227952	-0.32964210488663	-128	0.00681498	-0.00432714	-0.0936995	0.012509	0.948615	0.708308	NA
chr1:119227962-119227981	pos_2	chr1:119227451-119227952	0.328978899014536	-261	-0.000249497	-2.86008e-05	0.14428	0.0660603	0.0145263	0.0582632	0.000105
chr1:119246006-119246019	neg_1	chr1:119245797-119246922	-0.340390668174063	29	0.0124211	0.00469186	-0.0856194	0.00746185	0.00853846	0.190923	NA
chr1:119246042-119246060	pos_0	chr1:119245797-119246922	0.323681053509615	0	0.0213063	0.000670175	0.193161	0.237317	0.0302778	0.192778	6.36e-05
chr1:119246080-119246099	neg_5	chr1:119245797-119246922	-0.325368565831431	-33	0.0257455	-0.0259762	-0.0966128	0.0102421	0.721474	0.676632	0.098
chr1:119246484-119246501	neg_0	chr1:119245797-119246922	-0.296194030173889	-153	0.00569332	-0.00329714	-0.0668075	0.0124735	0.999824	1.10006	0.0234
chr1:11928134-11928153	pos_1	chr1:11927969-11928470	0.362552871080284	67	0.0116203	0.00226013	0.253342	0.058739	0.0635263	0.420211	7.52e-07
chr1:119553547-119553566	pos_1	chr1:119553644-119554615	0.339966078108028	329	0.0321449	0.00117257	0.125721	0	0.0667895	0.260474	1.39e-06
chr1:119554323-119554340	neg_0	chr1:119553644-119554615	-0.315293243295681	25	0.0587763	-0.0812915	-0.231636	0	0.0998824	0.201176	0.164
chr1:119639136-119639154	pos_0	chr1:119638595-119639697	0.325449917653337	16	0.0134737	-0.00179085	0.292356	0	0.357778	0.289667	0.000132
chr1:119639409-119639422	neg_1	chr1:119638595-119639697	-0.335272484150227	25	0.0172735	0.031289	-0.126872	0	0.00292308	0.128923	NA
chr1:119673673-119673680	pos_3	chr1:119673556-119674531	0.702300261723132	127	0.00212103	0.00303963	0.267334	0.0171682	0.0294286	0.0161429	NA
chr1:119673708-119673727	pos_1	chr1:119673556-119674531	0.364501191441914	80	0.0140121	0.00451484	0.252673	0.185925	0.00178947	0.0239474	4.02e-06
chr1:119674241-119674248	pos_3	chr1:119673556-119674531	0.762085071241166	33	0.000456127	0.00193185	0.18832	0	0.139857	0.478571	NA
chr1:119674315-119674334	pos_2	chr1:119673556-119674531	0.343673028575093	-35	0.00557148	0.00432249	0.255985	0	0.0334737	0.221842	3.94e-05
chr1:119732698-119732705	pos_3	chr1:119732680-119733181	0.717062070409789	226	-0.000771925	0.00197908	0.201189	0	0.00528571	0.104571	NA
chr1:119732955-119732973	pos_0	chr1:119732680-119733181	0.348066788504447	-25	0.083819	-0.00293773	0.430098	0	0.835444	0.692222	0.000165
chr1:119737545-119737563	pos_0	chr1:119737273-119737774	0.355458453447895	-22	0.0708002	0.000520918	0.28584	0	0.961944	0.7705	1.79e-06
chr1:119877278-119877296	pos_0	chr1:119877150-119877651	0.344042991346743	105	0.0198902	0.00244844	0.115976	0.13559	0.00338889	0.113056	1.4e-05
chr1:119877497-119877516	pos_1	chr1:119877150-119877651	0.340067874062633	-97	0.0310695	-0.00329996	0.230988	0.0727546	0.002	-0.260842	1.85e-06
chr1:119966266-119966283	neg_0	chr1:119966056-119966557	-0.311502803801533	24	0.0412917	-0.0644332	-0.151749	0.0109618	0.993588	0.853882	0.239
chr1:119966413-119966431	pos_0	chr1:119966056-119966557	0.328011052369377	-107	0.0106773	2.10073e-05	0.23744	0.0672139	0.997722	0.897111	1.06e-07
chr1:119966467-119966486	pos_2	chr1:119966056-119966557	0.332019253572547	-161	0.000736293	-0.00114774	0.161567	0.0121858	0.999895	1.05005	8.4e-05
chr1:119980187-119980205	pos_0	chr1:119979869-119980370	0.330798329449549	-68	0.0307883	0.00218872	0.290363	0	0.0146667	0.314	1.4e-05
chr1:12034603-12034622	pos_2	chr1:12034427-12034928	0.345349904496964	56	0.00915689	0.00116982	0.298817	0	0.00963158	0.157684	0.000197
chr1:121347681-121347698	neg_0	chr1:121347406-121347907	-0.379512326280872	-25	0.163454	-0.0819029	-0.199039	0	0.995588	0.734412	0.199
chr1:121347730-121347748	pos_0	chr1:121347406-121347907	0.329170774071898	-74	0.0244046	-0.000406769	0.185808	0	0.968	0.566833	2.97e-05
chr1:121347823-121347842	pos_1	chr1:121347406-121347907	0.269694334359746	-167	0.00252939	0.00163059	0.0610119	0	0.998053	0.850105	7.08e-06
chr1:121347894-121347907	neg_2	chr1:121347406-121347907	-0.384747051630572	-238	0.00403877	0.00567249	-0.274434	0	0.885462	0.726308	NA
chr1:121348065-121348083	pos_0	chr1:121347406-121347907	0.336071576301474	-409	0.0275964	0.000858651	0.181339	0	0.480722	0.493722	0.000178
chr1:12188255-12188273	pos_0	chr1:12187992-12188493	0.331095243547748	-13	0.0330799	0.00185705	0.282039	0.0438807	0.281111	0.289389	3.38e-06
chr1:12188386-12188404	pos_0	chr1:12187992-12188493	0.319397038082248	-144	0.0089288	0.000729071	0.199895	0.0173032	0.00761111	-0.0161111	0.000487
chr1:12327729-12327742	neg_1	chr1:12327490-12328287	-0.355214870573436	0	0.0306884	0.015424	-0.0840334	0	0.00476923	0.206769	NA
chr1:12327982-12327999	neg_0	chr1:12327490-12328287	-0.385280097388245	38	0.0371286	-0.0499362	-0.210947	0	0.963235	0.859353	0.0251
chr1:12328073-12328091	pos_0	chr1:12327490-12328287	0.261535493534765	-37	-0.00348712	0.0016973	0.134992	0	0.970056	0.535056	0.000442
chr1:12328196-12328214	pos_0	chr1:12327490-12328287	0.313051354626416	-160	0.00273664	0.000212573	0.284325	0	0.0223889	0.238667	0.000365
chr1:12369389-12369408	pos_4	chr1:12369221-12369722	0.311138735361803	64	0.00461226	0.00430233	0.22379	0.00644259	0.880368	0.457684	0.00225
chr1:12369429-12369448	pos_2	chr1:12369221-12369722	0.308119528778062	24	0.0111681	0.00233068	0.36516	0.0803781	0.855684	0.523263	0.000113
chr1:12369734-12369751	neg_0	chr1:12369221-12369722	-0.323699111438801	-263	0.0254379	-0.0407322	-0.232147	0.0132166	0.993353	0.699588	0.00569
chr1:12406528-12406546	pos_0	chr1:12405903-12407196	0.278027399004967	41	0.000120445	-8.25657e-05	0.0814663	0.0419708	1	1.0075	0.000379
chr1:12406965-12406983	pos_0	chr1:12405903-12407196	0.2764280005725	-20	0.00965408	0.00231535	0.0945604	0.0268431	1	1.16078	0.000743
chr1:12497410-12497429	pos_1	chr1:12497380-12497881	0.31129789871053	202	0.00953568	0.0020355	0.0873381	0.0181031	0.000842105	-0.0750526	5.59e-05
chr1:12555811-12555829	pos_0	chr1:12556332-12556833	0.288241686783513	754	3.89458e-05	-3.47628e-05	0.0827713	0	0.0157778	0.0694444	0.000192
chr1:12556471-12556484	neg_1	chr1:12556332-12556833	-0.373214383836844	99	0.00282723	0.00421033	-0.12378	0.0235233	0.000153846	-0.668154	NA
chr1:12556568-12556581	neg_3	chr1:12556332-12556833	-0.386631510708909	2	0.0317518	0.00246422	-0.0832971	0.0218221	0.957385	0.597077	NA
chr1:12556583-12556596	neg_7	chr1:12556332-12556833	-0.412632639127933	-1	0.0493872	0.0040047	-0.100728	0.0142093	0.992	0.861615	NA
chr1:12556615-12556634	pos_1	chr1:12556332-12556833	0.292141466080153	-33	0.0138203	-0.00138234	0.198725	0.0374861	0.982105	0.732947	6.54e-06
chr1:12616308-12616315	pos_3	chr1:12616028-12616845	0.729336991240823	-30	-0.00207122	0.00205312	0.26178	0.00751337	0.987571	1.02329	NA
chr1:12616528-12616547	pos_1	chr1:12616028-12616845	0.308604591976938	48	0.00257833	0.000323239	0.204779	0.104421	0.998737	0.845526	2.77e-05
chr1:12629395-12629414	pos_4	chr1:12629268-12629769	0.342112076669084	105	0.00327242	-0.000420749	0.119413	0	0.0128947	0.168211	0.000989
chr1:12629470-12629483	neg_1	chr1:12629268-12629769	-0.378726759765156	36	0.0189751	0.0140211	-0.172294	0	0.379077	0.517692	NA
chr1:12629601-12629620	pos_2	chr1:12629268-12629769	0.32402705557686	-83	0.00689877	-0.00360612	0.0951634	0	0.607211	0.503474	1.09e-06
chr1:13529780-13529799	pos_1	chr1:13529531-13530448	0.29362240156582	0	0.00673407	0.00408142	0.129539	0.0675522	0.00315789	-0.186421	0.000492
chr1:13530184-13530201	neg_0	chr1:13529531-13530448	-0.324026300477361	0	0.0420005	-0.0302669	-0.15609	0.00645887	0.0221176	0.224824	0.000316
chr1:13530261-13530278	neg_0	chr1:13529531-13530448	-0.310633173496548	-64	0.0186956	-0.0103516	-0.153968	0.00484398	0.0114118	0.168059	0.0257
chr1:14168771-14168784	neg_2	chr1:14168705-14169206	-0.395434239060228	172	0.0010432	0.00103973	-0.1008	0	0.000384615	-0.0969231	NA
chr1:14168909-14168926	neg_0	chr1:14168705-14169206	-0.334540667199141	30	0.0488229	-0.0605776	-0.344289	0	0.0178824	0.245412	0.0114
chr1:14169116-14169133	neg_0	chr1:14168705-14169206	-0.334512152474209	-161	0.006162	-0.00370934	-0.0675336	0	0.00570588	0.0697647	0.0141
chr1:14169218-14169237	pos_1	chr1:14168705-14169206	0.311509800723842	-263	-0.00047706	9.22398e-05	0.0733922	0	0.0234737	0.138421	0.000486
chr1:1433177-1433206	neg_6	chr1:1433086-1433587	-0.254690197463758	131	0.0152583	-0.00204435	-0.08275	0	0.0803793	0.361345	0.0198
chr1:1433250-1433269	pos_1	chr1:1433086-1433587	0.280870543845986	68	0.00693955	0.000878321	0.263416	0	0.939684	1.01147	0.000134
chr1:144931990-144932008	pos_0	chr1:144932129-144932630	0.323307482885508	372	0.008918	0.00733648	0.116209	0	0.623111	0.493722	0.000178
chr1:144932166-144932179	neg_2	chr1:144932129-144932630	-0.402394864654358	201	0.00231152	0.00426705	-0.232232	0	0.739308	0.674385	NA
chr1:144932231-144932250	pos_1	chr1:144932129-144932630	0.270492415066413	130	-0.00166595	-4.7941e-05	0.11928	0	0.997632	0.855105	7.08e-06
chr1:144932325-144932343	pos_0	chr1:144932129-144932630	0.346286065685507	37	0.0466213	-3.16964e-05	0.318573	0	0.948722	0.556167	2.97e-05
chr1:144932375-144932392	neg_0	chr1:144932129-144932630	-0.321848678830168	0	0.106869	-0.0514066	-0.365963	0	0.994471	0.745529	0.199
chr1:144932742-144932761	pos_1	chr1:144932129-144932630	0.268595197113999	-363	-0.000421835	-0.000182434	0.0873218	0	0.153842	0.221	0.000187
chr1:145064271-145064289	pos_0	chr1:145064071-145064955	0.3230905434872	33	0.00745609	0.00393395	0.202454	0	0.176778	0.348056	1.12e-05
chr1:145064335-145064348	neg_3	chr1:145064071-145064955	-0.369372395410498	-14	0.0115282	-0.000632699	-0.0927432	0	0.0454615	0.394308	NA
chr1:145064418-145064435	neg_0	chr1:145064071-145064955	-0.298179873817616	-97	0.0730733	-0.0500717	-0.260924	0	0.410235	0.123824	0.0899
chr1:145064462-145064475	neg_1	chr1:145064071-145064955	-0.355111288397325	-141	0.0838761	0.00534813	-0.245818	0	0.127692	0.263077	NA
chr1:145064606-145064623	neg_0	chr1:145064071-145064955	-0.326698152852194	82	0.0174986	-0.0330999	-0.0769981	0	0.447059	0.446294	0.132
chr1:145620745-145620752	pos_3	chr1:145620800-145621301	0.741574573108186	299	-0.00168674	-0.000377587	0.243783	0.0125753	0.0187143	-0.176143	NA
chr1:145621101-145621120	pos_1	chr1:145620800-145621301	0.327659239478109	-51	0.0452787	-0.00302418	0.259159	0.0372043	0.0572632	0.261632	6.05e-05
chr1:145892157-145892170	neg_7	chr1:145891843-145892344	-0.446201587248167	-64	0.0778335	0.011788	-0.0952285	0.00366825	0.913231	0.934769	NA
chr1:145892190-145892209	pos_2	chr1:145891843-145892344	0.301297594097601	-97	0.0167757	0.00116979	0.098306	0.0361175	0.995474	0.777632	0.00063
chr1:145892519-145892537	pos_0	chr1:145891843-145892344	0.2934431161237	-426	0.00495294	0.000696957	0.106726	0.20063	0.0117778	0.136389	1.06e-06
chr1:14634655-14634674	pos_1	chr1:14634442-14634943	0.283172362943321	19	0.0166581	0.000504167	0.162636	0	0.0278947	0.325895	3.16e-05
chr1:14634716-14634729	neg_3	chr1:14634442-14634943	-0.322072524318318	-24	0.0477984	0.00649021	-0.110251	0	0.163154	0.269308	NA
chr1:14634758-14634771	neg_2	chr1:14634442-14634943	-0.432852458135031	-66	0.0313769	0.00969542	-0.301181	0	0.0250769	0.323769	NA
chr1:147687199-147687217	pos_0	chr1:147687069-147687570	0.303430284833412	103	0.0160216	0.00588823	0.176006	0	0.864667	0.147389	6.2e-05
chr1:147687363-147687380	neg_0	chr1:147687069-147687570	-0.340515601844005	-44	0.0508972	-0.102533	-0.229621	0	0.414588	0.0555882	0.0131
chr1:147941133-147941140	pos_3	chr1:147941187-147941688	0.758194553164082	298	-0.00157368	0.000252724	0.225115	0	0.0565714	-0.469857	NA
chr1:147941486-147941505	pos_1	chr1:147941187-147941688	0.320287111849377	-49	0.0383276	-0.00265721	0.24842	0	0.0444737	0.281	6.05e-05
chr1:14826277-14826294	neg_0	chr1:14826095-14826596	-0.301913802470509	52	0.0409494	-0.049543	-0.164812	0	0.00241176	0.103529	0.0946
chr1:14826341-14826358	neg_0	chr1:14826095-14826596	-0.361371521504231	0	0.0245011	-0.0797451	-0.0983653	0	0.885765	0.652765	0.0416
chr1:14826398-14826405	pos_3	chr1:14826095-14826596	0.674129243336509	-53	0.00183015	0.00725719	0.420811	0	0.899714	1	NA
chr1:148307675-148307694	pos_1	chr1:148307723-148308224	0.278398081061405	280	0.00173973	0.000179197	0.22208	0.0245526	0.00152632	-0.810263	8.15e-06
chr1:148307962-148307975	neg_1	chr1:148307723-148308224	-0.406288238175665	0	0.0925064	0.0148329	-0.195031	0.0228573	0.00930769	-0.242308	NA
chr1:148308005-148308022	neg_0	chr1:148307723-148308224	-0.321842518026201	-32	0.0931453	-0.0450727	-0.231301	0.0124799	0.00194118	-0.0810588	0.0136
chr1:148308051-148308070	pos_2	chr1:148307723-148308224	0.327948648344859	-78	0.000720433	0.00237577	0.0705347	0.0393494	0.0278947	-0.447632	1.02e-05
chr1:148308202-148308219	neg_0	chr1:148307723-148308224	-0.345729902787623	-229	0.0456941	-0.0520832	-0.241719	0.0168877	0.00158824	-0.145118	0.255
chr1:148308232-148308245	neg_1	chr1:148307723-148308224	-0.327791070781344	-259	0.0294189	-0.00102367	-0.172426	0.00826601	0.309308	0.468615	NA
chr1:14906784-14906797	neg_1	chr1:14906653-14907154	-0.382632573425038	107	0.0340928	0.017479	-0.176103	0	0.000615385	-0.268615	NA
chr1:14906803-14906820	neg_0	chr1:14906653-14907154	-0.317642864839669	84	0.0123401	-0.00851654	-0.173356	0	0.141529	0.292176	0.208
chr1:150173117-150173124	pos_3	chr1:150173241-150173742	0.783637101076658	368	0.0038246	-2.24795e-06	0.293283	0	0.0245714	0.103714	NA
chr1:150173403-150173416	neg_3	chr1:150173241-150173742	-0.394540408197177	76	0.0274002	-0.0278993	-0.113673	0	0.00630769	0.173615	NA
chr1:150173500-150173513	neg_1	chr1:150173241-150173742	-0.340826551537274	-9	0.0322073	0.00148238	-0.139174	0	0.00992308	-0.366769	NA
chr1:150173537-150173550	neg_2	chr1:150173241-150173742	-0.42811310266149	-46	0.0252428	0.00518323	-0.137167	0	0.506923	0.337846	NA
chr1:150256447-150256466	pos_1	chr1:150256580-150257398	0.300350388127517	-346	-3.80183e-05	0.000248705	0.128738	0.0231598	0.125947	0.245105	1.68e-05
chr1:150256769-150256782	neg_2	chr1:150256580-150257398	-0.457578039511493	49	0.00224071	0.00322201	-0.311205	0.00493948	0.922154	0.763308	NA
chr1:150257145-150257164	pos_1	chr1:150256580-150257398	0.306805272253108	0	0.000163025	-0.000193245	0.138445	0.039577	0.997158	0.976895	9.82e-05
chr1:150532426-150532439	neg_1	chr1:150532129-150532952	-0.343992613340368	-47	0.00720586	0.00454441	-0.0857708	-0.00293657	0.971692	0.438538	NA
chr1:150532445-150532463	pos_0	chr1:150532129-150532952	0.310149197498535	-66	0.0136153	0.0065807	0.243946	0.123878	0.974667	0.978667	1.86e-05
chr1:150533029-150533047	pos_0	chr1:150532129-150532952	0.323207896773284	-328	0.00353048	0.0018379	0.117021	0.179643	0.00322222	-0.291611	1.29e-06
chr1:151502512-151502530	pos_0	chr1:151502330-151502831	0.327221194259488	51	0.0310376	-0.00589779	0.343133	0	0.989278	0.738	0.000155
chr1:15151568-15151587	pos_1	chr1:15151345-15151846	0.333334620254407	9	0.0155159	-0.00022038	0.167573	0.0164166	0.115737	0.0781579	4.42e-05
chr1:15151672-15151689	neg_0	chr1:15151345-15151846	-0.360901473357114	-77	0.0803171	-0.0717561	-0.357695	0.0103175	0.891882	0.703118	0.0943
chr1:15152029-15152046	neg_0	chr1:15151345-15151846	-0.298999075971492	-434	-0.000932413	-0.00668348	-0.144043	0.00821256	0.00229412	-0.0568235	0.00521
chr1:151839890-151839908	pos_0	chr1:151839630-151840131	0.320875366258635	-10	0.0302491	0.000926246	0.130132	0	0.989722	0.871222	9.78e-07
chr1:151840380-151840399	pos_1	chr1:151839630-151840131	0.309999408843391	-500	-0.00119227	7.30345e-05	0.0847582	0	0.0618421	0.296737	9.44e-05
chr1:15189802-15189809	pos_3	chr1:15189663-15190164	0.610240659992598	105	-0.00324363	0.00167642	0.153004	0	0.00157143	-0.462714	NA
chr1:15189846-15189859	neg_1	chr1:15189663-15190164	-0.328933510739138	55	0.00441024	0.0160562	-0.112338	0	0.0789231	0.495077	NA
chr1:15190051-15190070	pos_2	chr1:15189663-15190164	0.33794876191634	-138	0.0461302	-0.0039705	0.309076	0	0.000578947	0.00931579	3.27e-06
chr1:153565889-153565896	pos_3	chr1:153566390-153566891	0.663149396269233	745	-0.000684447	0.000521966	0.138332	0	0.110571	0.693	NA
chr1:153566498-153566516	pos_0	chr1:153566390-153566891	0.311889669068483	125	0.024192	-0.000373261	0.178123	0.0457706	0.0268889	0.203	0.000543
chr1:153566693-153566700	pos_3	chr1:153566390-153566891	0.869893663903379	-53	-0.00125427	0.00492566	0.472342	0.0153358	0.927857	1.14943	NA
chr1:153566731-153566738	pos_3	chr1:153566390-153566891	0.737017657593552	-91	0.000825382	0.00565529	0.483189	0.00884398	0.996	1.01586	NA
chr1:153608647-153608660	neg_1	chr1:153608366-153609601	-0.376112736278106	-31	0.0114015	0.00816265	-0.0876852	0	0.00761538	0.0665385	NA
chr1:153608961-153608974	neg_1	chr1:153608366-153609601	-0.390733565144379	51	0.0135002	0.00991278	-0.148989	0	0.348385	0.441538	NA
chr1:153608998-153609016	pos_0	chr1:153608366-153609601	0.284779617539687	9	0.0135932	0.0024622	0.154319	0	0.991056	0.760444	0.000201
chr1:153609077-153609084	pos_3	chr1:153608366-153609601	0.738240811516448	-53	0.000758443	0.00462314	0.348179	0	0.0247143	0.351286	NA
chr1:153609147-153609160	neg_2	chr1:153608366-153609601	-0.401061657790992	-123	0.00126225	0.00289664	-0.260077	0	0.975692	0.719538	NA
chr1:15365041-15365060	pos_4	chr1:15364791-15365292	0.259390603645877	0	0.00328449	-0.000486264	0.087282	0	0.0795263	0.188632	0.00363
chr1:15365111-15365130	pos_1	chr1:15364791-15365292	0.370732092941496	-70	0.0410055	0.000992179	0.321293	0	0.192579	-0.0198421	1.35e-07
chr1:154710147-154710164	neg_0	chr1:154710027-154710528	-0.301572560016044	114	0.0245521	-0.016666	-0.122542	0	0.00229412	0.0991176	NA
chr1:154710203-154710216	neg_3	chr1:154710027-154710528	-0.364927755478102	62	0.0143058	-0.0056134	-0.0792735	0	0.519154	0.389538	NA
chr1:154710270-154710289	pos_1	chr1:154710027-154710528	0.31020073763488	0	0.0217608	0.000699457	0.213763	0	0.000157895	-0.479684	1.79e-06
chr1:155968851-155968868	neg_0	chr1:155968619-155969120	-0.316445420462743	2	0.0456268	-0.043692	-0.315809	0	0.928118	0.588059	0.00715
chr1:156006828-156006847	pos_4	chr1:156006923-156007424	0.280073242883862	327	-0.00184506	-0.00025721	0.120664	0	0.00547368	0.211579	0.00248
chr1:156007142-156007161	pos_2	chr1:156006923-156007424	0.340047971402479	13	0.0444578	0.000170024	0.248294	0	0.85	0.724789	5.98e-07
chr1:156007201-156007214	neg_2	chr1:156006923-156007424	-0.440086282596613	-28	0.0181389	0.00359847	-0.112043	0	0.996231	0.761538	NA
chr1:156007358-156007375	neg_0	chr1:156006923-156007424	-0.342519891949459	-185	-0.00214151	-0.0155955	-0.187686	0	0.0297647	-0.0577059	0.0157
chr1:156009045-156009063	pos_0	chr1:156009357-156009858	0.307388248424226	545	0.00855674	0.000595096	0.106293	0	0.901611	0.582111	4.47e-05
chr1:156009660-156009679	pos_2	chr1:156009357-156009858	0.286089501484224	-53	0.0187686	-0.000197489	0.0955927	0	0.248632	0.251737	0.000768
chr1:156073913-156073932	pos_2	chr1:156073704-156074205	0.279176173139238	23	0.00341615	0.00146432	0.076362	0.0103955	0.999842	1.08537	0.000648
chr1:156129555-156129572	neg_0	chr1:156129303-156130562	-0.331518556183989	-2	0.0593322	-0.0373182	-0.188974	0	0.133588	0.372706	0.236
chr1:156129835-156129854	neg_5	chr1:156129303-156130562	-0.306441490507833	80	0.00233654	-0.0128915	-0.0767729	0.00460299	0.0141579	0.323947	0.11
chr1:156129872-156129889	neg_0	chr1:156129303-156130562	-0.315368875070072	45	0.0256793	-0.0529893	-0.138201	0.00544646	0.0357647	0.387529	0.195
chr1:156130276-156130294	pos_0	chr1:156129303-156130562	0.324706408571148	18	0.00109747	-0.00021912	0.153178	0.180915	0.992167	0.874611	1.91e-06
chr1:156130361-156130374	neg_1	chr1:156129303-156130562	-0.384057676000108	-50	0.0370024	0.0166306	-0.147211	0.00833687	0.994231	0.918	NA
chr1:156181664-156181683	neg_5	chr1:156181711-156182212	-0.323927367004017	279	0.00541203	-0.00615616	-0.0973262	0	0.117421	0.0566316	0.34
chr1:156181972-156181985	neg_2	chr1:156181711-156182212	-0.434108983297961	-11	0.00621053	0.00455288	-0.103532	0	0.0796154	0.139154	NA
chr1:156182034-156182047	neg_1	chr1:156181711-156182212	-0.354847882453958	-73	0.020995	0.0131482	-0.15008	0	0.102385	0.132308	NA
chr1:156182065-156182084	pos_1	chr1:156181711-156182212	0.297518857318786	-104	0.00583041	0.00426362	0.184458	0	0.0247368	-0.104158	3.9e-05
chr1:156251532-156251551	pos_2	chr1:156251607-156252108	0.350932359039012	307	0.00392995	-0.000214153	0.113963	0	0.00931579	0.0859474	1.3e-05
chr1:156251760-156251779	pos_1	chr1:156251607-156252108	0.26408237326117	79	0.00666699	-0.001662	0.156021	0	0.959	0.802053	2.56e-06
chr1:156261095-156261108	neg_2	chr1:156260914-156261415	-0.365356286680192	57	0.00812125	0.00735134	-0.0954781	0	0.471077	0.528	NA
chr1:156261185-156261203	pos_0	chr1:156260914-156261415	0.340346432837539	-21	0.0758221	0.00576106	0.354438	0	0.367556	0.5285	4.84e-07
chr1:156388585-156388604	pos_2	chr1:156388416-156388917	0.331962668384797	63	0.00592943	-0.00034331	0.13022	0	0.609105	0.579368	3.64e-05
chr1:156388761-156388780	pos_1	chr1:156388416-156388917	0.352355422910077	-95	0.00405853	-0.000318166	0.261846	0	0.942	0.927737	3.24e-07
chr1:156661513-156661520	pos_3	chr1:156661424-156662337	0.745618386681329	155	0.00675756	0.0025504	0.280483	0	0.861571	0.771857	NA
chr1:156661686-156661699	neg_1	chr1:156661424-156662337	-0.35151890504419	-12	0.0374165	0.002654	-0.144214	0.00541187	0.220923	0.344769	NA
chr1:156662040-156662058	pos_0	chr1:156661424-156662337	0.323155540260668	29	0.00929487	0.00126183	0.285722	0.187843	0.969389	0.904333	1.49e-05
chr1:156662102-156662121	pos_2	chr1:156661424-156662337	0.374196177658433	-16	0.0805236	0.00108703	0.202415	0.221823	0.963789	0.845895	9.95e-07
chr1:156773422-156773441	pos_2	chr1:156773094-156773595	0.310710891925276	-78	-0.00193413	0.000722929	0.117555	0	0.986947	0.774842	1.45e-05
chr1:156867049-156867068	pos_1	chr1:156866303-156867429	0.293083861209912	111	-0.0014315	-9.11606e-05	0.0774653	0	0.204211	0.109316	0.000434
chr1:156867167-156867180	neg_1	chr1:156866303-156867429	-0.387119184286671	0	0.00133843	0.001873	-0.0847671	0	0.00369231	0.0113846	NA
chr1:156867220-156867239	pos_1	chr1:156866303-156867429	0.276698310770566	-42	-0.000160476	0.00016444	0.0773265	0	0.0390526	-0.215737	0.00016
chr1:157034177-157034196	pos_1	chr1:157033986-157034487	0.284976263829594	41	0.0196121	9.36514e-05	0.10202	0	0.989	0.850632	0.000674
chr1:157034234-157034253	pos_2	chr1:157033986-157034487	0.343356927080247	0	0.0366781	0.00418243	0.255727	0	0.999316	0.949158	2.31e-05
chr1:157034447-157034466	pos_1	chr1:157033986-157034487	0.315251804594732	-211	0.00426723	0.00203547	0.179516	0	0.948474	0.794158	1.96e-06
chr1:157691597-157691614	neg_0	chr1:157691349-157691850	-0.344730121257112	0	0.0866588	-0.0306064	-0.342235	0.0107894	0.051	0.044353	0.0909
chr1:157691673-157691686	neg_1	chr1:157691349-157691850	-0.355531022545423	-74	0.0265562	0.0142943	-0.0940999	0.0154282	0.000923077	-0.4	NA
chr1:158002795-158002808	neg_2	chr1:158002542-158003828	-0.408297419745996	-3	0.0206826	0.00100621	-0.114304	0	0.163615	0.458615	NA
chr1:158002832-158002851	pos_1	chr1:158002542-158003828	0.299458581217328	-40	0.00123786	8.9752e-06	0.237771	0	0.912737	0.606211	1.02e-05
chr1:158002927-158002946	pos_1	chr1:158002542-158003828	0.265615355430015	-135	0.00231365	2.78009e-05	0.0574283	0	0.514368	0.541579	7.54e-05
chr1:158003326-158003344	pos_0	chr1:158002542-158003828	0.273942965472832	-134	-0.000101013	0.00049747	0.15682	0	0.0202222	0.0627222	0.000294
chr1:158003372-158003379	pos_3	chr1:158002542-158003828	0.754048132978806	-180	-0.0011023	-0.00198582	0.293806	0	0.000142857	-0.629714	NA
chr1:158043499-158043517	pos_0	chr1:158043190-158043691	0.324379097382869	-59	0.0158405	0.00128354	0.282434	0	0.984111	0.472722	1.18e-05
chr1:158043810-158043828	pos_0	chr1:158043190-158043691	0.262082071513592	-370	0.000203396	-0.000435223	0.083108	0	0.115444	0.0102222	4.71e-05
chr1:158043844-158043862	pos_0	chr1:158043190-158043691	0.317543654856807	-404	-0.00318868	-0.000633703	0.139927	0	0.0918889	0.115167	0.000136
chr1:159056531-159056550	pos_1	chr1:159056263-159056764	0.321995744398061	-18	0.00151991	0.00120265	0.181534	0	0.0187895	0.141895	2.72e-06
chr1:159056579-159056592	neg_1	chr1:159056263-159056764	-0.394441081212448	-66	0.0387817	0.0238267	-0.150065	0	0.365692	0.183077	NA
chr1:159056659-159056672	neg_1	chr1:159056263-159056764	-0.333377008116782	-146	0.0141914	0.00944196	-0.0754729	0	0.0687692	0.251462	NA
chr1:159844860-159844873	neg_1	chr1:159844598-159845099	-0.382099537821049	-12	0.0794802	0.0589951	-0.221002	0	0.00869231	0.203846	NA
chr1:159941239-159941252	neg_1	chr1:159941065-159941566	-0.340780709322607	64	0.0224861	0.00954892	-0.100453	0	0.999538	0.827154	NA
chr1:159941254-159941273	pos_1	chr1:159941065-159941566	0.310760777729501	43	0.0075493	0.00215602	0.206915	0	0.996842	0.877842	8.39e-06
chr1:160459144-160459163	pos_1	chr1:160458950-160459451	0.276341898946827	38	0.00759764	0.00258845	0.0754021	0	0.00542105	-0.093	3.08e-06
chr1:160459208-160459221	neg_1	chr1:160458950-160459451	-0.361750030548934	-8	0.060615	0.0102771	-0.253202	0	0.0253077	0.165154	NA
chr1:160459242-160459255	neg_2	chr1:160458950-160459451	-0.405730460478186	-42	0.0253126	0.00133452	-0.230087	0	0.00592308	-0.174538	NA
chr1:160459480-160459499	pos_2	chr1:160458950-160459451	0.317016556855573	-280	-0.000561599	-0.000124266	0.0992632	0	0.00331579	0.137526	0.000162
chr1:160547629-160547647	pos_0	chr1:160547442-160547943	0.30307684483622	46	0.0365639	0.00241495	0.282981	0	0.000888889	-0.0656111	3.54e-06
chr1:160547705-160547718	neg_1	chr1:160547442-160547943	-0.347277562694924	-13	0.0323866	0.00118577	-0.0943075	0	0.00423077	-0.232	NA
chr1:160547732-160547749	neg_0	chr1:160547442-160547943	-0.327012176400445	-40	0.0617161	-0.0649742	-0.283097	0	0.00252941	0.138353	0.475
chr1:16127921-16127938	neg_0	chr1:16127652-16128592	-0.352887363188973	-19	0.132438	-0.0618264	-0.338913	0	0.794941	0.771529	0.0691
chr1:16127972-16127990	pos_0	chr1:16127652-16128592	0.267360680702157	-70	0.0188126	-0.00198581	0.182599	0	0.00466667	0.307556	0.000104
chr1:16165152-16165170	pos_0	chr1:16165359-16165860	0.313555209530292	440	0.00345412	-0.000149684	0.127075	0	0.0625556	0.231333	1.16e-05
chr1:16165471-16165484	neg_1	chr1:16165359-16165860	-0.32024444137319	126	0.0195528	0.00406553	-0.0783985	0	0.081	0.328538	NA
chr1:16165488-16165507	pos_4	chr1:16165359-16165860	0.258511796956326	103	0.0100895	-0.000297785	0.0734508	0	0.166211	0.437526	0.000335
chr1:161706925-161706943	pos_0	chr1:161706743-161707244	0.279985880640224	51	0.00160717	0.000566052	0.116669	0	0.012	0.206056	0.00122
chr1:161706986-161707005	pos_2	chr1:161706743-161707244	0.336837508966466	0	0.0252515	0.00452098	0.276994	0	0.0912105	0.433211	3.03e-05
chr1:161707144-161707161	neg_0	chr1:161706743-161707244	-0.329435625037733	-151	0.0146054	-0.0113846	-0.11723	0	0.301412	0.383353	0.0118
chr1:161967332-161967345	neg_1	chr1:161967362-161967863	-0.371584224199678	268	0.00247129	0.00865643	-0.0801993	0.00561619	0.463077	0.480923	NA
chr1:161967549-161967566	neg_0	chr1:161967362-161967863	-0.289861993991058	47	0.0312895	-0.034427	-0.116294	0.00622976	0.433059	0.313176	0.231
chr1:161967769-161967784	neg_4	chr1:161967362-161967863	-0.42862616576607	-157	0.0142494	0.00646725	-0.162829	0.00895924	0.00213333	-0.1908	NA
chr1:162117264-162117281	neg_0	chr1:162116887-162117825	-0.303537718072837	-127	-0.00102416	-0.00931931	-0.0938985	0	0.0115294	0.241824	0.0339
chr1:162117504-162117522	pos_0	chr1:162116887-162117825	0.25869957619434	53	-0.00158677	0.00117206	0.123402	0	0.00216667	-0.0586111	0.00186
chr1:162117632-162117650	pos_0	chr1:162116887-162117825	0.30720097374458	-58	0.0244297	0.00332027	0.245585	0	0.228611	0.557333	2.39e-07
chr1:162169309-162169326	neg_0	chr1:162168999-162169802	-0.391266141825026	-60	0.110738	-0.0478563	-0.326312	0	0.999235	0.921059	0.0278
chr1:162169410-162169428	pos_0	chr1:162168999-162169802	0.31261251262016	124	0.00608751	-0.000776602	0.121319	0	0.989833	0.684722	0.000156
chr1:162169876-162169895	pos_4	chr1:162168999-162169802	0.273812568417259	-325	-0.000570761	-0.000179002	0.0987003	0	0.0141053	0.143474	0.0022
chr1:162196475-162196493	pos_0	chr1:162196315-162196816	0.314754153671766	73	0.00791563	-0.00241692	0.274069	0	0.00738889	0.247222	0.000112
chr1:162196528-162196541	neg_2	chr1:162196315-162196816	-0.401723357943303	25	0.0401307	0.0291568	-0.166185	0	0.00276923	-0.105	NA
chr1:162196593-162196606	neg_3	chr1:162196315-162196816	-0.434230368817175	-28	0.0450314	0.00677255	-0.0905609	0	0.00715385	-0.198769	NA
chr1:163182788-163182807	pos_4	chr1:163182530-163183031	0.278687189277676	-8	0.0061555	0.00050807	0.172898	0.010463	0.164053	0.0594737	0.000632
chr1:163183288-163183307	pos_4	chr1:163182530-163183031	0.345116518600763	-508	-0.00066931	0.000361182	0.0884897	0.00260128	0.00263158	0.153368	0.00109
chr1:164062453-164062466	neg_2	chr1:164062304-164062805	-0.38452954047975	89	0.00462598	0.00278935	-0.152263	0	0.112538	0.395846	NA
chr1:164062531-164062548	neg_0	chr1:164062304-164062805	-0.312469277899794	7	0.00709045	-0.0222931	-0.081337	0	0.562824	0.367118	0.455
chr1:164062562-164062579	neg_0	chr1:164062304-164062805	-0.311787085652006	-8	0.035618	-0.101843	-0.0929512	0	0.0298235	0.120588	0.0313
chr1:164062614-164062633	pos_2	chr1:164062304-164062805	0.326934675713907	-60	0.0522832	-0.0122437	0.187963	0	0.0653158	0.0664211	2.55e-06
chr1:164611548-164611566	pos_0	chr1:164611671-164612172	0.265131625556858	356	-4.62899e-05	1.14408e-05	0.120939	0.0223105	0.00961111	-0.0504444	9.09e-05
chr1:164611901-164611920	pos_2	chr1:164611671-164612172	0.380584035586437	2	0.0423939	0.00295776	0.306465	0.0640765	0.994421	0.876789	2.72e-06
chr1:165163050-165163069	pos_1	chr1:165162489-165163314	0.294950459288497	0	0.00138561	0.000618495	0.123888	0	0.411684	0.696632	9.46e-06
chr1:165163175-165163193	pos_0	chr1:165162489-165163314	0.328169623227452	-112	0.00751649	0.00176341	0.153559	0	0.985889	1.05689	3.3e-07
chr1:165221546-165221564	pos_0	chr1:165221385-165221886	0.363595605294582	72	0.0460462	0.00833284	0.322495	0	0.941389	0.999333	2.92e-06
chr1:165467974-165467993	pos_2	chr1:165467633-165468134	0.304857917257853	-91	0.00825716	0.000732381	0.177156	0	0.999316	1.08363	8.95e-06
chr1:165468019-165468037	pos_0	chr1:165467633-165468134	0.316779543691407	-136	-0.00351671	0.00141843	0.114675	0	0.929778	0.823333	0.00206
chr1:165468084-165468102	pos_0	chr1:165467633-165468134	0.275697914767336	-201	4.78504e-05	0.00010044	0.16864	0	0.999389	0.938556	0.000612
chr1:165476731-165476749	pos_0	chr1:165476672-165477173	0.267393633061446	174	0.00751317	-0.00234181	0.0938144	0.0118488	0.111056	0.110333	0.00194
chr1:165476853-165476870	neg_0	chr1:165476672-165477173	-0.330574560063086	53	0.0698501	-0.0633589	-0.237843	0.00451681	0.0175882	0.128235	0.0622
chr1:165476931-165476950	pos_2	chr1:165476672-165477173	0.319257405407209	-9	0.0221682	-0.00458476	0.173182	0.0944478	0.198684	0.321263	9.56e-06
chr1:165536521-165536538	neg_0	chr1:165536230-165536731	-0.332919625454504	-41	0.0921697	-0.0780662	-0.270528	0	0.0238824	0.164941	0.00078
chr1:165863251-165863269	pos_0	chr1:165862900-165863823	0.270843713990703	-101	-0.00113298	2.3471e-05	0.0870806	0	0.00288889	0.0762222	0.000116
chr1:165863612-165863625	neg_2	chr1:165862900-165863823	-0.372182495334097	-40	0.00778317	0.00119261	-0.0838253	0	0.339846	0.536308	NA
chr1:165863656-165863673	neg_0	chr1:165862900-165863823	-0.367482445367633	-84	0.0574411	-0.0371805	-0.252467	0	0.903529	0.617529	0.132
chr1:165895461-165895474	neg_1	chr1:165895238-165896152	-0.355542515053671	15	0.0195584	-0.00878679	-0.0960419	0	0.0424615	0.0666923	NA
chr1:165895972-165895991	pos_2	chr1:165895238-165896152	0.354557911563904	-71	0.0124211	0.00140808	0.0967614	0.0869807	0.872789	0.740789	1.26e-06
chr1:166081140-166081159	pos_1	chr1:166081188-166081689	0.285139337194127	280	0.00169329	-3.02541e-05	0.129285	0.160414	0.128263	0.295632	1.19e-05
chr1:166081302-166081321	neg_5	chr1:166081188-166081689	-0.298594326230875	118	0.0324102	-0.0037012	-0.16599	0.0039805	0.0408421	0.131105	0.116
chr1:166081338-166081355	neg_0	chr1:166080600-166081101	-0.313325378810412	84	0.038403	-0.00890048	-0.16659	0.0114035	0.000411765	-0.0362353	0.0741
chr1:166081372-166081389	neg_0	chr1:166081188-166081689	-0.268351745228666	50	0.0121938	-0.00876489	-0.100263	0.0117926	0.00117647	0.0576471	0.0668
chr1:166081392-166081405	neg_1	chr1:166081188-166081689	-0.334550451323403	34	0.0144068	-0.00728941	-0.0891372	0.00417214	0.00807692	0.0433077	NA
chr1:166081431-166081448	neg_0	chr1:166080600-166081101	-0.29957787426654	0	0.0424209	-0.0990017	-0.138816	0.00845586	0.0838824	0.333824	0.0716
chr1:166081495-166081514	pos_1	chr1:166081188-166081689	0.321372205880055	-57	0.0245629	-0.00108992	0.276051	0.0310605	0.00178947	-0.166895	8.7e-07
chr1:166081674-166081687	neg_3	chr1:166081188-166081689	-0.348638224777414	-236	-0.00338725	0.000435673	-0.0855974	0.00513239	0.00261538	0.116154	NA
chr1:166090116-166090134	pos_0	chr1:166089735-166090236	0.287125114030997	-131	0.00604976	0.000595166	0.242172	0.0409543	0.0116667	0.145	1.85e-05
chr1:166170792-166170811	pos_1	chr1:166170620-166171121	0.27488452302981	60	0.00266207	0.00148641	0.134912	0	0.337842	0.419579	2.39e-05
chr1:166170843-166170861	pos_0	chr1:166170620-166171121	0.3425356417155	10	0.0830392	0.0192495	0.195889	0	0.967833	0.749333	5.49e-07
chr1:166171239-166171252	neg_1	chr1:166170620-166171121	-0.375528312608069	-369	0.0115738	0.0176838	-0.0898043	0	0.000230769	-0.163385	NA
chr1:166486502-166486509	pos_3	chr1:166486824-166487325	0.726816164135551	566	0.000262462	0.000612906	0.131509	0	0.00428571	-0.055	NA
chr1:166487005-166487018	neg_2	chr1:166486824-166487325	-0.375432766444084	57	0.00615533	0.00584558	-0.137254	0	0.00292308	-0.0973846	NA
chr1:166487047-166487065	pos_0	chr1:166486824-166487325	0.304116333331238	10	0.0304235	0.00446444	0.277449	0	0.00405556	-0.0512778	6.55e-06
chr1:166487093-166487106	neg_3	chr1:166486824-166487325	-0.381629703866069	-19	0.0218767	-0.00209867	-0.0902863	0	0.004	0.0463846	NA
chr1:16701346-16701364	pos_0	chr1:16701160-16701661	0.393769776909787	47	0.0597318	0.00484872	0.260831	0	0.908222	0.743778	1.24e-06
chr1:16701848-16701877	neg_6	chr1:16701160-16701661	-0.265079450917318	-438	0.00332182	-0.000299499	-0.0629263	0	0.0739655	0.275897	0.0376
chr1:167604633-167604650	neg_0	chr1:167604941-167605442	-0.353132040910304	542	0.0111701	-0.0186117	-0.137733	0	0.00335294	-0.0728824	0.168
chr1:167605134-167605153	pos_2	chr1:167604941-167605442	0.348198209480157	39	0.029279	0.00508334	0.249727	0	0.207526	0.189263	1.92e-05
chr1:167605383-167605402	pos_1	chr1:167604941-167605442	0.333908765098262	-192	0.0181075	0.00219614	0.168606	0	0.903632	0.672737	5.79e-08
chr1:167804737-167804755	pos_0	chr1:167805154-167805655	0.273839884946978	650	-0.000376637	6.66744e-05	0.0832617	0	0.0447778	0.0193889	3.21e-05
chr1:167805402-167805419	neg_0	chr1:167805154-167805655	-0.307720257286326	0	0.047819	-0.0743745	-0.072727	0.00392508	0.171706	0.0585882	0.0119
chr1:167805447-167805466	pos_2	chr1:167805154-167805655	0.330682449734494	-43	0.0248046	-0.00114034	0.205462	0.0147629	0.0155263	0.132474	4.82e-06
chr1:167805725-167805738	neg_3	chr1:167805154-167805655	-0.356575792940938	-321	-9.88107e-05	0.00133924	-0.0981149	0.00401449	0.0791538	-0.0389231	NA
chr1:168004696-168004714	pos_0	chr1:168004478-168004979	0.317674707703069	15	0	-0.001413	0.31013	0	0.969889	0.9135	0.000242
chr1:168004741-168004760	pos_1	chr1:168004478-168004979	0.334613681207419	-13	0	-0.0044985	0.249627	0	0.996684	0.746579	2.56e-06
chr1:169011005-169011024	pos_2	chr1:169010692-169011193	0.312187174300645	-63	0.0109842	0.00274086	0.131232	0	0.0563684	0.274842	4.18e-05
chr1:169161018-169161031	neg_1	chr1:169160782-169161283	-0.349820625345362	2	0.030936	0.0107531	-0.0857138	0.0229469	0.00107692	-0.552	NA
chr1:169161073-169161091	pos_0	chr1:169160782-169161283	0.313174564979216	-41	0.0157244	-0.00249391	0.232191	0.113125	0.0508333	0.242667	6.96e-07
chr1:169964367-169964380	neg_1	chr1:169964116-169964617	-0.349036701456884	-1	0.0454972	0.0197096	-0.0930857	0	0.0183846	0.0870769	NA
chr1:170350598-170350615	neg_0	chr1:170350391-170350892	-0.285471591383281	27	0.0356205	-0.0447917	-0.208861	0.00742474	0.482294	0.518824	0.201
chr1:170350677-170350695	pos_0	chr1:170350391-170350892	0.341845586116116	-36	0.0161079	-0.00892046	0.283188	0.290903	0.0137222	0.0810556	5.43e-07
chr1:170494593-170494611	pos_0	chr1:170494910-170495411	0.290156413039181	-32	0.0111714	0.00471788	0.0932425	0	0.999722	1.01978	0.000399
chr1:170495118-170495137	pos_1	chr1:170494910-170495411	0.289232336052373	24	0.00572612	-0.000212945	0.0972595	0	0.996316	0.648895	6.42e-06
chr1:170495153-170495170	neg_0	chr1:170494910-170495411	-0.298312351748029	0	0.0159572	-0.0188895	-0.0922448	0	0.995941	0.767235	0.0163
chr1:170495224-170495243	pos_4	chr1:170494910-170495411	0.268387813713556	-64	0.0123826	0.00162672	0.134039	0	0.999737	1.02263	0.00283
chr1:170495284-170495297	neg_2	chr1:170494910-170495411	-0.372257675247869	-124	0.0100873	0.00282354	-0.0717163	0	0.999615	0.851462	NA
chr1:170510813-170510831	pos_0	chr1:170511030-170511531	0.278509873024556	450	0.00014906	0.000174787	0.11645	0.0387396	0.0427778	0.520056	1.22e-05
chr1:170511056-170511073	neg_0	chr1:170511030-170511531	-0.310720081064465	208	0.00932856	-0.0066823	-0.071329	0.00944619	0.0626471	0.167471	0.2
chr1:170511182-170511201	pos_1	chr1:170511030-170511531	0.358214514709673	80	0.0644488	-0.00887822	0.227301	0.0815931	0.999842	0.908158	6.63e-06
chr1:170755886-170755903	neg_0	chr1:170755415-170756257	-0.318029359836786	104	0.0140356	-0.025701	-0.0805933	0	0.998824	0.820941	0.0706
chr1:170756008-170756025	neg_0	chr1:170755415-170756257	-0.325576208139927	-2	0.0729206	-0.0789236	-0.243984	0	0.999882	1.03259	0.315
chr1:17089602-17089621	pos_1	chr1:17089532-17090033	0.320338048300621	162	0.00428064	-0.000412201	0.208813	0.0165962	0.264158	0.390368	2.33e-05
chr1:17089677-17089695	pos_0	chr1:17089532-17090033	0.322204507197266	88	0.0546806	0.00723892	0.179676	0.159414	0.194222	0.482333	2.92e-07
chr1:17089777-17089796	pos_1	chr1:17089532-17090033	0.268201446169171	0	0.00681994	0.001209	0.146146	0.112361	0.0108421	0.141263	3.99e-05
chr1:17089835-17089848	neg_3	chr1:17089532-17090033	-0.364899723547911	-53	0.0449343	-0.0157739	-0.188177	0.0293647	0.00638462	0.302077	NA
chr1:17089862-17089879	neg_0	chr1:17089532-17090033	-0.293169485307563	-80	0.0250143	-0.0441553	-0.155114	0.00923986	0.00176471	0.125588	0.0669
chr1:17110072-17110085	neg_1	chr1:17109818-17110319	-0.328421047390509	-4	0.0384231	0.0280527	-0.0916933	-0.0363402	0.923615	0.342308	NA
chr1:17110089-17110108	pos_2	chr1:17109818-17110319	0.356776369507865	-21	0.0724574	0.0144399	0.429777	0.250224	0.960053	0.796684	3.81e-06
chr1:171245674-171245693	pos_4	chr1:171245412-171245913	0.310209512990287	-12	0.0322309	0.00247763	0.280457	0.0224722	0.00526316	0.085	6.84e-05
chr1:171246255-171246273	pos_0	chr1:171245412-171245913	0.292480223623086	-593	0.0150591	0.00133718	0.0972265	0	0.612278	0.502167	6.65e-07
chr1:171258742-171258755	neg_2	chr1:171258408-171259671	-0.345545890037922	-84	0.00075202	0.000370933	-0.0890776	0.00637861	0.214615	0.486769	NA
chr1:171259431-171259444	neg_7	chr1:171258408-171259671	-0.443758413025489	-11	0.00993655	-0.00397024	-0.123423	0.0077423	0.00176923	0.0722308	NA
chr1:171833577-171833594	neg_0	chr1:171833358-171834169	-0.282939894246103	15	0.0454209	-0.0264594	-0.101279	0.00753695	0.00547059	0.0994706	0.0697
chr1:171833600-171833618	pos_0	chr1:171833358-171834169	0.26949107805408	0	0.0237971	-0.00201896	0.173966	0.017531	0.014	0.149556	2.87e-05
chr1:171833906-171833923	neg_0	chr1:171833358-171834169	-0.297609365303105	0	0.0145575	-0.0242541	-0.0740074	0.00491807	0.434294	0.415235	0.038
chr1:171877661-171877674	neg_1	chr1:171877576-171878077	-0.373688570489786	153	0.0138991	0.0227927	-0.163503	0	0.614231	0.408308	NA
chr1:171877833-171877852	pos_4	chr1:171877576-171878077	0.301692712213887	-7	-0.00153457	0.000637832	0.149535	0	0.997368	0.922053	0.0187
chr1:171877971-171877978	pos_3	chr1:171877576-171878077	0.794019426146536	-145	-0.00255952	0.000987308	0.229597	0	0.00157143	0.172	NA
chr1:171899018-171899031	neg_1	chr1:171898867-171899368	-0.344885412928587	87	0.0499435	0.00528633	-0.0902945	0	0.0171538	0.141077	NA
chr1:172360567-172360580	neg_1	chr1:172360379-172360880	-0.381180168444378	50	0.0862747	0.0439182	-0.126674	0.0103394	0.219154	0.232846	NA
chr1:172360618-172360636	pos_0	chr1:172360379-172360880	0.331878974206174	0	0.139275	0.0108499	0.114614	0.247803	0.482833	0.537278	1.16e-07
chr1:172360811-172360829	pos_0	chr1:172360379-172360880	0.290974823096842	-182	0.00108653	-0.000546459	0.0992059	0.0286081	0.998333	0.858944	3.59e-05
chr1:172378120-172378138	pos_0	chr1:172377993-172378801	0.277294811619014	106	0.00355411	0.00125681	0.104644	0.0339396	0.9925	0.584222	2.47e-05
chr1:172378296-172378315	neg_5	chr1:172377993-172378801	-0.296184329897353	-53	0.0203054	-0.0510703	-0.219431	0.0180161	0.998421	0.941632	0.0532
chr1:172378328-172378347	pos_2	chr1:172377993-172378801	0.304357645123144	-85	0.00541698	0.00494771	0.0900889	0.0208442	0.993211	0.902737	2e-06
chr1:172378406-172378424	pos_0	chr1:172377993-172378801	0.311730603418037	127	0.00160862	0.000411345	0.169856	0.0587287	0.972167	0.694833	3.23e-05
chr1:172399290-172399308	pos_0	chr1:172399299-172399800	0.275881719894217	242	0.00664414	-0.000362151	0.212751	0.0175679	0.207278	0.343389	8.49e-06
chr1:172399613-172399632	pos_1	chr1:172399299-172399800	0.336367941523186	-64	0.0275519	0.00190271	0.193162	0.0625167	0.998579	0.870947	1.1e-07
chr1:172400035-172400053	pos_0	chr1:172399299-172399800	0.270373848902952	196	0.00196574	0.00010396	0.115404	0.0678125	0.00244444	0.0198333	0.000174
chr1:172716420-172716438	pos_0	chr1:172716068-172716896	0.310250466258927	-102	0.00733348	0.000776423	0.179639	0	0.0191667	0.202222	2.6e-06
chr1:173092510-173092529	pos_1	chr1:173092252-173092753	0.282652761046073	-8	0.0551853	-0.00051702	0.357116	0	0.00415789	0.140421	0.000355
chr1:173092837-173092855	pos_0	chr1:173092252-173092753	0.309238807012752	-335	0.0139369	0.00482835	0.113398	0	0.00522222	0.238111	0.000162
chr1:173137881-173137898	neg_0	chr1:173137643-173138144	-0.325440725942753	0	0.0540116	-0.0631003	-0.177852	0	0.0201176	0.233353	0.0326
chr1:173137904-173137917	neg_1	chr1:173137643-173138144	-0.330077924194438	-11	0.0633162	0.00210637	-0.176241	0	0.000769231	-0.127077	NA
chr1:173685193-173685212	pos_1	chr1:173685102-173685603	0.32315851529286	141	-0.000528352	0.00302854	0.181377	0	0.233526	0.136421	2.71e-05
chr1:173685293-173685311	pos_0	chr1:173685102-173685603	0.31145416505753	42	0.0248331	0.0116607	0.240512	0	0.129333	-0.0851667	6.88e-06
chr1:173685331-173685344	neg_1	chr1:173685102-173685603	-0.353956258650386	9	0.0552328	0.0359071	-0.162459	0	0.068	0.0187692	NA
chr1:174005201-174005220	pos_1	chr1:174004975-174005476	0.336291168321593	6	0.0155844	0.00124001	0.150177	0	0.00994737	0.222895	1.86e-05
chr1:174005285-174005298	neg_1	chr1:174004975-174005476	-0.406746502314272	-60	0.0599389	0.0314894	-0.0823511	0	0.0577692	0.312	NA
chr1:174005337-174005344	pos_3	chr1:174004975-174005476	0.781067817111937	-112	0.00322936	0.0108359	0.225856	0	0.779	0.576286	NA
chr1:17439356-17439374	pos_0	chr1:17439063-17439934	0.333065543150813	-43	0.0313622	-0.00076888	0.175801	0.12918	0.999889	0.902778	1.06e-07
chr1:17439704-17439721	neg_0	chr1:17439063-17439934	-0.323842690363672	-21	0.00673719	-0.00457253	-0.179231	0.0138917	1	0.990882	0.00126
chr1:174714000-174714018	pos_0	chr1:174713787-174714288	0.298914329681955	20	0.00714597	-0.00556941	0.169837	0	0.012	0.133	3.53e-05
chr1:174902789-174902808	pos_2	chr1:174902629-174903130	0.312487272840552	72	0.00482156	-0.000183328	0.101552	0	0.0833684	-0.0407895	4.62e-06
chr1:174902906-174902923	neg_0	chr1:174902629-174903130	-0.345938060298867	-27	0.0421071	-0.0378787	-0.392008	0	0.00470588	-0.236118	0.0244
chr1:174902933-174902950	neg_0	chr1:174902629-174903130	-0.304910842505194	-54	0.00578336	-0.0186318	-0.121808	0	0.113706	0.238118	0.0701
chr1:174903342-174903360	pos_0	chr1:174902629-174903130	0.309450344401542	-463	0.000523695	-0.000959122	0.0984802	0	0.0376111	0.137667	7.65e-05
chr1:175421420-175421439	pos_4	chr1:175421084-175422042	0.283110729849323	-86	0.00901526	-0.000283213	0.213868	0	0.0261579	0.0806842	0.00148
chr1:175421757-175421774	neg_0	chr1:175421084-175422042	-0.36293165104482	18	0.0760178	-0.0554623	-0.166364	0	0.911941	0.623059	0.00869
chr1:175500612-175500629	neg_0	chr1:175500357-175500858	-0.337505644036976	-5	0.100301	-0.0929129	-0.410237	0	1	1.08835	0.0506
chr1:175673186-175673204	pos_0	chr1:175673390-175673891	0.278526297335757	437	0.00118837	0.000138485	0.17571	0	0.00544444	0.147889	0.000168
chr1:175673700-175673719	pos_1	chr1:175673390-175673891	0.299737364148389	-60	0.0124254	1.19178e-05	0.210012	0	0.00626316	0.157474	4.98e-05
chr1:175674126-175674145	pos_1	chr1:175673390-175673891	0.276878238994506	-486	-0.000108236	6.37393e-05	0.110726	0	0.0222632	0.147737	1.33e-05
chr1:17573542-17573560	pos_0	chr1:17573611-17574112	0.309528390710908	302	0.0169601	6.55651e-07	0.111429	0.210998	0.552611	0.4735	0.000177
chr1:17573681-17573696	neg_4	chr1:17573611-17574112	-0.484785737082219	166	0.0270212	0.0028566	-0.183429	0.00835346	0.534467	0.491067	NA
chr1:17573866-17573884	pos_0	chr1:17573611-17574112	0.323780839821501	-5	0.0365698	0.00298818	0.172506	0.229898	0.346444	0.516444	1.41e-06
chr1:17576057-17576070	neg_1	chr1:17575781-17576282	-0.37568495047854	-26	0.0139719	5.8087e-05	-0.0984286	0	0.00346154	-0.0343846	NA
chr1:17576626-17576641	neg_4	chr1:17575781-17576282	-0.417614367577744	-595	0.00624894	0.00130874	-0.0747518	0	0.000533333	-0.495867	NA
chr1:17581564-17581582	pos_0	chr1:17581276-17581777	0.319556321887215	-38	0.0473342	-0.00119392	0.376828	0	0.000222222	-0.513556	0.000124
chr1:177072354-177072371	neg_0	chr1:177072169-177073020	-0.26688396682015	49	0.0263274	-0.0253101	-0.110282	0.00802077	0.00217647	0.0675882	0.029
chr1:177072714-177072731	neg_0	chr1:177072169-177073020	-0.331136270973801	39	0.0335408	-0.0447078	-0.289405	0.0105941	0.00152941	-0.0983529	0.132
chr1:177073071-177073078	pos_3	chr1:177072169-177073020	0.63165934026085	-302	-0.00268982	-0.000227213	0.160906	0	0.000285714	-0.172429	NA
chr1:177207639-177207658	pos_1	chr1:177207362-177207863	0.391352186248896	-27	0.0483267	8.15172e-05	0.241192	0	0.178211	0.432105	6.21e-08
chr1:177208124-177208143	pos_2	chr1:177207362-177207863	0.34371425181685	376	0.000263596	0.000402793	0.127969	0	0.000684211	-0.0174737	1.17e-06
chr1:177310437-177310455	pos_0	chr1:177310399-177310900	0.322697336637644	195	0.0309599	0.000570589	0.388928	0.0393015	0.00422222	0.00711112	0.000368
chr1:177310485-177310504	pos_1	chr1:177310399-177310900	0.293822206135088	146	0.0154097	-0.00163977	0.211049	0.0182485	0.00410526	0.0908947	5.16e-06
chr1:177906503-177906516	neg_2	chr1:177906491-177906992	-0.409512743665144	226	0.000862662	0.00204332	-0.0995401	0	0.0654615	0.404154	NA
chr1:177906727-177906745	pos_0	chr1:177906491-177906992	0.303025424411397	0	0.0114841	-0.00528237	0.156502	0	0.0187778	0.0247222	3.67e-05
chr1:177906755-177906768	neg_1	chr1:177906491-177906992	-0.382989062197968	-14	0.0909371	-0.0118052	-0.290364	0	0.00323077	0.218077	NA
chr1:177906780-177906797	neg_0	chr1:177906491-177906992	-0.309751807835073	-39	0.0401102	-0.0682871	-0.284091	0	0.0236471	0.120176	0.186
chr1:177946378-177946396	pos_0	chr1:177945923-177946820	0.286789564236274	174	0.00052845	0.000531697	0.0948851	0	0.0045	0.0602778	0.000153
chr1:177946432-177946449	neg_0	chr1:177945923-177946820	-0.278841864784449	121	0.00114332	-0.00300733	-0.0885548	0	0.719353	0.654294	0.0876
chr1:177946467-177946480	neg_3	chr1:177945923-177946820	-0.357357101266958	90	0.00477772	-0.00141672	-0.0782312	0	0.559538	0.646923	NA
chr1:177946669-177946688	pos_4	chr1:177945923-177946820	0.260392661835711	-100	0.00606134	0.000432463	0.0958098	0	0.00105263	-0.0113158	0.0937
chr1:178262347-178262365	pos_0	chr1:178262048-178262549	0.359654185934706	-49	0.0433403	0.0135427	0.317386	0	0.577389	0.465222	2.23e-06
chr1:178592932-178592951	pos_4	chr1:178593022-178594000	0.273494588405443	322	0.000721552	0.000167483	0.130046	0	0.0121053	-0.120737	8.52e-05
chr1:178593243-178593260	neg_0	chr1:178593022-178594000	-0.376264915824079	13	0.0416826	-0.0466812	-0.262114	0	0.0296471	0.273235	0.0155
chr1:178593703-178593721	pos_0	chr1:178593022-178594000	0.319550282003143	29	0.000891759	0.00523275	0.2686	0	0.0327222	0.309389	6.56e-05
chr1:178645417-178645436	pos_2	chr1:178645135-178645924	0.330269865676649	-32	0.0309125	-0.00166218	0.162848	0	0.259263	0.498579	3.98e-05
chr1:178645681-178645698	neg_0	chr1:178645135-178645924	-0.289700404407416	-8	0.0153416	-0.00234688	-0.0990441	0	0.437882	0.537176	0.000407
chr1:178646023-178646030	pos_3	chr1:178645135-178645924	0.640406043347603	-350	-0.00104417	0.000371073	0.1473	0	0.0664286	0.348571	NA
chr1:178782551-178782569	pos_0	chr1:178782339-178782840	0.275354288997129	21	0.0173569	0.00372089	0.162061	0.16716	0.00477778	-0.0625556	1.19e-05
chr1:178782577-178782590	neg_1	chr1:178782339-178782840	-0.360081612095518	0	0.0555917	0.029615	-0.101435	0.00517172	0.0167692	0.0362308	NA
chr1:178871236-178871255	pos_1	chr1:178870906-178871407	0.307715689979166	-80	0.0264764	0.00105437	0.224203	0.0319332	0.985158	1.08568	4.59e-06
chr1:179164543-179164556	neg_2	chr1:179164434-179164935	-0.42492210477106	129	0.0125544	0.000533008	-0.233716	0	0.991615	0.773923	NA
chr1:179164683-179164702	pos_2	chr1:179164434-179164935	0.302289624903041	0	0.017371	0.00471822	0.159562	0	0.993842	0.640368	6.32e-05
chr1:180354116-180354134	pos_0	chr1:180353937-180354438	0.286265634758809	54	0.0159409	0.000726912	0.0928557	0	1	1.08739	0.000103
chr1:180354202-180354219	neg_0	chr1:180353937-180354438	-0.345027626375227	-15	0.0577273	-0.0459801	-0.218919	0	1	1.18776	0.309
chr1:181142538-181142556	pos_0	chr1:181142365-181142866	0.29973006571662	60	0.00863711	0.00144508	0.171589	0.24603	0.481833	0.583833	6.39e-05
chr1:181142720-181142739	pos_1	chr1:181142365-181142866	0.29222131094446	-105	-0.00149638	-0.000261288	0.113331	0.0272884	0.635316	0.327684	0.000396
chr1:181180217-181180235	pos_0	chr1:181179942-181180443	0.30966639878502	-25	0.0205442	0.00398578	0.201749	0	0.446611	0.504944	2.42e-05
chr1:181180405-181180424	pos_1	chr1:181179942-181180443	0.29328785902263	-213	0.00505016	0.000109381	0.0926578	0	0.530211	0.440947	0.000647
chr1:181807070-181807083	neg_1	chr1:181806331-181807621	-0.37674182822615	-86	0.0456308	0.0157904	-0.202393	0	0.00384615	-0.00638462	NA
chr1:181807296-181807315	pos_1	chr1:181806331-181807621	0.333948249911123	56	0.00970534	0.000316331	0.211922	0	0.00689474	0.260684	1.73e-05
chr1:182069244-182069262	pos_0	chr1:182068919-182069420	0.320661028450137	-75	0.0503836	-0.00437938	0.260018	0	0.907	0.845333	4.51e-05
chr1:182069867-182069885	pos_0	chr1:182068919-182069420	0.256903850362182	-698	-0.000214301	8.19498e-05	0.0696585	0	0.0558889	-0.163	0.000368
chr1:182279772-182279785	neg_1	chr1:182279591-182280092	-0.354592900666654	57	0.0304134	0.0117275	-0.119895	0.00780554	0.0451538	-0.103769	NA
chr1:182279909-182279928	pos_2	chr1:182279591-182280092	0.310402278432721	-68	0.0243589	-0.00256266	0.147227	0.0181202	0.951053	0.814316	4.11e-05
chr1:182280186-182280204	pos_0	chr1:182279591-182280092	0.308486622410109	-345	0.00649426	0.00442235	0.143856	0.110951	0.940889	0.783278	4.03e-05
chr1:182301831-182301850	pos_4	chr1:182301707-182302208	0.259719619016945	108	0.000121709	0.000406943	0.0693748	0.0111973	0.0865789	0.0668947	0.0199
chr1:182301982-182302000	pos_0	chr1:182302279-182302780	0.370095395106021	-25	0.0668652	0.00200733	0.334164	0.195857	0.784278	0.736556	4.86e-06
chr1:182752233-182752246	neg_2	chr1:182752030-182752531	-0.43973042258527	35	0.00736332	0.00540983	-0.100219	0	0.652692	0.673923	NA
chr1:182752339-182752356	neg_0	chr1:182752030-182752531	-0.279654528013756	-59	0.03324	-0.0417732	-0.156634	0	0.891529	0.699941	5e-04
chr1:182752415-182752433	pos_0	chr1:182752030-182752531	0.320103932210004	-135	0.0358487	-0.00735457	0.229823	0	0.996833	0.841667	3.55e-07
chr1:182752628-182752645	neg_0	chr1:182752030-182752531	-0.320548844441412	-348	0.00435226	-0.0213118	-0.179655	0	0.999647	0.974706	0.0197
chr1:183090048-183090066	pos_0	chr1:183090306-183090807	0.259686424870676	491	-0.000448481	-2.75109e-05	0.107218	0	0.686833	0.401722	8.93e-05
chr1:183090510-183090528	pos_0	chr1:183090306-183090807	0.306025432958829	29	0.00965499	-0.00563191	0.19782	0	0.831278	0.675222	0.000291
chr1:183090594-183090613	pos_1	chr1:183090306-183090807	0.283911494456047	-38	0.00952642	0.0048014	0.230539	0	0.991158	0.780421	2.85e-06
chr1:183270837-183270854	neg_0	chr1:183270636-183271137	-0.309068787772619	33	0.021748	-0.033253	-0.218839	0	0.988294	1.15235	0.00231
chr1:183270887-183270900	neg_1	chr1:183270636-183271137	-0.344355927590735	-1	0.0124438	0.0107932	-0.109481	0	0.997077	0.617	NA
chr1:183270923-183270936	neg_1	chr1:183270636-183271137	-0.359209273333535	-37	0.0184416	0.0148293	-0.195043	0	0.875308	0.328154	NA
chr1:183271033-183271050	neg_0	chr1:183270636-183271137	-0.308375390582996	-147	0.0326133	-0.013738	-0.100516	0	0.344176	0.467353	0.138
chr1:183359525-183359542	neg_0	chr1:183359331-183359832	-0.338004378772133	40	0.032664	-0.0738323	-0.24669	0	0.0220588	0.263941	0.0374
chr1:183359604-183359622	pos_0	chr1:183359331-183359832	0.29756227316773	-23	0.00394935	-0.00197261	0.256022	0	0.0045	0.0865556	9.39e-06
chr1:183360080-183360099	pos_4	chr1:183359331-183359832	0.294328920348002	-499	-0.000551146	0.000321997	0.0748062	0	0.0757368	0.341263	0.00168
chr1:183712225-183712242	neg_0	chr1:183711984-183712485	-0.355559289778487	0	0.0775656	-0.0808278	-0.178985	0	0.934353	0.684529	0.037
chr1:183712304-183712323	pos_1	chr1:183711984-183712485	0.277026539918801	-70	-0.000161486	0.000861293	0.149271	0	0.997316	0.994053	0.000367
chr1:183778225-183778242	neg_0	chr1:183777998-183778499	-0.327916337931695	7	0.0708354	-0.0621787	-0.0910748	0	0.998529	0.846235	0.0322
chr1:183778304-183778322	pos_0	chr1:183777998-183778499	0.301016867719519	-56	0.0106917	-0.00102825	0.179624	0	0.902889	0.5845	3.61e-05
chr1:184002355-184002362	pos_3	chr1:184002093-184002594	0.78900642497253	-12	0.0137461	0.0226865	0.158944	0.00483242	0.864286	1.02557	NA
chr1:184889713-184889732	pos_1	chr1:184889808-184890309	0.310536647269499	327	0.000259148	0.000463542	0.101376	0	0.164053	0.344842	1.03e-05
chr1:184889981-184889998	neg_0	chr1:184889808-184890309	-0.322919398618905	61	0.0179096	-0.0298282	-0.229565	0	0.0173529	-0.131588	0.0288
chr1:184890055-184890074	pos_1	chr1:184889808-184890309	0.308290905097174	0	0.0168404	0.00165899	0.297328	0	0.0441579	0.109	0.00019
chr1:185409742-185409749	pos_3	chr1:185410047-185410548	0.736570538551552	549	-2.5213e-05	-0.000133846	0.228768	0	0.022	0.328571	NA
chr1:185410176-185410189	neg_1	chr1:185410047-185410548	-0.327443752420351	109	0.0983568	0.0198566	-0.101517	0.00496726	0.00592308	-0.00153846	NA
chr1:185410202-185410221	pos_1	chr1:185410047-185410548	0.37518373000436	77	0.0523002	0.00730156	0.212279	0.0514716	0.0142105	0.0595263	1.78e-07
chr1:185410534-185410551	neg_0	chr1:185410047-185410548	-0.281587553602809	-237	0.0122128	-0.0227319	-0.142142	0.00667558	0.00805882	0.205412	0.115
chr1:185480053-185480072	pos_2	chr1:185479827-185480328	0.382393685011097	6	0.0428659	0.0184822	0.247414	0	0.896579	0.412263	9.69e-06
chr1:185775804-185775823	pos_4	chr1:185775602-185776600	0.314125203098165	30	0.0137513	-0.00112872	0.0839452	0.0210056	0.998263	0.777105	0.00333
chr1:185775831-185775848	neg_0	chr1:185775602-185776600	-0.324604787798562	5	0.0794476	-0.0551076	-0.19526	0.0168467	0.998647	0.959	0.0107
chr1:185776647-185776665	pos_0	chr1:185775602-185776600	0.256737074876793	-298	-0.000194053	0.000161274	0.0988553	0	0.666056	0.534667	0.000514
chr1:185788570-185788589	pos_1	chr1:185788360-185788861	0.277897678454026	22	0.0214452	0.0100593	0.0853189	0.0169829	0.856579	0.755263	0.000299
chr1:185788718-185788736	pos_0	chr1:185788360-185788861	0.286116985701472	-108	0.0037722	0.000812736	0.178923	0.0716606	0.997833	0.846556	0.00011
chr1:185789143-185789162	pos_1	chr1:185788360-185788861	0.275805245476931	-533	-0.000431085	2.48677e-05	0.0855689	0	0.00978947	-0.0509474	4.19e-05
chr1:185790274-185790292	pos_0	chr1:185790322-185790823	0.25456448998946	-235	-0.000551712	-0.000375734	0.0974598	0.00757856	0.903111	0.788722	0.000501
chr1:185790611-185790630	pos_1	chr1:185790322-185790823	0.299472723446727	-39	0.0157763	0.00403646	0.204911	0.0663045	0.153842	0.360105	8.72e-05
chr1:185790696-185790709	neg_1	chr1:185790322-185790823	-0.341464619873557	-124	0.0446394	0.0276203	-0.100983	0.0150502	0.404923	0.513385	NA
chr1:18645320-18645338	pos_0	chr1:18645028-18645529	0.290038565199863	-42	0.0106942	0.00116094	0.15951	0	0.235667	0.0927778	0.000123
chr1:18657081-18657094	neg_2	chr1:18657028-18657866	-0.459423762183175	185	-0.000574362	0.000249936	-0.139712	0	0.000615385	-0.268308	NA
chr1:18657661-18657680	pos_4	chr1:18657028-18657866	0.270817599014447	-46	0.024089	0.000557837	0.25215	0.108968	0.964474	0.949684	0.000316
chr1:186651808-186651825	neg_0	chr1:186651597-186652098	-0.308262191825267	23	0.063861	-0.0644291	-0.188232	0	0.0300588	0.0771765	0.241
chr1:186651842-186651860	pos_0	chr1:186651597-186652098	0.280199516301515	0	0.0225808	-0.0144298	0.156731	0	0.172056	0.249389	0.000219
chr1:18670872-18670889	neg_0	chr1:18671199-18671700	-0.339514505124516	-90	0.0417644	-0.0474391	-0.0819841	0	0.998706	0.998412	0.2
chr1:18670902-18670919	neg_0	chr1:18671199-18671700	-0.314428507917638	-120	0.0578968	-0.0356504	-0.106384	0	0.999118	0.876706	0.0298
chr1:18671348-18671355	pos_3	chr1:18671199-18671700	0.731221034677219	95	-0.00156056	0.0128828	0.387835	0	0.941857	0.556857	NA
chr1:18671409-18671428	pos_1	chr1:18671199-18671700	0.309657736765699	22	0.00562438	-2.63798e-05	0.182642	0	0.904684	0.624053	8.34e-05
chr1:187033196-187033214	pos_0	chr1:187033664-187034165	0.315108487188528	701	0.00101833	-0.000154012	0.0636529	0	0.5355	0.496	0.000279
chr1:187033801-187033818	neg_0	chr1:187033664-187034165	-0.316291086188878	97	0.0158376	-0.0359436	-0.0980593	0	0.00429412	0.0247059	0.197
chr1:187033856-187033875	pos_2	chr1:187033664-187034165	0.313493109486825	40	0.0066224	-0.0112295	0.227415	0	0.00189474	-0.131789	0.000622
chr1:187033973-187033986	neg_3	chr1:187033664-187034165	-0.36790839168403	-59	0.00629505	0.0103082	-0.0763961	0	0.0223846	0.101538	NA
chr1:18730677-18730694	neg_0	chr1:18730140-18731910	-0.302603100736495	-19	0.0249662	-0.00644908	-0.103483	0	0.999824	1.03841	0.00988
chr1:18731012-18731029	neg_0	chr1:18730140-18731910	-0.312572255664601	-79	0.00819796	-0.0103738	-0.135027	0	1	0.977235	0.0348
chr1:18731139-18731152	neg_2	chr1:18730140-18731910	-0.381216197593426	119	-0.00172492	-2.2581e-05	-0.0949085	0	0.767154	0.702	NA
chr1:18737668-18737686	pos_0	chr1:18738111-18738612	0.254543964044798	-613	0.00137493	0.000703146	0.0677626	0	0.000444444	-0.143	0.000704
chr1:18738242-18738255	neg_3	chr1:18738111-18738612	-0.375483166203386	107	0.0629623	-0.00857881	-0.0991657	0.00767033	0.0129231	0.383308	NA
chr1:18738285-18738302	neg_0	chr1:18738111-18738612	-0.266244913743022	60	0.0560995	-0.040239	-0.0905923	0.00515462	0.985765	1.08476	0.000423
chr1:18738478-18738496	pos_0	chr1:18738111-18738612	0.303311389175636	-117	0.0181564	0.00279045	0.303594	0.117877	0.961611	0.859	3e-05
chr1:18738971-18738988	neg_0	chr1:18738111-18738612	-0.313744949132567	-610	-0.00247122	-0.00447487	-0.0837156	0	0.00329412	-0.0592941	0.0242
chr1:187516706-187516723	neg_0	chr1:187516815-187517316	-0.359714031844734	343	0.00447961	-0.011913	-0.0711968	0	0.00464706	0.105941	0.00861
chr1:187517060-187517079	pos_4	chr1:187516815-187517316	0.336449088936461	0	0.0449547	0.00084579	0.377257	0	0.717526	0.584368	0.000392
chr1:187517603-187517622	pos_1	chr1:187516815-187517316	0.263353963575799	154	0.000709435	1.12935e-05	0.0722629	0	0.0244211	0.188	5.3e-05
chr1:187775744-187775763	pos_4	chr1:187775760-187776261	0.314545222334999	248	4.00434e-05	0.000230008	0.0677446	0	0.00278947	0.0214737	0.000474
chr1:187776020-187776038	pos_0	chr1:187775760-187776261	0.303607166889195	-10	-0.000849489	-4.59055e-05	0.187327	0	0.00161111	-0.135556	0.00067
chr1:187838886-187838904	pos_0	chr1:187838811-187839312	0.291732036792223	158	-1.62623e-05	-0.000542005	0.0678151	0.0258084	0.137333	0.0962778	0.000516
chr1:187839105-187839124	pos_1	chr1:187838811-187839312	0.355002188387504	-44	0.0263483	0.00693156	0.182976	0.0198035	0.0136842	0.0958947	9.55e-08
chr1:18791013-18791030	neg_0	chr1:18790815-18791316	-0.296621150180371	36	0.0163824	-0.0702344	-0.142056	0.0131938	0.00547059	0.0684706	0.0925
chr1:18791093-18791111	pos_0	chr1:18790815-18791316	0.30951180490909	-28	0.0214967	-0.00955025	0.204976	0.0425256	0.006	-0.194722	0.000147
chr1:188382708-188382727	pos_1	chr1:188382400-188382901	0.26903399705022	-58	0.0207003	-0.00274931	0.168658	0	0.219263	0.0992632	2.12e-05
chr1:189036037-189036056	pos_2	chr1:189035805-189036306	0.289460239912478	0	0.00999	-0.0162456	0.11937	0	0.0238947	0.154632	0.000104
chr1:189036062-189036079	neg_0	chr1:189035805-189036306	-0.332495116522411	-7	0.059961	-0.083766	-0.187128	0	0.00170588	-0.205059	0.000409
chr1:189036121-189036140	pos_2	chr1:189035805-189036306	0.303940172152859	-66	0.00774035	-0.00238168	0.120476	0	0.00410526	0.130842	0.000125
chr1:18941383-18941401	pos_0	chr1:18941696-18942197	0.330641753896566	33	0.0615443	-0.00241119	0.308204	0.309526	0.948333	1.03372	1.67e-06
chr1:18941872-18941885	neg_2	chr1:18941696-18942197	-0.358404943007471	62	0.00583741	0.000594194	-0.118571	0.00685966	0.000538462	-0.119	NA
chr1:18942054-18942073	pos_1	chr1:18941696-18942197	0.302145814693443	-108	0.0170777	0.00033057	0.165972	0	0.642368	0.592526	2.3e-05
chr1:189449944-189449962	pos_0	chr1:189449731-189450232	0.311764618921924	20	0.0323383	-0.0146283	0.139709	0	0.0443889	-0.0686667	0.000219
chr1:189450002-189450020	pos_0	chr1:189449731-189450232	0.267599118963685	-21	0.00762268	-0.00409799	0.102791	0	0.0120556	-0.101222	0.00152
chr1:19007758-19007776	pos_0	chr1:19007457-19007958	0.318791097641726	-51	0.00606426	0.00133949	0.279962	0	0.0263333	0.0325555	5.58e-05
chr1:19016916-19016933	neg_0	chr1:19016833-19017334	-0.27458650253061	151	0.00718611	-0.0124781	-0.0942863	0	0.0292941	0.255412	0.0818
chr1:19016963-19016976	neg_2	chr1:19016833-19017334	-0.368962848079238	108	0.00279411	0.000901937	-0.141372	0	0.000615385	-0.526154	NA
chr1:19017051-19017064	neg_1	chr1:19016833-19017334	-0.39491088848121	20	0.030461	0.0375466	-0.173117	0	0.0110769	0.288923	NA
chr1:19017158-19017177	pos_4	chr1:19016833-19017334	0.278474659025663	-75	0.000719939	0.00166115	0.179718	0	0.00173684	-0.220421	0.00022
chr1:190194032-190194050	pos_0	chr1:190193900-190194401	0.302142674805974	101	0.007297	-0.000883043	0.237373	0	0.00727778	0.183222	2.65e-05
chr1:190194113-190194126	neg_1	chr1:190193900-190194401	-0.343974561527494	25	0.0325076	0.00672296	-0.138254	0	0.000230769	-0.254615	NA
chr1:190505-190523	pos_0	chr1:190637-191138	0.331265100452895	365	0.0309055	-0.000190579	0.198046	0	0.0395556	0.321	1.21e-07
chr1:190581391-190581408	neg_0	chr1:190581181-190581682	-0.361453591285466	24	0.0745084	-0.0648613	-0.429084	0	0.0335882	0.247529	0.101
chr1:190581440-190581458	pos_0	chr1:190581181-190581682	0.26633377350534	-9	0.0113464	-0.00176649	0.209254	0	0.0242778	0.193333	2.21e-05
chr1:19067158-19067177	pos_1	chr1:19066902-19067403	0.364029306787653	-6	0.00708513	0.000712206	0.238703	0	0.0118421	0.281316	6.22e-07
chr1:190792858-190792876	pos_0	chr1:190792553-190793054	0.362424338683423	-55	0.0328694	-0.0101739	0.278247	0	0.00338889	-0.184944	3.79e-06
chr1:191378-191396	pos_0	chr1:191222-191723	0.294141561442431	77	0.00613158	0.000980718	0.223293	0	0.0025	-0.108278	1.76e-05
chr1:191895738-191895757	pos_1	chr1:191895575-191896076	0.261983161071478	69	0.0018333	0.000660664	0.0838782	0.00693869	0.006	-0.155895	3.63e-05
chr1:191895813-191895831	pos_0	chr1:191895575-191896076	0.316678872709779	0	0.0478604	0.00370888	0.292935	0.0575841	0.00861111	-0.190778	2e-05
chr1:192631905-192631923	pos_0	chr1:192632145-192632940	0.326280577872717	473	-0.000380176	0.000201596	0.0927192	0	0.512222	0.485556	9.7e-07
chr1:192632316-192632329	neg_2	chr1:192632145-192632940	-0.410157163441212	67	0.0100127	0.00300389	-0.119149	0.00473045	0.0146154	0.370615	NA
chr1:192632413-192632420	pos_3	chr1:192632145-192632940	0.632320173916088	-18	-0.00247738	0.000841362	0.207439	0.00719989	0.00285714	0.300857	NA
chr1:192632679-192632696	neg_0	chr1:192632145-192632940	-0.28182570357857	0	0.0375787	-0.0753623	-0.135272	0.00863508	0.143118	0.468647	0.125
chr1:192633316-192633335	pos_1	chr1:192633119-192634338	0.334254250295346	35	0.0151642	0.00518914	0.204117	0.0573838	0.153421	0.0431579	5.9e-06
chr1:192634042-192634049	pos_3	chr1:192633119-192634338	0.616862286872509	39	-0.000583884	0.00124289	0.14297	0	0.000714286	-0.245714	NA
chr1:192709770-192709788	pos_0	chr1:192709478-192709979	0.350542778405362	-42	0.0871703	0.0302122	0.238734	0.428543	0.0781667	0.267167	8.17e-08
chr1:192709889-192709896	pos_3	chr1:192709478-192709979	0.765571512623021	-161	-0.00174854	0.00776223	0.39338	0.00722254	0.285143	0.533714	NA
chr1:193114023-193114041	pos_0	chr1:193113382-193114226	0.269644522710231	-48	-0.00146475	0.0027427	0.123663	0.00746757	0.0621667	0.164556	0.00441
chr1:193114236-193114253	neg_0	chr1:193113382-193114226	-0.320973058655666	-261	0.0355118	-0.0236765	-0.106459	0.00878284	0.405235	0.386059	0.0143
chr1:193172801-193172819	pos_0	chr1:193172834-193173335	0.256514183953407	266	-0.000232646	0.000566393	0.132379	0	0.00727778	0.149222	0.000421
chr1:193173103-193173122	pos_1	chr1:193172834-193173335	0.288516443645563	-19	0.0212107	0.00400405	0.177035	0	0.0551579	0.132684	3.27e-05
chr1:193335686-193335704	pos_0	chr1:193335718-193336219	0.257152965200494	265	-8.85613e-05	0.00240607	0.141829	0	0.00405556	0.0988889	0.00026
chr1:193335860-193335877	neg_0	chr1:193335718-193336219	-0.298842694029116	92	0.0163924	-0.0391028	-0.084866	0	0.981118	0.813059	0.0909
chr1:193335938-193335951	neg_2	chr1:193335718-193336219	-0.429717750664503	18	0.0201799	-0.000679044	-0.205686	0	0.931692	0.460769	NA
chr1:193336142-193336155	neg_2	chr1:193335718-193336219	-0.361955063591021	-174	0.000199621	0.00193114	-0.116009	0	0.00676923	0.132231	NA
chr1:193542662-193542681	pos_2	chr1:193542636-193543137	0.283414536754198	206	0.00152638	0.000873133	0.118586	0	0.0781053	-0.064	6.96e-07
chr1:193542752-193542771	pos_2	chr1:193542636-193543137	0.285690590085436	116	0.000479911	0.00114095	0.0878505	0	0.0384211	0.289947	5.85e-06
chr1:193542799-193542812	neg_2	chr1:193542636-193543137	-0.464575828175044	75	0.00780894	0.0110894	-0.251528	0	0.0260769	0.316846	NA
chr1:193543427-193543446	pos_4	chr1:193543250-193543751	0.272044007616407	55	0.00576787	-0.00293958	0.0690492	0.00805597	0.0101053	-0.301421	0.000204
chr1:193543512-193543529	neg_0	chr1:193543250-193543751	-0.333568460530756	-12	0.140663	-0.101076	-0.220147	0.018054	0.0701176	0.152412	0.0573
chr1:193543537-193543554	neg_0	chr1:193543250-193543751	-0.328641810346896	-37	0.049823	-0.0617159	-0.222026	0.0028696	0.00994118	0.0183529	0.0315
chr1:193543563-193543581	pos_0	chr1:193543250-193543751	0.300722193107332	-63	0.0152398	-0.00458309	0.181177	0.115647	0.000555556	-0.0153333	0.00018
chr1:193625049-193625066	neg_0	chr1:193624886-193625726	-0.299335301789246	71	0.0110362	-0.0164806	-0.0724021	0	0.244353	0.415765	0.111
chr1:193625398-193625417	pos_1	chr1:193624886-193625726	0.286099238138848	59	-0.00053975	0.000748437	0.0752997	0	0.00778947	-0.0608947	3.97e-05
chr1:193625447-193625460	neg_1	chr1:193624886-193625726	-0.378152084009699	16	0.0653742	0.0279825	-0.109558	0	0.00161538	-0.134308	NA
chr1:19395609-19395627	pos_0	chr1:19395530-19396031	0.302564491172675	154	0.0370399	-0.00268302	0.182408	0.147709	0.977444	0.694167	1.63e-05
chr1:19395756-19395773	neg_0	chr1:19395530-19396031	-0.358264150335218	8	0.0802594	-0.0536201	-0.220604	0.021121	0.417059	0.509706	0.205
chr1:19395917-19395930	neg_1	chr1:19395530-19396031	-0.419978186691406	-137	0.0147885	0.0196257	-0.156612	0.00995184	0.00315385	-0.114154	NA
chr1:19419488-19419505	neg_0	chr1:19419374-19419875	-0.303454215541511	120	0.0115966	-0.027084	-0.103947	0	0.606176	0.606706	0.12
chr1:19419510-19419523	neg_1	chr1:19419374-19419875	-0.320952704548973	102	0.0131787	-0.00796446	-0.107638	0	0.0276923	0.198769	NA
chr1:19419556-19419574	pos_0	chr1:19419374-19419875	0.259638425518177	51	0.0101924	-0.000239574	0.145335	0	0.00105556	0.0256111	8.43e-05
chr1:19419630-19419647	neg_0	chr1:19419374-19419875	-0.320798645161808	-6	-0.00115486	-0.0327418	-0.0567887	0	0.0208235	0.308294	0.164
chr1:19419764-19419783	pos_4	chr1:19419374-19419875	0.322126317324615	-140	3.89758e-05	0.00217214	0.0827394	0	0.00252632	-0.162842	0.00186
chr1:19419826-19419839	neg_1	chr1:19419374-19419875	-0.353357223098735	-202	0.00599347	0.0211529	-0.126493	0	0.0460769	0.0312308	NA
chr1:194951835-194951842	pos_3	chr1:194952076-194952577	0.773554552286259	485	-0.00187058	0.000640069	0.295672	0	0.0397143	-0.169857	NA
chr1:194952265-194952282	neg_0	chr1:194952076-194952577	-0.333680568735857	45	0.0620224	-0.0605274	-0.189481	0.00875568	0.0280588	0.0948235	0.0322
chr1:194952510-194952527	neg_0	chr1:194952076-194952577	-0.357985263130704	-184	0.0811455	-0.0247702	-0.320874	0.00774376	0.193294	0.0915294	0.00844
chr1:195384737-195384756	pos_2	chr1:195384713-195385214	0.306252430547265	208	-0.000140367	-1.08794e-05	0.0966696	0	0.0249474	0.182842	4e-04
chr1:195384854-195384871	neg_0	chr1:195384713-195385214	-0.352103442338556	93	0.0367172	-0.0371669	-0.303802	0	0.0301765	-0.0565294	0.101
chr1:195384888-195384906	pos_0	chr1:195384713-195385214	0.30971038895369	58	0.0303355	0.00563331	0.0958998	0	0.0770556	-0.0403889	3.96e-05
chr1:195384928-195384941	neg_1	chr1:195384713-195385214	-0.343517124658742	23	0.0638574	0.0334479	-0.198871	0	0.0290769	0.118385	NA
chr1:195385014-195385027	neg_1	chr1:195384713-195385214	-0.360864644318562	-51	0.0119874	0.0213717	-0.128603	0	0.00484615	-0.234231	NA
chr1:195385225-195385238	neg_2	chr1:195384713-195385214	-0.359881402812643	-262	0.00320073	0.00217706	-0.100319	0	0.114538	0.109385	NA
chr1:195385385-195385403	pos_0	chr1:195384713-195385214	0.299343046212825	-422	-0.000421942	-5.29819e-07	0.145321	0	0.0448889	0.103056	0.00024
chr1:196027461-196027474	neg_1	chr1:196027197-196027698	-0.329217299278031	-14	0.0195377	0.0223271	-0.10166	0	0.00446154	0.0723077	NA
chr1:196027648-196027667	pos_4	chr1:196027197-196027698	0.264251212930508	-201	0.00608292	-1.1968e-05	0.202001	0	0.00905263	0.101474	0.00252
chr1:19633249-19633267	pos_0	chr1:19633065-19633566	0.261195146048239	49	0.00491768	0.00018186	0.200968	0	0.744	0.674278	0.000108
chr1:197360584-197360601	neg_0	chr1:197360196-197360697	-0.351453240621206	-138	0.0739332	-0.0441654	-0.188927	0	0.161824	0.256118	0.1
chr1:197360656-197360675	pos_1	chr1:197360196-197360697	0.305208428361346	-210	0.000796555	0.000157083	0.0971844	0	0.0831053	0.225684	7.35e-05
chr1:197733548-197733567	pos_1	chr1:197733312-197733813	0.331004419775477	0	0.00877069	0.00455078	0.276144	0.0686749	0.983684	0.825	1.75e-05
chr1:197733625-197733643	pos_0	chr1:197733312-197733813	0.291390852593669	-63	0.00664068	0.000590407	0.24804	0.0779239	0.801222	0.623778	3.25e-05
chr1:19791018-19791035	neg_0	chr1:19790846-19791347	-0.287783383924727	62	0.00772893	-0.0237564	-0.153353	0	0.18	0.148706	0.154
chr1:19791072-19791089	neg_0	chr1:19790846-19791347	-0.320818947719936	8	0.0411289	-0.0852544	-0.248435	0	0.221588	0.262529	0.0316
chr1:19791136-19791154	pos_0	chr1:19790846-19791347	0.272501682865044	-40	0.0044293	0.00195626	0.156291	0	0.0127222	0.159167	8.52e-05
chr1:198605574-198605587	neg_1	chr1:198605378-198605879	-0.366607274907166	42	-0.00126043	0.0175881	-0.0983837	0	0.00330769	-0.0391539	NA
chr1:198605986-198606005	pos_2	chr1:198605378-198605879	0.298605681763984	180	0.00133641	-8.64424e-05	0.0627694	0.0226112	0.995368	0.805316	0.000119
chr1:198606236-198606265	neg_6	chr1:198605934-198606435	-0.202479881173808	-52	0.0413197	0.00484067	-0.0878814	0.0173715	0.975621	0.66169	0.0155
chr1:198606380-198606399	pos_4	chr1:198605934-198606435	0.263283901885857	-196	0.000471897	0.00126939	0.128656	0.04778	0.979316	0.611737	0.113
chr1:198903363-198903381	pos_0	chr1:198903194-198903695	0.292503844638191	64	0.00642228	0.00151706	0.16354	0.126312	1	1.09017	2.26e-05
chr1:199448932-199448949	neg_0	chr1:199449082-199449583	-0.330523310163028	384	0.00141384	-0.00609896	-0.0825536	0	0.0501176	0.303529	0.201
chr1:199449085-199449103	pos_0	chr1:199449082-199449583	0.295314429525745	230	0.000792074	0.000407189	0.120383	0	0.0472778	0.243167	0.000491
chr1:199449302-199449320	pos_0	chr1:199449082-199449583	0.324696804430687	13	0.00767771	0.00188316	0.425447	0	0.214278	0.545389	0.000136
chr1:199449882-199449889	pos_3	chr1:199449082-199449583	0.750744382150459	-550	-0.00139549	0.00189931	0.141924	0	0.009	0.431857	NA
chr1:200296166-200296185	pos_4	chr1:200296047-200296548	0.281203464167675	113	0.036938	-0.00285772	0.1621	0	0.0901053	0.178	0.000349
chr1:200296374-200296391	neg_0	chr1:200296047-200296548	-0.288366513797856	-77	0.0106595	-0.0181621	-0.0624594	0	0.00676471	0.122235	0.109
chr1:200652050-200652067	neg_0	chr1:200651781-200652282	-0.332276013480186	-19	0.0382944	-0.0197522	-0.112057	0	0.109765	0.265529	0.00286
chr1:200652078-200652096	pos_0	chr1:200651781-200652282	0.283435687316067	-47	0.0108337	-0.00164143	0.12831	0	0.00366667	-0.0586111	0.000177
chr1:200892017-200892035	pos_0	chr1:200890965-200892266	0.349099990817462	-2	0.0119892	0.00369446	0.182426	0.340382	0.999222	1.18656	5.16e-05
chr1:201024325-201024354	neg_6	chr1:201024155-201024656	-0.203440549323769	52	0.0314297	-7.79588e-06	-0.115359	0.0235678	0.472172	0.467931	0.00898
chr1:201024401-201024414	neg_3	chr1:201024155-201024656	-0.36433959287455	0	0.0178871	0.00209317	-0.117088	0.00543049	0.620231	0.584769	NA
chr1:201024431-201024444	neg_1	chr1:201024155-201024656	-0.397183975657005	-26	0.0287289	0.0084563	-0.147124	0.0131526	0.123308	0.436	NA
chr1:201024450-201024468	pos_0	chr1:201024155-201024656	0.341108215586434	-45	0.0124161	0.00155114	0.0916316	0.139144	0.679167	0.699944	0.000143
chr1:201024688-201024707	pos_4	chr1:201024155-201024656	0.306489282410771	-283	-0.00188905	0.000347373	0.188891	0.0380703	0.989158	0.920263	0.00563
chr1:201277423-201277442	pos_2	chr1:201277371-201277872	0.278703578848726	180	-0.000303927	0.000214479	0.122886	0	0.00210526	-0.0355789	3.08e-05
chr1:201277601-201277614	neg_1	chr1:201277371-201277872	-0.378887785850097	8	0.0199876	0.00957177	-0.100585	0	0.00338462	-0.127462	NA
chr1:201277636-201277643	pos_3	chr1:201277371-201277872	0.61953565716932	-15	0.000640993	0.00078392	0.120187	0	0.000428571	-0.048	NA
chr1:201277651-201277670	pos_1	chr1:201277371-201277872	0.274586134484709	-30	-0.000689959	0.00066035	0.119859	0	0.00157895	-0.110895	0.00186
chr1:201277827-201277840	neg_1	chr1:201277371-201277872	-0.388898973884722	-206	-0.000217536	0.00755956	-0.0782218	0	0.0236923	0.238846	NA
chr1:201399475-201399494	pos_1	chr1:201399245-201399746	0.351781076627263	2	0.0336548	0.00141016	0.216586	0	0.0835263	0.328842	3.49e-06
chr1:201399909-201399928	pos_4	chr1:201399245-201399746	0.272604833092569	-414	-0.000992442	7.74892e-05	0.0701394	0	0.000684211	-0.236842	0.000518
chr1:201417819-201417838	pos_4	chr1:201417710-201418211	0.330498860231361	123	0.00433764	0.00331967	0.228392	0	0.0427368	0.271158	0.000211
chr1:201417956-201417985	neg_6	chr1:201417710-201418211	-0.223575235051436	0	0.0163653	-0.00668152	-0.130462	0	0.0296552	0.123103	0.0121
chr1:201418074-201418091	neg_0	chr1:201417710-201418211	-0.279186129095576	-114	0.00935503	-0.0284183	-0.0711325	0	0.00364706	-0.138412	0.00173
chr1:201418177-201418194	neg_0	chr1:201417710-201418211	-0.3100888088945	-217	0.00281611	-0.002924	-0.144952	0	0.205176	0.202118	0.0136
chr1:201448373-201448391	pos_0	chr1:201448033-201448534	0.32456799202189	-90	0.010317	0.00156734	0.17963	0.0739316	0.677167	0.615889	3.21e-05
chr1:201730608-201730627	pos_1	chr1:201730558-201731059	0.288463490689987	182	-0.001943	-0.000197097	0.126507	0	0.00510526	0.191684	9.58e-05
chr1:201730757-201730776	pos_2	chr1:201730558-201731059	0.303985262515782	33	0.0132227	0.00147277	0.102494	0	0.992789	0.802737	5.06e-05
chr1:201730828-201730841	neg_1	chr1:201730558-201731059	-0.31925992107491	-20	0.0276066	0.00813646	-0.0824713	0	0.999462	0.865231	NA
chr1:201731286-201731305	pos_1	chr1:201730558-201731059	0.354486820378062	85	0.0111074	0.00109242	0.268985	0	0.304895	0.446526	3.26e-06
chr1:201731411-201731429	pos_0	chr1:201730558-201731059	0.274186727922595	-22	0.0161287	0.00315853	0.192402	0	0.00194444	0.0752778	6.28e-06
chr1:201731515-201731534	pos_1	chr1:201731139-201732100	0.263985839047414	-126	0.000353089	-3.59259e-05	0.130043	0	0.000842105	-0.243579	0.000495
chr1:201760489-201760508	pos_2	chr1:201760557-201761058	0.310797724087515	300	0.0024406	0.000513027	0.125597	0	0.0426316	-0.0257368	9.75e-06
chr1:201760756-201760775	pos_1	chr1:201760557-201761058	0.3483214856472	33	0.0183706	0.0169061	0.249968	0	0.0121053	0.0737895	2.27e-06
chr1:201770245-201770263	pos_0	chr1:201769938-201770439	0.303637597024534	-57	0.0183848	0.00305201	0.238168	0	0.931278	0.763556	1.85e-06
chr1:202085342-202085359	neg_0	chr1:202085261-202085762	-0.309512961198221	153	0.00905995	-0.0316408	-0.1012	0.00990374	0.410529	0.577765	0.112
chr1:202085499-202085517	pos_0	chr1:202085261-202085762	0.382253668563918	0	0.123036	0.00456518	0.164545	0.402238	0.947167	0.831167	6.84e-07
chr1:202085703-202085721	pos_0	chr1:202085261-202085762	0.295335169086432	-192	0.00253504	0.000396748	0.105692	0.316707	0.00305556	-0.196833	0.000453
chr1:20220132-20220145	neg_7	chr1:20219959-20220460	-0.437895816446823	65	0.0364985	0.00296765	-0.129324	0.00793355	0.827	0.444462	NA
chr1:20220163-20220176	neg_1	chr1:20219959-20220460	-0.352261070250219	34	0.0157689	-0.00666987	-0.109096	0.0131932	0.998462	1.03108	NA
chr1:20220185-20220203	pos_0	chr1:20219959-20220460	0.283551990354713	7	0.00175569	0.00158495	0.128243	0.0349769	0.950944	0.638278	0.0013
chr1:20220269-20220284	neg_4	chr1:20219959-20220460	-0.448145533588848	-60	0.0193915	0.00109073	-0.2298	0.0101127	0.9782	1.02087	NA
chr1:20220558-20220576	pos_0	chr1:20219959-20220460	0.264012021370685	-349	-0.00114008	-0.000129104	0.0833959	0.00978168	0.271778	0.275389	0.00106
chr1:20234064-20234082	pos_0	chr1:20233763-20234264	0.314539732974257	-51	0.0321976	0.00071164	0.309863	0	0.002	-0.106889	1.49e-05
chr1:202837750-202837763	neg_1	chr1:202837648-202838149	-0.36427965128727	136	0.0123763	0.0137678	-0.0902549	0	0.161615	0.154615	NA
chr1:202837875-202837894	pos_4	chr1:202837648-202838149	0.298501518667447	5	0.00195139	0.00391498	0.130147	0	0.00842105	0.0405263	0.000418
chr1:202837915-202837928	neg_1	chr1:202837648-202838149	-0.355237280217361	-17	0.012457	0.0241557	-0.119136	0	0.0479231	0.240769	NA
chr1:203057676-203057694	pos_0	chr1:203057759-203058260	0.291155820339256	316	-0.000456016	5.39853e-05	0.0897056	0.0122927	0.00244444	0.181444	0.000279
chr1:203058035-203058052	neg_0	chr1:203057759-203058260	-0.34571066693539	-26	0.108706	-0.0870849	-0.311482	0.0129592	0.00547059	-0.00429412	0.0789
chr1:203058057-203058070	neg_1	chr1:203057759-203058260	-0.416217995519625	-48	0.068991	0.00276698	-0.238289	0.00667074	0.00238462	-0.0436154	NA
chr1:203058115-203058133	pos_0	chr1:203057759-203058260	0.300470175985258	-106	0.000827082	-0.000375542	0.144843	0.0623999	0.0485556	0.335111	0.000554
chr1:203058273-203058291	pos_0	chr1:203057759-203058260	0.27658225686527	-264	0.00390789	4.74287e-05	0.0884719	0.0317706	0.0165556	0.125333	1.13e-05
chr1:203144776-203144794	pos_0	chr1:203144550-203145051	0.359139798341146	7	0.0332667	0.00693459	0.286949	0	0.0598889	0.383444	2.42e-06
chr1:203346083-203346096	neg_1	chr1:203346040-203346541	-0.343849844658937	195	0.00854697	0.0033609	-0.0882247	0.00834206	0.00284615	0.135923	NA
chr1:203346142-203346161	pos_4	chr1:203346040-203346541	0.277679868012239	130	0.003115	0.00220596	0.186502	0.0131015	0.961947	0.629158	2.5e-05
chr1:203346325-203346338	neg_3	chr1:203346040-203346541	-0.355147462558703	-35	0.0133402	-0.0043306	-0.133563	0.00697405	0.601308	0.514615	NA
chr1:203346380-203346393	neg_1	chr1:203346040-203346541	-0.359028175951535	-90	0.0153671	-0.000761967	-0.169422	0.0126331	0.713154	0.679692	NA
chr1:203346538-203346556	pos_0	chr1:203346040-203346541	0.287042690377297	-248	0.0145493	0.00360325	0.112565	0.0755571	0.0105	0.000999998	1.08e-05
chr1:203346646-203346664	pos_0	chr1:203346040-203346541	0.272676811273608	-356	0.00386586	8.20392e-05	0.0947588	0.111503	0.1555	0.263778	0.000239
chr1:203346953-203346971	pos_0	chr1:203346040-203346541	0.306227242087016	-663	0.00033842	9.41853e-05	0.0877919	0.0265305	0.00633333	0.145389	0.000195
chr1:203364152-203364171	pos_1	chr1:203364274-203364775	0.282321035255208	354	-4.56248e-05	-6.3777e-06	0.0937172	0.015564	0.00594737	-0.0833684	0.00017
chr1:203364324-203364342	pos_0	chr1:203364274-203364775	0.306812508058317	183	0.0113846	0.000822379	0.131807	0.155023	0.00494444	0.0723889	2.45e-05
chr1:203364393-203364406	neg_1	chr1:203364274-203364775	-0.40168455051777	119	0.00904859	0.0132511	-0.117549	0.0132677	0.112308	-0.147	NA
chr1:203364407-203364420	neg_3	chr1:203364274-203364775	-0.405415130426762	105	0.0253854	0.00636622	-0.0993852	0.00532114	0.0238462	-0.153385	NA
chr1:203364443-203364456	neg_1	chr1:203364274-203364775	-0.368648548031663	69	0.0147096	0.0109975	-0.106394	0.0113337	0.115308	0.0659231	NA
chr1:203364783-203364801	pos_0	chr1:203364274-203364775	0.28103503033485	-259	0.00665129	-0.00134978	0.123661	0.011512	0.499667	0.438611	0.000152
chr1:203465750-203465763	neg_1	chr1:203465899-203466400	-0.377624418595776	387	0.0131311	0.0183916	-0.0874896	0	0.0155385	0.142308	NA
chr1:203466155-203466173	pos_0	chr1:203465899-203466400	0.265459881948177	-6	0.000993987	0.000198556	0.0836318	0	0.0155	0.215611	2.06e-05
chr1:203475635-203475653	pos_0	chr1:203475183-203476069	0.273926591896581	166	0.00709993	0.00253269	0.310932	0.0805832	0.999944	1.07244	9.38e-05
chr1:203478734-203478747	neg_1	chr1:203478578-203479407	-0.382584739197486	82	0.0233545	-0.00106883	-0.0867979	0.0168373	0.000384615	-0.318077	NA
chr1:203478805-203478824	pos_1	chr1:203478578-203479407	0.309427993484376	5	0.020698	-0.00568367	0.140618	0.145933	0.00531579	-0.091	6.6e-05
chr1:203478861-203478874	neg_1	chr1:203478578-203479407	-0.326260083754387	-33	0.0495321	0.00863182	-0.117398	0.0172434	0.0146154	0.0687692	NA
chr1:203985175-203985188	neg_1	chr1:203984964-203985465	-0.344974415525611	27	0.0536895	0.036222	-0.167895	0	0.238692	0.359538	NA
chr1:203985274-203985287	neg_2	chr1:203984964-203985465	-0.361714829709603	-60	0.0277637	0.00222323	-0.0971556	0	0.577	0.338231	NA
chr1:203985326-203985345	pos_4	chr1:203984964-203985465	0.26751348742288	-112	0.00550568	0.000226375	0.106147	0	0.428368	0.460632	0.00113
chr1:204084444-204084462	pos_0	chr1:204084383-204084884	0.292536679355553	172	0.000856675	0.000179211	0.0822316	0	0.492389	0.352444	6.46e-05
chr1:204084650-204084668	pos_0	chr1:204084383-204084884	0.36956009661015	-17	0.085928	0.0111292	0.257504	0	0.999722	1.10411	1.76e-06
chr1:204084679-204084692	neg_1	chr1:204084383-204084884	-0.323040609811631	-46	0.0297536	0.00529531	-0.0802565	0	0.0756154	0.281769	NA
chr1:204085052-204085069	neg_0	chr1:204084383-204084884	-0.31785063139628	-419	-0.00395792	-0.0151341	-0.138139	0	0.00282353	-0.197059	0.14
chr1:204085138-204085156	pos_0	chr1:204084383-204084884	0.282618735781185	-505	0.000890067	0.00116817	0.0991054	0	0.0382222	0.281167	5.35e-05
chr1:204721560-204721567	pos_3	chr1:204721560-204722061	0.759005225935638	244	-0.00206335	0.00676319	0.527867	0	0.506	0.612857	NA
chr1:204722005-204722024	pos_1	chr1:204721560-204722061	0.301462059144825	-195	0.0136635	-0.00112069	0.195484	0	0.00636842	0.176947	4.85e-05
chr1:204887997-204888014	neg_0	chr1:204887759-204888260	-0.276753563065257	0	0.0216935	-0.0289423	-0.103181	0.00920564	0.061	0.256353	0.0421
chr1:204888020-204888033	neg_1	chr1:204887759-204888260	-0.405052255735075	-11	0.0329033	0.00409788	-0.142097	0.00420766	0.0143077	0.182	NA
chr1:204888066-204888079	neg_1	chr1:204887759-204888260	-0.339984509698592	-57	0.0239867	0.0207972	-0.13618	-0.00167408	0.00984615	0.105154	NA
chr1:205247293-205247312	pos_1	chr1:205247547-205248048	0.287911544313539	486	-5.29329e-05	0.000124429	0.0862818	0	0.0583684	0.140737	0.000169
chr1:205247651-205247670	pos_2	chr1:205247547-205248048	0.274223331263496	128	0.00268897	-0.000205074	0.0881426	0	0.999684	0.980737	0.000828
chr1:205441228-205441247	pos_1	chr1:205440988-205441489	0.303602131758548	0	0.00944509	0.00170111	0.171863	0	0.873	0.646632	0.00028
chr1:205441426-205441439	neg_1	chr1:205440988-205441489	-0.353003130696085	-188	-0.000700714	0.00544475	-0.144483	0	0.0154615	0.127769	NA
chr1:205450175-205450193	pos_0	chr1:205449896-205450397	0.333036644105465	-29	0.0268236	0.00347308	0.195832	0.167696	1	1.17394	4.33e-06
chr1:205515742-205515760	pos_0	chr1:205515674-205516175	0.318032327796492	165	0.0260114	0.00213805	0.238505	0	0.00472222	-0.134333	3.13e-06
chr1:205515859-205515872	neg_2	chr1:205515674-205516175	-0.394100274420438	53	0.0207711	0.000489111	-0.196855	0	0.816	0.564923	NA
chr1:205516029-205516042	neg_1	chr1:205515674-205516175	-0.337253300130976	-105	0.00482832	0.00591795	-0.0989804	0	0.00753846	0.161615	NA
chr1:205645181-205645200	pos_2	chr1:205644905-205645406	0.296417698970552	-26	0.011608	-0.009293	0.0722945	0	0.00163158	-0.107263	4.75e-06
chr1:205668441-205668454	neg_1	chr1:205668182-205668683	-0.416770188856401	-9	0.0438222	0.0205961	-0.144224	0	0.00107692	0.0373846	NA
chr1:205669423-205669441	pos_0	chr1:205669195-205669911	0.309789478962687	5	0.00997766	0.00314069	0.206298	0	0.849778	0.676111	0.000341
chr1:205669579-205669597	pos_0	chr1:205669195-205669911	0.273582352680715	64	0.0036174	0.00173713	0.10649	0	0.908444	0.748167	0.00498
chr1:205669690-205669709	pos_1	chr1:205669195-205669911	0.303482989924317	-30	0.0173087	0.00113144	0.129418	0	0.601789	0.308421	4.92e-05
chr1:205669810-205669817	pos_3	chr1:205669195-205669911	0.792098685907746	-150	-0.0006128	0.00215905	0.14086	0	0.0145714	0.352	NA
chr1:205687967-205687985	pos_0	chr1:205688128-205689117	0.329966271479018	394	0.00449253	-0.000323405	0.14231	0	0.0776667	0.175611	0.000113
chr1:205688870-205688889	pos_1	chr1:205688128-205689117	0.369683760012943	-4	0.0391756	0.00230925	0.318484	0	0.000842105	-0.188526	1.13e-06
chr1:205913491-205913504	neg_1	chr1:205913276-205914448	-0.359143853293507	23	0.00718188	0.00576287	-0.0870837	0.0128852	0.631154	0.56	NA
chr1:205913539-205913552	neg_2	chr1:205913276-205914448	-0.397268930105754	-13	0.00626129	0.00908852	-0.169283	0.00896219	0.552231	0.323077	NA
chr1:205913772-205913785	neg_2	chr1:205913276-205914448	-0.368574147616322	83	0.00131997	-0.000628416	-0.105853	0.00753912	0.906308	0.855462	NA
chr1:205914026-205914043	neg_0	chr1:205913276-205914448	-0.293268564086139	155	0.0194522	-0.0272156	-0.109843	0.02892	0.512529	0.428	0.0053
chr1:205914068-205914087	pos_1	chr1:205913276-205914448	0.274740050805134	111	-0.000229025	-0.0033667	0.0870711	0.00973326	0.0104211	-0.0716316	0.000201
chr1:205914201-205914218	neg_0	chr1:205913276-205914448	-0.34022501630733	-4	0.0927285	-0.0419466	-0.217105	0.0148934	0.00982353	0.168412	0.0558
chr1:205914260-205914278	pos_0	chr1:205913276-205914448	0.315238759706633	-63	0.0194134	0.000553028	0.132233	0.258321	0.00733333	-0.241278	2.27e-05
chr1:2059879-2059898	pos_1	chr1:2059722-2060223	0.333069615957867	75	0.013403	0.000324077	0.211024	0	0.00178947	-0.0411053	1.21e-06
chr1:205994098-205994115	neg_0	chr1:205994286-205994787	-0.281227420324056	422	0.0019144	-0.0151637	-0.0842528	0.0052694	0.995529	0.883412	0.124
chr1:205994162-205994181	neg_5	chr1:205994286-205994787	-0.315754613095427	356	0.00196828	-0.00343301	-0.0828022	0.00481227	0.474579	0.223737	0.0656
chr1:205994534-205994552	pos_0	chr1:205994286-205994787	0.312868774410067	0	0.0524437	0.0121493	0.135698	0.198975	0.755111	0.868722	1.38e-06
chr1:205994558-205994571	neg_1	chr1:205994286-205994787	-0.385774352329597	-22	0.0191279	0.0173225	-0.0980208	0.00660613	0.526462	0.219308	NA
chr1:2059989-2060007	pos_0	chr1:2059722-2060223	0.35220650671285	-17	0.0473576	0.00765959	0.275008	0	0.000777778	-0.718833	1.58e-06
chr1:206031002-206031020	pos_0	chr1:206030625-206031126	0.277948012986726	-127	0.00445155	-0.000101715	0.117297	0.0102962	0.00344444	0.130667	0.000164
chr1:206069591-206069604	neg_1	chr1:206069359-206069860	-0.399809364974886	6	0.0500718	0.0242216	-0.179191	0	0.0109231	0.170231	NA
chr1:206069643-206069662	pos_1	chr1:206069359-206069860	0.300461406305032	-34	0.00059447	-5.62354e-05	0.185947	0	0.0752632	0.193947	1.95e-05
chr1:206069681-206069698	neg_0	chr1:206069359-206069860	-0.317487650504973	-72	0.0205156	-0.0346751	-0.120846	0	0.0188824	-0.178235	0.117
chr1:206107267-206107285	pos_0	chr1:206107535-206108036	0.275207880030936	501	0.00155053	0.000728561	0.0712895	0	0.000777778	-0.123056	6.15e-05
chr1:206107782-206107811	neg_6	chr1:206107535-206108036	-0.222078100891245	0	0.0183369	-0.0319503	-0.0846095	0	0.00424138	-0.0740345	0.0186
chr1:206365962-206365980	pos_0	chr1:206366079-206366580	0.287760852595427	350	-0.000648116	-0.000213193	0.062199	0.116849	0.299778	0.221444	5.5e-05
chr1:206366331-206366348	neg_0	chr1:206366079-206366580	-0.373044012527359	-2	0.113949	-0.0757289	-0.228815	0.0099327	0.999	0.856353	0.199
chr1:206366380-206366398	pos_0	chr1:206366079-206366580	0.355974220956248	-51	0.0199542	0.0010058	0.195964	0.189539	0.979833	0.655111	2.97e-05
chr1:206366544-206366557	neg_2	chr1:206366079-206366580	-0.402168258562722	-215	0.00159682	0.00469483	-0.276685	0.00209841	0.332538	0.535	NA
chr1:206366721-206366739	pos_0	chr1:206366079-206366580	0.323515352952288	-392	0.0378959	0.00239772	0.181168	0.108408	0.365333	0.496167	0.000178
chr1:206455992-206456005	neg_1	chr1:206455657-206456158	-0.370299622784024	-85	0.0237318	0.0162992	-0.12099	0	0.988923	0.600846	NA
chr1:206456129-206456148	pos_1	chr1:206455657-206456158	0.291066567979356	-222	0.0209992	-0.00247693	0.109091	0	1	1.05384	4.59e-05
chr1:206588207-206588225	pos_0	chr1:206587964-206588465	0.32035018388264	0	0.0131158	0.000530187	0.192282	0	0.214278	-0.0187778	4.42e-06
chr1:206588342-206588355	neg_7	chr1:206587964-206588465	-0.505054844926585	-128	0.00673551	0.000931015	-0.319956	0	0.0209231	0.247538	NA
chr1:206706350-206706369	pos_1	chr1:206706148-206706649	0.322104778419936	30	0.00832754	0.00153684	0.135776	0	0.0257368	0.131421	0.000432
chr1:206707873-206707890	neg_0	chr1:206707900-206708401	-0.348671932310688	261	0.0113212	-0.00147677	-0.0742879	0	0.00305882	-0.0435882	0.303
chr1:206785053-206785071	pos_0	chr1:206785374-206785875	0.335839873299553	554	-0.000225832	0.00256213	0.111156	0	0.000444444	-0.215056	0.000371
chr1:206785668-206785681	neg_3	chr1:206785374-206785875	-0.332679238931732	-44	0.033068	0.000559857	-0.0764635	0	0.0259231	0.0802308	NA
chr1:206785699-206785712	neg_1	chr1:206785374-206785875	-0.404136219318996	-75	0.116725	0.00568104	-0.273921	0	0.00215385	0.0596923	NA
chr1:206785731-206785749	pos_0	chr1:206785374-206785875	0.271530430877721	-107	0.0226517	-0.0002488	0.0839669	0	0.00394444	0.260333	0.000393
chr1:206804492-206804509	neg_0	chr1:206803380-206804242	-0.358818557120668	32	0.082373	-0.0578366	-0.240373	-0.0129369	0.0157647	0.0709412	0.0611
chr1:206804515-206804533	pos_0	chr1:206804290-206804791	0.334593022770309	8	0.0238249	-0.00087295	0.30496	0.214733	0.0521667	-0.143889	5.27e-05
chr1:206804648-206804661	neg_1	chr1:206804290-206804791	-0.43942419084604	-108	0.0132917	0.0132277	-0.0943744	0.0158188	0.00353846	-0.442692	NA
chr1:206947834-206947851	neg_0	chr1:206947595-206948096	-0.277403337952761	0	0.020377	-0.0699979	-0.20138	0	0.0742941	0.122588	0.0264
chr1:206947888-206947905	neg_0	chr1:206947595-206948096	-0.348363416305983	-43	0.0809395	-0.0879364	-0.459205	0	0.0708824	0.183765	0.167
chr1:207006864-207006882	pos_0	chr1:207006986-207007813	0.299375476540444	355	-0.000258327	0.000202639	0.11548	0	0.263944	0.358056	0.000102
chr1:207007526-207007539	neg_2	chr1:207006986-207007813	-0.392364869995676	24	0.019178	-0.000957613	-0.228908	0	0.112	0.411	NA
chr1:207007584-207007603	pos_4	chr1:207006986-207007813	0.332778878288668	-22	0.0392279	-0.00237009	0.257223	0	0.0582105	0.234053	7.45e-05
chr1:207925106-207925124	pos_0	chr1:207925159-207925660	0.258193142361413	286	-0.00171612	0.000709858	0.0966173	0	0.00461111	-0.366667	0.000895
chr1:207925191-207925209	pos_0	chr1:207925159-207925660	0.259097182405132	201	0.0055915	0.00513015	0.0927311	0	0.001	-0.352167	7.51e-05
chr1:207925479-207925492	neg_1	chr1:207925159-207925660	-0.340764354309448	-70	0.0544091	0.0198018	-0.0777294	0	0.206385	0.153231	NA
chr1:207925548-207925566	pos_0	chr1:207925159-207925660	0.260007322285422	-139	0.013742	-0.000877592	0.171509	0	0.962278	0.515389	0.000211
chr1:208082009-208082028	pos_2	chr1:208082003-208082504	0.323079081502191	226	0.001933	0.000146339	0.112481	0	0.532789	0.578211	0.000238
chr1:208105933-208105952	pos_4	chr1:208105672-208106173	0.292740884054642	-11	0.00464194	-0.00070783	0.282364	0	0.998895	0.905316	0.000466
chr1:208105956-208105974	pos_0	chr1:208105672-208106173	0.316158222017206	-34	0.00618387	0.00391202	0.205069	0	0.999944	1.11444	0.00011
chr1:208219290-208219303	neg_3	chr1:208219598-208220099	-0.37215331536273	-21	0.0170796	-0.00172439	-0.0881265	0	0.0204615	0.316615	NA
chr1:208219765-208219772	pos_3	chr1:208219598-208220099	0.762647116937122	77	-0.00649996	0.00251225	0.365758	0	0.0695714	0.583	NA
chr1:208219933-208219946	neg_1	chr1:208219598-208220099	-0.369414273752746	-85	0.0405522	0.0112627	-0.118761	0	0.999615	0.907769	NA
chr1:208395703-208395722	pos_2	chr1:208395503-208396004	0.304320452635093	32	0.01439	0.00584256	0.240298	0	0.0228947	0.280474	1.87e-05
chr1:208395819-208395832	neg_1	chr1:208395503-208396004	-0.369237302994058	-66	0.0568252	0.00419329	-0.128907	0	0.00569231	0.110308	NA
chr1:208396105-208396123	pos_0	chr1:208395503-208396004	0.313944819137776	-352	0.0215846	0.00119429	0.163353	0	0.000555556	-0.264667	2.71e-05
chr1:208567592-208567611	pos_4	chr1:208567337-208567838	0.28605546077848	-5	0.00512029	-0.00129691	0.108996	0	0.00378947	0.176368	0.00669
chr1:208576830-208576845	neg_4	chr1:208576686-208577187	-0.447432223650089	92	0.0117598	0.00143604	-0.150461	0	0.960867	1.0398	NA
chr1:208576877-208576890	neg_1	chr1:208576686-208577187	-0.347880343194601	47	0.0164124	0.0219088	-0.156793	0	0.0189231	-0.0153846	NA
chr1:208576994-208577013	pos_1	chr1:208576686-208577187	0.367605097300366	-58	0.0843558	0.0107189	0.271793	0	0.00210526	-0.00315789	1.8e-07
chr1:208669472-208669490	pos_0	chr1:208668944-208669809	0.30802803467756	69	0.00443485	0.000606179	0.165437	0	0.00105556	-0.402167	0.000113
chr1:208669540-208669558	pos_0	chr1:208668944-208669809	0.333852815267253	1	0.0269579	0.00246987	0.271456	0	0.0626111	0.178611	4.29e-06
chr1:208669649-208669662	neg_1	chr1:208668944-208669809	-0.336592711920457	-91	0.063604	0.0251152	-0.14232	0	0.00130769	-0.141846	NA
chr1:209433429-209433442	neg_1	chr1:209433238-209433739	-0.366917974019724	47	0.0601459	0.033199	-0.193285	0	0.668692	0.569385	NA
chr1:209657376-209657389	neg_1	chr1:209657373-209657874	-0.440534750826878	235	0.0330696	0.00522584	-0.119178	0	0.0249231	0.18	NA
chr1:209657543-209657562	pos_2	chr1:209657373-209657874	0.283099230606771	62	0.00516677	-0.000873067	0.0829002	0	0.000315789	-0.340158	0.000709
chr1:209657686-209657699	neg_3	chr1:209657373-209657874	-0.385333883663685	-63	0.0115706	-0.00290081	-0.122781	0	0.0126154	0.196615	NA
chr1:209657730-209657743	neg_3	chr1:209657373-209657874	-0.427548197362658	-107	0.0392538	-0.0293905	-0.171207	0	0.396692	0.519154	NA
chr1:209869766-209869784	pos_0	chr1:209869339-209869840	0.326014878596481	-177	0.0146763	0.000774238	0.160044	0	0.0114444	0.194889	4.3e-07
chr1:209870611-209870630	pos_1	chr1:209870100-209871307	0.338373031777117	17	0.0406269	-0.00274076	0.312867	0.0456692	0.845316	0.589105	3.1e-07
chr1:209870645-209870662	neg_0	chr1:209870100-209871307	-0.354531392794206	0	0.0904996	-0.0523455	-0.235951	0.0120588	0.892588	0.821059	0.0366
chr1:209870698-209870715	neg_0	chr1:209870100-209871307	-0.289460761238313	-52	0.0301718	-0.0415874	-0.0733903	0.00421278	0.0675294	0.180412	0.207
chr1:209871078-209871095	neg_0	chr1:209870100-209871307	-0.327036726319692	-22	0.0191256	-0.0222592	-0.107811	0.00746854	0.00170588	-0.141882	0.209
chr1:210074935-210074953	pos_0	chr1:210074747-210075248	0.30606213283733	45	0.0226225	-0.000240515	0.292326	0	0.0104444	0.0765	2.2e-05
chr1:210262267-210262280	neg_1	chr1:210262021-210263429	-0.361616016591005	0	0.0186623	0.00567446	-0.0916898	0.00731803	0.997154	0.770923	NA
chr1:210262389-210262406	neg_0	chr1:210262021-210263429	-0.284283046487074	-118	0.0827985	-0.0379741	-0.189864	0.0115151	0.937882	0.723294	0.249
chr1:210262748-210262766	pos_0	chr1:210262021-210263429	0.299236763836007	0	0.0201185	0.00509993	0.174532	0.1075	0.975944	0.888278	2.19e-06
chr1:210263194-210263211	neg_0	chr1:210262021-210263429	-0.369624396127425	-16	0.00924998	-0.0279975	-0.17262	0.0111546	1	1.12229	0.147
chr1:210283096-210283115	pos_2	chr1:210283028-210283529	0.291997355138687	164	-1.59109e-05	0.000830249	0.0900143	0	0.0564211	0.182368	0.000125
chr1:210283229-210283248	pos_1	chr1:210283028-210283529	0.288372586159925	31	0.00902451	0.000852861	0.102268	0	0.0206316	0.113263	0.000461
chr1:210283280-210283297	neg_0	chr1:210283028-210283529	-0.34168216499464	-2	0.0708385	-0.0732565	-0.257583	0	0.0537059	0.175059	0.0136
chr1:210283364-210283382	pos_0	chr1:210283028-210283529	0.29031132143181	-86	0.000826698	0.00164742	0.15524	0	0.5055	0.191722	0.000208
chr1:210364655-210364674	pos_1	chr1:210364423-210364924	0.38425680897536	0	0.048796	0.0048407	0.397559	0	0.0838421	0.275789	9.97e-07
chr1:210393747-210393754	pos_3	chr1:210393607-210394108	0.664446324486758	104	-0.000455138	0.0059967	0.386754	0.0104452	0.964571	0.912714	NA
chr1:210393847-210393865	pos_0	chr1:210393607-210394108	0.333706226026537	0	0.0445617	0.00171827	0.31737	0.106324	0.957056	0.897389	5.93e-07
chr1:210523670-210523677	pos_3	chr1:210523696-210524197	0.684634695638217	270	-0.00153177	0.0019034	0.205994	0	0.001	0.047	NA
chr1:210523925-210523944	pos_1	chr1:210523696-210524197	0.282980542513241	3	0.0099021	0.00306515	0.112432	0	0.271211	0.136421	1.73e-05
chr1:210523975-210523992	neg_0	chr1:210523696-210524197	-0.363633803591321	-29	0.0684158	-0.0415756	-0.283911	0	0.0611176	0.0716471	0.0493
chr1:210527022-210527040	pos_0	chr1:210526786-210527287	0.279230952789612	0	0.0520716	0.0155517	0.221891	0	0.0148333	-0.1185	2.99e-06
chr1:210536294-210536307	neg_1	chr1:210536144-210536645	-0.365106469988009	88	0.0419038	0.00633735	-0.141019	0.0157636	0.00130769	0.0835385	NA
chr1:21117677-21117695	pos_0	chr1:21117462-21117963	0.280513243745182	18	0.0350041	0.000896984	0.343315	0.0425777	0.975944	0.824222	0.00057
chr1:21117758-21117775	neg_0	chr1:21117462-21117963	-0.356755811764669	-46	0.0334922	-0.0326225	-0.131536	0.00859719	0.0625882	0.139118	0.154
chr1:211461015-211461033	pos_0	chr1:211460767-211461268	0.349579526008571	0	0.0231823	0.00320652	0.240606	0	0	0	1.55e-06
chr1:211461259-211461278	neg_5	chr1:211460767-211461268	-0.339313374664543	-242	0.00294542	-0.00322967	-0.105242	0	0	0	0.34
chr1:212507245-212507258	neg_3	chr1:212507125-212507626	-0.406860988019976	118	0.041544	0.0200694	-0.088954	0	0.00753846	0.190615	NA
chr1:212507485-212507503	pos_0	chr1:212507125-212507626	0.256432865646052	-110	0.00234261	0.00148075	0.124098	0	0.749389	0.411	0.0128
chr1:212507535-212507554	pos_4	chr1:212507125-212507626	0.300849974454916	-160	-0.00440244	0.000740974	0.210412	0	0.984737	0.704105	0.00242
chr1:212929077-212929096	pos_1	chr1:212928694-212929568	0.293375345878705	-133	0.0195292	0.00149313	0.183979	0	0.995684	0.604263	9.51e-05
chr1:21303516-21303535	pos_4	chr1:21303325-21303826	0.279535455969769	41	0.0129487	-0.00284481	0.123553	0.0183793	0.486	0.508263	0.000227
chr1:21303560-21303573	neg_2	chr1:21303325-21303826	-0.369363942717582	3	0.0370673	-0.00103738	-0.137363	0.0134453	0.00207692	0.0795385	NA
chr1:21303598-21303617	neg_5	chr1:21303325-21303826	-0.404965802356014	-23	0.084078	-0.13975	-0.347901	0.00919784	0.314632	0.320842	0.155
chr1:21303931-21303938	pos_3	chr1:21303325-21303826	0.762849831168059	-356	0.000849474	0.00206205	0.244437	0.00204922	0.002	0.0604286	NA
chr1:21312844-21312862	pos_0	chr1:21313077-21313578	0.255111231833781	466	-0.00147885	1.2507e-05	0.0828296	0	0.000388889	-0.328444	0.00165
chr1:21313247-21313262	neg_4	chr1:21313077-21313578	-0.390619135200159	66	0.0231901	-0.000777372	-0.134488	0	0.988133	0.7528	0.464
chr1:21313353-21313366	neg_1	chr1:21313077-21313578	-0.390472850931827	-26	0.0389978	0.00493759	-0.0981826	0	0.0310769	-0.0933077	NA
chr1:21313599-21313616	neg_0	chr1:21313077-21313578	-0.316744521531131	-272	-0.00108037	-0.00297824	-0.0884606	0	0.00417647	-0.0745294	0.0221
chr1:213397877-213397895	pos_0	chr1:213397610-213398111	0.313934049390934	-17	0.0623542	0.00490475	0.317089	0	0.0255	0.168778	1.76e-07
chr1:213397976-213397994	pos_0	chr1:213397610-213398111	0.293707926254285	-116	0.00280867	0.000794278	0.125505	0	0.025	0.313556	0.000265
chr1:213399900-213399918	pos_0	chr1:213399680-213400181	0.327271832106974	13	0.0203446	0.00596289	0.250844	0	0.588278	0.539	3.07e-05
chr1:213399919-213399932	neg_2	chr1:213399680-213400181	-0.415421517634045	0	0.00671055	0.00960504	-0.260264	0	0.999615	1.01354	NA
chr1:213399955-213399968	neg_1	chr1:213399680-213400181	-0.339237730070075	-25	0.00111563	0.00420231	-0.109387	0	0.870846	0.77	NA
chr1:2135374-2135392	pos_0	chr1:2135371-2135872	0.309853145084807	230	0.0117012	0.00334448	0.0881937	0.206075	0.00944444	-0.106833	6.98e-05
chr1:2135456-2135469	neg_1	chr1:2135371-2135872	-0.341179217721092	153	0.0393046	0.0093766	-0.141646	0.00828948	0.000307692	-0.122231	NA
chr1:2135534-2135547	neg_1	chr1:2135371-2135872	-0.340676878045653	75	0.0210873	0.0133249	-0.182683	0.010274	0.00146154	-0.239308	NA
chr1:2135627-2135640	neg_1	chr1:2135371-2135872	-0.362576730766699	-6	0.0123236	0.00788843	-0.120957	0.00522281	0.0143077	0.161077	NA
chr1:2135670-2135683	neg_2	chr1:2135371-2135872	-0.366438680713729	-49	0.0117447	0.00203993	-0.161079	0.0129771	0.001	-0.359385	NA
chr1:2136089-2136102	neg_2	chr1:2135371-2135872	-0.357025302009188	-468	0.000427619	-0.00020802	-0.0841088	0	0.00292308	-0.281077	NA
chr1:214446899-214446918	pos_1	chr1:214446715-214447449	0.288705185042851	48	0.0214265	-0.0107453	0.184543	0	0.997947	0.858737	3.76e-05
chr1:214447020-214447039	pos_1	chr1:214446715-214447449	0.336239260049307	-55	0.0160901	-0.00278017	0.26851	0	0.985368	0.946684	1.44e-05
chr1:214447127-214447146	pos_4	chr1:214446715-214447449	0.281027942281719	53	-0.000997514	0.00243164	0.147508	0	0.798158	0.582789	0.00987
chr1:215054344-215054357	neg_1	chr1:215054177-215054678	-0.357808145091633	71	0.064356	0.0527344	-0.209512	0.0132808	0.0296923	0.322308	NA
chr1:215054381-215054399	pos_0	chr1:215054177-215054678	0.356279842640723	29	0.0364418	0.0101914	0.345514	0.172631	0.103667	0.379722	3.71e-05
chr1:215360145-215360163	pos_0	chr1:215359964-215360465	0.255859487404656	52	0.0058282	0.00105964	0.145726	0	0.0412778	-5.55656e-05	0.00133
chr1:215360243-215360261	pos_0	chr1:215359964-215360465	0.351862998320639	-29	0.0875556	0.0183152	0.290696	0	0.0035	-0.110833	2.51e-06
chr1:216054958-216054976	pos_0	chr1:216055010-216055511	0.257956670017894	285	-0.000642043	0.000674387	0.129761	0	0.166778	0.0750556	0.000281
chr1:216055219-216055237	pos_0	chr1:216055010-216055511	0.269109856559012	24	0.0155402	-0.00295765	0.292608	0	0.999167	0.787833	0.00052
chr1:216902947-216902965	pos_0	chr1:216902674-216903175	0.294648204064894	-23	0.0540979	-5.18097e-05	0.247549	0.145692	0.196667	0.375	8.38e-07
chr1:216902980-216902998	pos_0	chr1:216902674-216903175	0.255245895619642	-56	0.0158444	0.0012583	0.128397	0.0683956	0.130667	0.389333	0.000101
chr1:216903053-216903070	neg_0	chr1:216902674-216903175	-0.310416366205652	-129	0.0344634	-0.0559327	-0.115448	0.0134177	0.00947059	-0.100588	0.0173
chr1:216903354-216903372	pos_0	chr1:216903354-216904145	0.321866203520213	233	0.000712043	0.000297361	0.105459	0.13164	0.00283333	-0.0926111	4.11e-06
chr1:216903884-216903902	pos_0	chr1:216903354-216904145	0.287089508837581	0	0.00185365	0.00125208	0.097388	0	0.00372222	0.0962222	1.58e-05
chr1:216903917-216903930	neg_1	chr1:216903354-216904145	-0.346299163063457	-23	0.00694265	0.00818949	-0.0923157	0	0.00723077	0.342769	NA
chr1:21705472-21705491	pos_2	chr1:21705222-21705723	0.31057568222168	0	0.0131845	0.00217067	0.142342	0	0.00810526	0.183474	3.08e-05
chr1:21705527-21705540	neg_1	chr1:21705222-21705723	-0.340682367988776	-55	0.0599092	0.0490008	-0.123692	0	0.00276923	-0.240538	NA
chr1:21705782-21705801	pos_1	chr1:21705222-21705723	0.322359512994172	-310	0.0158734	0.00157464	0.220781	0	0.862947	0.502421	5.98e-07
chr1:21836124-21836142	pos_0	chr1:21835954-21836455	0.317129617429499	63	0.00792366	-0.000102431	0.170286	0	0.0553333	0.286	0.000438
chr1:21836207-21836220	neg_1	chr1:21835954-21836455	-0.38167740605078	-3	0.0702516	0.029357	-0.224511	0	0.00123077	0.0682308	NA
chr1:21836247-21836266	pos_1	chr1:21835954-21836455	0.317128333185283	-43	0.02374	0.000657624	0.245534	0	0.0913158	0.0648421	0.000138
chr1:218372099-218372116	neg_0	chr1:218371874-218372375	-0.292898644533609	9	0.060908	-0.0625279	-0.242177	0.0080251	0.999706	1.11694	0.0942
chr1:218372166-218372184	pos_0	chr1:218371874-218372375	0.309576353509182	-42	0.0448824	-0.0138664	0.209402	0.0642165	0.999333	1.14178	8.61e-06
chr1:218372209-218372228	pos_4	chr1:218371874-218372375	0.283624859849288	-85	0.00428653	-0.00308746	0.14227	0.0294107	0.999789	0.944211	0.00268
chr1:218372257-218372275	pos_0	chr1:218371874-218372375	0.286558801140068	-133	0.0098476	-0.00204306	0.145253	0.0202731	0.999389	1.02017	0.000707
chr1:218374683-218374696	neg_1	chr1:218374494-218375357	-0.389581944040336	49	0.0331733	0.0345747	-0.124523	0	0.0597692	0.349385	NA
chr1:218375137-218375156	pos_1	chr1:218374494-218375357	0.298682252786884	-31	-0.000617187	0.00116338	0.101063	0	0.993158	0.732	0.000548
chr1:218375261-218375268	pos_3	chr1:218374494-218375357	0.791928232104814	-155	-0.00107822	0.00560488	0.326329	0	0.917286	0.900857	NA
chr1:218380632-218380645	neg_2	chr1:218380090-218380911	-0.375080210027527	16	0.030171	-0.0136019	-0.229091	0	0.999538	0.938538	NA
chr1:218380660-218380677	neg_0	chr1:218380090-218380911	-0.30808909493715	0	0.0242937	-0.0665463	-0.251355	0	0.999706	1.01865	0.131
chr1:218494716-218494734	pos_0	chr1:218494474-218494975	0.260255108057162	0	0.00389216	-0.000238392	0.154747	0	0.959889	0.887667	1.69e-05
chr1:21900051-21900068	neg_0	chr1:21899946-21900447	-0.305200608564932	129	-0.000854619	-0.00642279	-0.0996798	0	0.997647	0.869059	0.00796
chr1:21900168-21900197	neg_6	chr1:21899946-21900447	-0.214387849704796	0	0.0332467	-0.00759954	-0.0976884	0	0.0148621	0.233966	0.0459
chr1:21900270-21900277	pos_3	chr1:21899946-21900447	0.772601546368295	-74	0.00547617	0.00302318	0.155343	0	0.522571	0.966571	NA
chr1:21900364-21900377	neg_2	chr1:21899946-21900447	-0.367958593512356	-168	0.00150412	0.00113457	-0.0699709	0	0.0106154	0.227692	NA
chr1:21902645-21902674	neg_6	chr1:21902452-21902953	-0.274699220426364	29	0.0357907	-0.00630764	-0.140271	0	0.00258621	0.0283104	0.0117
chr1:21902708-21902721	neg_2	chr1:21902452-21902953	-0.352523819357835	-6	0.0181015	-0.00231248	-0.1512	0	0.00115385	-0.119077	NA
chr1:21909878-21909897	pos_2	chr1:21909805-21910539	0.311985372056156	159	-0.000684538	0.00102208	0.17794	0	0.345684	0.564158	0.00029
chr1:21909997-21910016	pos_2	chr1:21909805-21910539	0.315350461706028	40	0.00187629	0.000624528	0.0818827	0	0.993316	0.573632	0.000389
chr1:21910177-21910196	pos_2	chr1:21909805-21910539	0.347552678284533	93	0.00798739	0.000543814	0.272353	0	0.953421	0.943737	4.37e-05
chr1:219812749-219812767	pos_0	chr1:219812507-219813008	0.347432181658704	0	0.0335885	0.00906261	0.204278	0.255131	0.962	0.931944	4.01e-07
chr1:219813185-219813203	pos_0	chr1:219812507-219813008	0.297045845485379	-428	0.00632108	-0.000181831	0.101239	0.0540414	0.0195556	0.161333	0.00012
chr1:220343031-220343048	neg_0	chr1:220342839-220343340	-0.278894361092728	42	0.00409656	-0.00823133	-0.0716715	0	0.0447647	0.0712941	0.0141
chr1:220343821-220343828	pos_3	chr1:220342839-220343340	0.734434465454875	-732	-0.00139072	4.9259e-05	0.174752	0	0.0122857	0.182714	NA
chr1:220350190-220350209	pos_1	chr1:220349945-220350446	0.27998951482134	0	0.00894958	-0.00090131	0.105307	0	0.0241579	0.0970526	0.000435
chr1:220350568-220350587	pos_1	chr1:220349945-220350446	0.282755302742927	-373	0.000459209	5.73208e-05	0.0988242	0	0.008	0.294579	6.91e-05
chr1:220647797-220647814	neg_0	chr1:220647595-220648096	-0.312429053772933	32	0.0560844	-0.0704297	-0.299799	0	0.0195882	0.084	0.0111
chr1:220647873-220647891	pos_0	chr1:220647595-220648096	0.322714238400146	-28	0.0141002	-0.00421226	0.2904	0	0.00766667	-0.0328889	0.000324
chr1:220700105-220700123	pos_0	chr1:220700512-220701013	0.28283175895633	640	-0.00179643	0.0005834	0.0992326	0	0.002	-0.227833	1.32e-05
chr1:220700768-220700786	pos_0	chr1:220700512-220701013	0.3026084626767	-6	0.0235685	0.0125629	0.082528	0	0.155	0.132222	1.95e-05
chr1:220700789-220700802	neg_1	chr1:220700512-220701013	-0.429900188819064	-27	0.0671594	0.0308186	-0.206494	0	0.00161538	-0.0354615	NA
chr1:22297388-22297407	pos_2	chr1:22297430-22297931	0.302939149935471	274	0.0271225	0.00500734	0.195434	0	0.0447895	-0.158947	1.03e-05
chr1:22297445-22297458	neg_1	chr1:22297430-22297931	-0.368442566661096	223	0.0304535	0.00933449	-0.149581	0	0.218231	0.428	NA
chr1:22297640-22297653	neg_1	chr1:22297430-22297931	-0.339430239233968	28	0.0224381	0.0172077	-0.101706	0	0.447846	0.477615	NA
chr1:223119492-223119505	neg_2	chr1:223119342-223119843	-0.358395164364072	88	0.0017244	0.000308601	-0.0927165	0	0.0361538	-0.439538	NA
chr1:223119576-223119589	neg_2	chr1:223119342-223119843	-0.360253066116205	4	0.0162844	0.00185618	-0.0880984	0	0.272538	0.226923	NA
chr1:223119638-223119656	pos_0	chr1:223119342-223119843	0.286930707778912	-46	0.00253113	0.000274393	0.181575	0	0.0127222	0.0463333	0.00109
chr1:223202824-223202842	pos_0	chr1:223203120-223203621	0.266944726467283	529	-0.00258636	-9.00229e-05	0.104209	0	0.00544444	0.110556	4.14e-06
chr1:223203407-223203424	neg_0	chr1:223203120-223203621	-0.310381345926084	-37	0.0372475	-0.040819	-0.208589	0	0.00241176	-0.121235	0.06
chr1:223203568-223203586	pos_0	chr1:223203120-223203621	0.317352330173444	-198	0.000282562	0.00040749	0.110345	0	0.280556	0.396278	3.25e-05
chr1:223203745-223203762	neg_0	chr1:223203120-223203621	-0.317758648255245	-375	0.00616093	-0.0242839	-0.0752896	0	0.0217647	0.0703529	0.0736
chr1:223203937-223203950	neg_2	chr1:223203120-223203621	-0.451367295344974	-567	-0.00191957	-0.00324074	-0.0932576	0	0.00915385	-0.105769	NA
chr1:223652551-223652569	pos_0	chr1:223652386-223652887	0.309192641584455	68	0.00566771	0.00225521	0.212368	0	0.0182222	0.135556	5.78e-06
chr1:223652588-223652601	neg_1	chr1:223652386-223652887	-0.370834707736	36	0.00798682	0.00834876	-0.125532	0	0.0926923	0.393538	NA
chr1:223764924-223764942	pos_0	chr1:223765195-223765696	0.305484199852844	504	0.000582005	0.000152687	0.100083	0	0.00905556	0.0857222	6.53e-05
chr1:223765483-223765501	pos_0	chr1:223765195-223765696	0.299654625017411	-38	0.0455135	0.0018922	0.24672	0	0.141722	0.415056	0.000183
chr1:224061541-224061554	neg_1	chr1:224061348-224061849	-0.318332577085679	45	0.0453896	-0.00385024	-0.144332	0	0.00153846	0.0326923	NA
chr1:224199892-224199910	pos_0	chr1:224199691-224200192	0.307446035481359	32	0.0616796	0.00384883	0.304504	0	0.0142222	0.259389	8.38e-06
chr1:224200048-224200067	pos_4	chr1:224199691-224200192	0.257917719177115	-107	-0.00122802	0.00133246	0.0881695	0	0.000789474	-0.125263	0.00133
chr1:224579593-224579606	neg_7	chr1:224579475-224579976	-0.460014211911038	120	0.0198947	0.0200715	-0.119932	0	0.774385	0.272692	NA
chr1:224579838-224579851	neg_1	chr1:224579475-224579976	-0.361538780920038	-113	0.0654522	-0.0109325	-0.231923	0	0.0182308	0.0363846	NA
chr1:224737028-224737046	pos_0	chr1:224736821-224737322	0.352901962071033	26	0.0278433	0.00510571	0.28346	0	0.0035	-0.0724444	5.82e-06
chr1:224737393-224737410	neg_0	chr1:224736821-224737322	-0.285357891242094	297	0.00954614	-0.00621417	-0.128779	0	0.0453529	0.258176	0.049
chr1:224737758-224737775	neg_0	chr1:224736821-224737322	-0.367943660947366	-52	0.0960515	-0.0518368	-0.154999	0	0.000705882	-0.313706	0.0528
chr1:224879358-224879377	pos_4	chr1:224879357-224879858	0.300169645046496	231	0.00469838	4.41451e-05	0.265852	0	0.00973684	0.162579	0.000118
chr1:224879607-224879626	pos_4	chr1:224879357-224879858	0.321546922624352	0	0.0219212	0.00332629	0.290319	0	0.0100526	0.0557895	0.000319
chr1:224879742-224879761	pos_1	chr1:224879357-224879858	0.312194998360697	-135	0.000437256	0.000178933	0.102905	0	0.0182632	-0.105789	2.41e-05
chr1:22502414-22502427	neg_2	chr1:22502116-22502617	-0.34508074783944	-48	0.0183591	0.00823006	-0.0985151	0	0.960769	0.775385	NA
chr1:22502432-22502451	pos_1	chr1:22502116-22502617	0.307442818789358	-66	0.0022228	0.00304014	0.131203	0	0.796158	0.769579	7.61e-05
chr1:22507885-22507904	pos_1	chr1:22507587-22508088	0.294534412182881	-48	0.00945599	9.66881e-05	0.181488	0	0.0198947	0.305421	8.63e-07
chr1:225318119-225318136	neg_0	chr1:225317601-225318451	-0.328979334854583	65	0.0222982	-0.0319043	-0.110234	0	0.0118235	0.253118	0.15
chr1:225318152-225318169	neg_0	chr1:225317601-225318451	-0.308825671501683	32	0.0349896	-0.0470555	-0.146149	0	0.000941177	-0.0574118	0.00848
chr1:225318285-225318304	pos_1	chr1:225317601-225318451	0.297601220478585	-85	0.00290125	0.00159191	0.11902	0	0.151842	0.270474	4.64e-05
chr1:225347490-225347508	pos_0	chr1:225347239-225347740	0.296341808482858	-1	0.0179167	0.00307808	0.268346	0	0.222333	0.1955	8.53e-07
chr1:225447874-225447892	pos_0	chr1:225448142-225448643	0.287135602088349	501	-0.000633394	0.000411659	0.103352	0	0.00166667	-0.0579444	0.00021
chr1:225448379-225448398	pos_1	chr1:225448142-225448643	0.339857950852265	0	0.0306167	0.00173579	0.30668	0	0.00557895	0.0228421	5.39e-07
chr1:225448767-225448780	neg_1	chr1:225448142-225448643	-0.349764062617841	-375	0.00467291	0.00521462	-0.0831862	0	0.00938462	0.0764615	NA
chr1:225465518-225465531	neg_1	chr1:225465337-225465838	-0.394497029654855	57	0.0227704	0.00649684	-0.130622	0	0.00176923	-0.198615	NA
chr1:225465650-225465663	neg_2	chr1:225465337-225465838	-0.409972616285318	-63	0.0059212	-7.00125e-06	-0.0893126	0	0.00430769	0.0674615	NA
chr1:225465684-225465702	pos_0	chr1:225465337-225465838	0.315360895494124	-97	0.0143007	0.00023119	0.211096	0	0.164722	0.279667	4.9e-06
chr1:225465827-225465840	neg_1	chr1:225465337-225465838	-0.36888571355905	-240	0.0126767	0.00631061	-0.101175	0	0.00384615	-0.222308	NA
chr1:225681448-225681467	pos_1	chr1:225681173-225681674	0.266842855121531	-25	0.0129328	-0.00517654	0.290209	0	0.989895	0.710737	9.53e-05
chr1:225718022-225718035	neg_2	chr1:225718050-225718551	-0.348579814840184	266	-8.53835e-05	-0.000810146	-0.0841534	0	0.556385	0.173	NA
chr1:225718171-225718184	neg_2	chr1:225718050-225718551	-0.421249195330673	117	-0.00126191	0.0029561	-0.113035	0	0.470385	0.175462	NA
chr1:225718324-225718341	neg_0	chr1:225718050-225718551	-0.356808183751331	-24	0.0860103	-0.056225	-0.203942	0	0.238	0.120353	0.105
chr1:225755300-225755319	pos_1	chr1:225755277-225756152	0.319764885186616	209	0.0111663	-4.18707e-05	0.149287	0	0.151316	0.240895	2.18e-06
chr1:225755564-225755593	neg_6	chr1:225755277-225756152	-0.232869895451272	-37	0.0062736	-0.00746934	-0.102696	0	0.546103	0.516207	0.0114
chr1:225770669-225770688	pos_2	chr1:225770595-225771312	0.301028069289703	158	0.00328317	0.000182249	0.066648	0.0284716	0.864789	0.570368	2.21e-05
chr1:225770769-225770787	pos_0	chr1:225770595-225771312	0.339055801000014	59	0.0312485	0.0018701	0.210257	0.200907	0.830278	0.718167	2.44e-05
chr1:225770976-225770993	neg_0	chr1:225770595-225771312	-0.356159156195966	69	0.0638471	-0.0893223	-0.381879	0.00859796	0.901471	0.563353	0.0848
chr1:225771009-225771022	neg_2	chr1:225770595-225771312	-0.366756916873715	40	0.00481707	-0.000628008	-0.10273	0.00703334	0.0584615	0.403154	NA
chr1:225771084-225771097	neg_3	chr1:225770595-225771312	-0.333896221604842	-23	0.0139022	0.000932079	-0.0906507	0.00419209	0.0818462	0.400615	NA
chr1:225890782-225890795	neg_3	chr1:225890680-225891609	-0.474724328464131	136	0.0223251	0.00172582	-0.0936021	0	0.0518462	0.423538	NA
chr1:225890972-225890985	neg_1	chr1:225890680-225891609	-0.381774310870366	-42	0.0285268	0.00837898	-0.145555	0	0.036	0.335385	NA
chr1:225891266-225891285	pos_1	chr1:225890680-225891609	0.266937424031079	74	-0.0012403	0.000564879	0.114054	0.00645016	0.0323684	0.122316	0.000684
chr1:225891412-225891431	pos_1	chr1:225890680-225891609	0.390904571954139	-54	0.0280995	0.00235383	0.222025	0.127689	0.0957368	0.0901053	7.88e-09
chr1:226602592-226602605	neg_3	chr1:226602459-226602960	-0.327149244804262	105	0.005608	0.0052647	-0.0849163	0.00587281	0.00307692	-0.0280769	NA
chr1:226602846-226602859	neg_2	chr1:226602459-226602960	-0.364058482278974	-137	0.00779789	-0.000234164	-0.0841464	0.00725312	0.0205385	0.153462	NA
chr1:226602864-226602881	neg_0	chr1:226602459-226602960	-0.338729754191853	-155	0.0134179	-0.0255484	-0.183034	0.00860566	0.00476471	0.00782353	0.0395
chr1:226602913-226602932	pos_2	chr1:226602459-226602960	0.328056833842401	-204	-0.00177639	-2.88392e-05	0.098953	0.0263523	0.0861053	0.0938421	8.28e-05
chr1:226603182-226603201	neg_5	chr1:226602459-226602960	-0.302132701179965	-473	0.00716322	-0.00765221	-0.0861441	0.0076786	0.00215789	-0.303368	0.188
chr1:226697414-226697433	pos_1	chr1:226697200-226697701	0.292434240497664	18	0.007688	-0.00115912	0.243578	0	0.000578947	-0.00573684	2.87e-05
chr1:226720103-226720122	pos_1	chr1:226719553-226720514	0.308521475041447	142	0.0395123	0.0017423	0.287984	0	0.488105	0.547263	2.46e-05
chr1:227096673-227096686	neg_2	chr1:227096533-227097034	-0.425801040125409	98	0.00187939	0.00427738	-0.121892	0	0.00569231	-0.00530769	NA
chr1:227096809-227096826	neg_0	chr1:227096533-227097034	-0.347761695061245	-26	0.0671464	-0.0776206	-0.207916	0	0.000941177	-0.113294	0.0142
chr1:227895993-227896006	neg_1	chr1:227895837-227896338	-0.379293867795146	82	0.0434313	0.0117443	-0.0999973	0	0.00161538	-0.430538	NA
chr1:227896037-227896050	neg_2	chr1:227895837-227896338	-0.385127337990855	38	0.0535933	0.0021269	-0.162481	0	0.108077	0.234077	NA
chr1:227896070-227896083	neg_2	chr1:227895837-227896338	-0.357595988450479	5	0.0289588	0.00323626	-0.0959998	0	0.116231	0.0737692	NA
chr1:227896088-227896101	neg_1	chr1:227895837-227896338	-0.326082811269899	-1	0.0186815	0.00437386	-0.0932321	0	0.000538462	-0.203846	NA
chr1:227896216-227896234	pos_0	chr1:227895837-227896338	0.359264754054388	-129	0.0477597	9.95828e-05	0.271859	0	0.0396667	0.170611	1.01e-06
chr1:227961696-227961715	pos_4	chr1:227961619-227962120	0.281473424106421	155	-0.00105614	0.00213262	0.0744946	0	0.00557895	0.0600526	0.00198
chr1:227961936-227961955	pos_1	chr1:227961619-227962120	0.313463704803023	-67	0.00378205	-0.000376761	0.168958	0	0.0802632	0.0058421	0.000345
chr1:227962272-227962279	pos_3	chr1:227961619-227962120	0.74400906350753	-403	-0.000715885	0.00761141	0.423322	0	0.0237143	0.187	NA
chr1:227962299-227962318	pos_2	chr1:227961619-227962120	0.284509711550063	-430	-0.000896266	-0.000134368	0.081439	0	0.0246842	0.227789	0.000616
chr1:22801545-22801558	neg_2	chr1:22801684-22802185	-0.364784848370723	377	-0.000996309	0.000909695	-0.087515	0	0.002	-0.00961539	NA
chr1:22801812-22801831	pos_2	chr1:22801684-22802185	0.333872374729863	104	0.00751833	0.000740459	0.253237	0	0.999632	1.11632	0.000116
chr1:228051284-228051301	neg_0	chr1:228051053-228051554	-0.358901559144892	3	0.0797023	-0.0671705	-0.235818	0	0.00276471	0.00241176	0.00269
chr1:228051388-228051407	pos_2	chr1:228051053-228051554	0.311783905100825	-85	0.0323191	0.00223289	0.161586	0	0.000368421	-0.572737	1.58e-05
chr1:228051508-228051526	pos_0	chr1:228051053-228051554	0.261211318449722	-205	0.00353017	-0.00010962	0.179161	0	0.00222222	0.0745556	0.000238
chr1:228206054-228206072	pos_0	chr1:228205935-228206436	0.302033329719138	114	0.000901812	0.000733574	0.152543	0	5e-04	-0.354944	0.00012
chr1:228206547-228206564	neg_0	chr1:228205935-228206436	-0.306936088749813	-362	0.00293915	-0.00693682	-0.0743103	0	0.0271176	0.036	0.18
chr1:228814818-228814837	pos_1	chr1:228814743-228815244	0.275253346643761	157	0.00170204	0.000491522	0.121811	0	0.270316	0.245632	2.16e-05
chr1:228815030-228815047	neg_0	chr1:228814743-228815244	-0.287850180521848	-37	0.0299813	-0.0693685	-0.143677	0	0.0195294	-0.100176	0.135
chr1:228938321-228938339	pos_0	chr1:228937714-228938679	0.270184767116398	90	0.0101124	0.00353565	0.193654	0	0.0343889	-0.0223333	0.000102
chr1:228998219-228998236	neg_0	chr1:228997546-228998464	-0.369442215807599	-6	0.126009	-0.0596238	-0.418768	0.00446032	0.0231765	0.346176	0.253
chr1:228998371-228998389	pos_0	chr1:228997546-228998464	0.296289501249082	-158	0.00146801	0.00328732	0.12898	0.216225	0.00338889	-0.0439444	4.92e-05
chr1:229003762-229003791	neg_6	chr1:229003581-229004082	-0.20378766847373	41	0.0401629	0.00666944	-0.092149	0	0.0335517	0.131241	0.0303
chr1:229022598-229022611	neg_7	chr1:229022540-229023041	-0.515271474626262	180	0.0365571	0.017172	-0.132214	0.00887206	0.0359231	0.285769	NA
chr1:229022774-229022792	pos_0	chr1:229022540-229023041	0.361656103611055	0	0.0564496	0.00335174	0.167707	0.160684	0.0122222	0.236444	5.82e-07
chr1:229022885-229022900	neg_4	chr1:229022540-229023041	-0.427684355800815	-95	0.00131224	0.00064315	-0.0871989	0.00869358	0.0124667	0.132067	NA
chr1:229023196-229023215	pos_1	chr1:229022540-229023041	0.272461165335441	-406	0.000171369	0.000267688	0.126491	0.00939868	0.00347368	-0.0378421	8.38e-05
chr1:229023243-229023250	pos_3	chr1:229022540-229023041	0.850951456777365	-453	-0.00202921	0.000217659	0.202497	0.00281153	0.0144286	0.586429	NA
chr1:229199273-229199291	pos_0	chr1:229199436-229200404	0.270014207965497	396	-0.00018052	0.000100364	0.0817464	0	0.0283889	0.171833	4.56e-05
chr1:229200053-229200071	pos_0	chr1:229199436-229200404	0.274918514766087	83	0.00609385	0.00149548	0.0834139	0	0.00138889	-0.308722	6.71e-07
chr1:229200149-229200167	pos_0	chr1:229199436-229200404	0.285057860751222	0	0.0014189	0.00235805	0.136954	0	0.00155556	-0.0887222	0.000287
chr1:229200253-229200266	neg_1	chr1:229199436-229200404	-0.389508887969722	-100	0.0203817	0.0219033	-0.0962736	0	0.00261538	0.0583077	NA
chr1:229253291-229253308	neg_0	chr1:229253149-229253992	-0.273713240912705	92	0.00469027	-0.00698959	-0.0847446	0.00406206	0.126	0.109647	0.0251
chr1:229253387-229253404	neg_0	chr1:229253149-229253992	-0.373451314486251	0	0.0416808	-0.0555914	-0.284237	0.00996046	0.00323529	-0.00717647	0.0312
chr1:229253496-229253514	pos_0	chr1:229253149-229253992	0.314110466018835	-97	0.0185135	-0.000272211	0.208871	0.077213	0.155833	0.165333	1.12e-05
chr1:229341644-229341663	pos_4	chr1:229341209-229341710	0.341131013295433	-185	0.0787016	0.00228421	0.210547	0.203007	0.0175263	0.176632	1.66e-05
chr1:229406925-229406944	pos_1	chr1:229406747-229407248	0.349316694726535	54	0.0193284	0.00113828	0.460674	0	0.0242105	0.227421	5.23e-06
chr1:229407419-229407436	neg_0	chr1:229406747-229407248	-0.268239232940249	408	0.0185066	-0.00610711	-0.0942189	0	0.000529412	-0.373176	0.136
chr1:229861766-229861784	pos_0	chr1:229861988-229862489	0.256777224814727	455	0.000184295	0.000141849	0.0979576	0	0.0249444	0.2	0.000187
chr1:229862265-229862284	pos_1	chr1:229861988-229862489	0.267355259350397	-27	0.0138034	0.000253263	0.166245	0	0.007	-0.27	1.47e-05
chr1:230112629-230112648	pos_1	chr1:230112318-230112819	0.326765865186913	-61	0.0042233	-1.22911e-05	0.29488	0	0.113579	0.358316	3.2e-05
chr1:230572130-230572147	neg_0	chr1:230572042-230573558	-0.337460311152438	146	0.0307775	-0.0134828	-0.0810942	0	0.0662941	0.254588	0.45
chr1:230572304-230572323	pos_1	chr1:230572042-230573558	0.345221497421398	-12	0.0305342	-0.00107801	0.162157	0	0.00226316	0.0454211	1.63e-06
chr1:230573035-230573052	neg_0	chr1:230572042-230573558	-0.300306272453742	-134	0.024542	-0.0277074	-0.161653	0	0.323059	0.222	0.0377
chr1:230611093-230611106	neg_2	chr1:230611450-230611951	-0.385771257432811	595	0.00496942	0.00289671	-0.0853612	0	0.0608462	0.268769	NA
chr1:230611688-230611707	pos_1	chr1:230611450-230611951	0.379015897307557	0	0.0688702	0.000154938	0.321477	0	0.0142632	0.138737	3.45e-07
chr1:230689530-230689543	neg_2	chr1:230689331-230689832	-0.414860039635403	39	-0.00117017	0.0129436	-0.135372	0	0.00484615	0.193462	NA
chr1:230689559-230689578	pos_1	chr1:230689331-230689832	0.305990797913422	4	-0.000301998	0.00148728	0.191642	0	0.00315789	-0.649895	2.16e-05
chr1:230690159-230690176	neg_0	chr1:230689331-230689832	-0.313006417026862	79	0.0774531	-0.0689101	-0.166365	0	0.232824	0.127412	0.194
chr1:230798186-230798205	pos_4	chr1:230797835-230798336	0.334753804711046	-101	0.0417771	0.0027099	0.329812	0	0.800947	0.783789	5.73e-05
chr1:230858973-230858992	pos_1	chr1:230859147-230859648	0.317366938533152	406	0.00187058	-0.000484027	0.145332	0	0.656684	0.491211	7.06e-05
chr1:230859235-230859254	pos_2	chr1:230859147-230859648	0.358508810790117	144	0.0169365	0.000421474	0.162178	0	0.00452632	-0.273053	8.95e-06
chr1:230859431-230859450	pos_2	chr1:230859147-230859648	0.324298406633459	-34	0.0424106	-0.00171271	0.178767	0	0.00115789	-0.155684	3.64e-05
chr1:230859523-230859541	pos_0	chr1:230859147-230859648	0.346917113670421	-126	0.0072839	0.00292909	0.104861	0	0.0105	0.124778	0.000129
chr1:231850888-231850906	pos_0	chr1:231850744-231851245	0.350298388903327	89	0.0821018	0.00391701	0.200008	0	0.414	0.440722	6.1e-07
chr1:231850984-231850997	neg_3	chr1:231850744-231851245	-0.347396519129398	0	0.0258643	0.00537609	-0.0786478	0	0.08	0.127615	NA
chr1:231923956-231923975	pos_1	chr1:231924057-231924558	0.2911317451519	333	-0.000182199	-5.32364e-06	0.0770605	0	0.371105	0.155211	0.000418
chr1:231924178-231924191	neg_2	chr1:231924057-231924558	-0.367802375188798	117	0.00178307	-0.000864946	-0.159117	0	0.087	0.314769	NA
chr1:231924312-231924330	pos_0	chr1:231924057-231924558	0.328358055290012	-5	0.0664886	0.00312995	0.302202	0	0.0632778	0.384167	2.01e-06
chr1:231990476-231990495	neg_5	chr1:231990269-231991706	-0.300155046272761	25	0.0121047	-0.0265824	-0.108225	0	0.00710526	0.0536842	0.0154
chr1:231991428-231991441	neg_2	chr1:231990269-231991706	-0.404028529691653	15	0.00954537	-0.00306312	-0.162323	0.00991968	0.967692	0.679538	NA
chr1:231991453-231991470	neg_0	chr1:231990269-231991706	-0.357343760483718	0	0.131472	-0.0710117	-0.104985	0.013254	0.751529	0.653059	0.0537
chr1:231991488-231991506	pos_0	chr1:231990269-231991706	0.313785899190155	-33	0.0438557	-0.00473131	0.178805	0.105258	0.0868333	0.288222	5.33e-05
chr1:232036676-232036694	pos_0	chr1:232036469-232036970	0.270826065415552	26	0.00219741	0.000351091	0.173026	0	0.611778	0.544667	0.000526
chr1:23215510-23215527	neg_0	chr1:23215260-23216116	-0.296477062151432	0	0.0462819	-0.0754145	-0.178929	0	0.00911765	0.182706	0.00114
chr1:232218942-232218961	pos_2	chr1:232218815-232219316	0.295732089061149	105	0.00427839	-0.00232178	0.15664	0.0767055	0.000263158	-0.285474	0.000274
chr1:232218980-232218998	pos_0	chr1:232218815-232219316	0.255679643522835	68	0.0227107	0.000978152	0.0921671	0.0915851	0.00494444	0.241278	3.92e-05
chr1:232219002-232219021	pos_2	chr1:232218815-232219316	0.301418461595482	45	0.00616492	-0.00463287	0.172527	0.0804322	0.00473684	0.0753158	9.7e-05
chr1:232256142-232256160	pos_0	chr1:232255926-232256427	0.343278488204726	17	0.0606072	-0.0072391	0.176837	0.118487	0.00688889	0.196778	2.36e-06
chr1:232348843-232348861	pos_0	chr1:232348636-232349137	0.334365454584189	26	0.0148622	0.00010501	0.295702	0	0.00305556	0.181111	5.19e-05
chr1:232438587-232438604	neg_0	chr1:232438413-232438914	-0.323460840844784	60	0.0189878	-0.0134585	-0.0755126	0	0.0190588	0.311059	0.0598
chr1:232438610-232438629	pos_1	chr1:232438413-232438914	0.271823814181024	35	0.0304476	-0.00177661	0.0653061	0	0.00610526	0.168211	9.78e-06
chr1:232438669-232438688	pos_1	chr1:232438413-232438914	0.262265100053629	-6	0.0140463	0.00209091	0.133887	0	0.00194737	-0.110526	2.04e-05
chr1:232438850-232438869	pos_4	chr1:232438413-232438914	0.283750043987189	-187	-7.45783e-05	0.00143974	0.0764027	0	0.00126316	-0.0373684	0.00314
chr1:232984847-232984865	pos_0	chr1:232984534-232985035	0.34574611167135	-63	0.0581712	0.00709746	0.277114	0	0.00105556	-0.222778	5.43e-07
chr1:233006585-233006603	pos_0	chr1:233006592-233007093	0.308268467099275	240	0.00357166	0.006058	0.138442	0	0.0254444	0.275222	2.48e-05
chr1:233006688-233006706	pos_0	chr1:233006592-233007093	0.30952139948964	137	0.00477975	0.0012927	0.212993	0	0.001	-0.0320556	6.96e-07
chr1:233006810-233006827	neg_0	chr1:233006592-233007093	-0.355328680812179	16	0.0684752	-0.0776282	-0.273186	0	0.00164706	0.0706471	0.0815
chr1:233253838-233253855	neg_0	chr1:233253665-233254166	-0.28995333247976	61	0.0296445	-0.0475132	-0.116633	0	0.273824	0.194176	0.0431
chr1:233253911-233253929	pos_0	chr1:233253665-233254166	0.318002110513437	0	0.0789146	0.0142986	0.358098	0	0.00488889	0.123111	7.42e-06
chr1:233254118-233254137	pos_4	chr1:233253665-233254166	0.256965791127862	-203	-0.000893773	-0.000338711	0.10239	0	0.0344211	0.324789	0.00532
chr1:233509796-233509814	pos_0	chr1:233509488-233509989	0.335896805147774	-58	0.0670322	0.00681482	0.29541	0	0.00238889	-0.0769444	2.06e-05
chr1:233510060-233510078	pos_0	chr1:233509488-233509989	0.343257673218218	-322	0.00162906	0.00296443	0.146038	0	0.0171111	0.252278	7.83e-06
chr1:233523010-233523029	pos_2	chr1:233522972-233523473	0.302816322908032	194	0.00146098	0.00593523	0.125766	0	0.0443684	0.376842	4.48e-05
chr1:233523077-233523096	pos_2	chr1:233522972-233523473	0.284704767683904	127	-0.000551733	0.000876904	0.24988	0	0.215842	0.00673683	1.1e-05
chr1:233523156-233523175	pos_1	chr1:233522972-233523473	0.340213432936915	48	0.00917499	-0.00282782	0.186621	0	0.000842105	-0.148211	2.56e-05
chr1:233523202-233523219	neg_0	chr1:233522972-233523473	-0.287602688586643	4	0.0393166	-0.0698916	-0.07174	0	0.00223529	-0.0947059	0.000488
chr1:233523260-233523273	neg_2	chr1:233522972-233523473	-0.411769146656466	-38	0.012253	-0.00280342	-0.123509	0	0.00546154	0.236385	NA
chr1:233707084-233707103	pos_1	chr1:233707135-233708407	0.27585300098621	283	2.33641e-06	0.000725025	0.0758071	0	0.125421	0.211158	0.00252
chr1:233707508-233707527	pos_1	chr1:233707135-233708407	0.264968490384061	-123	0.00122096	-2.01558e-05	0.0727121	0.0269514	0.00184211	-0.394737	0.000568
chr1:233707606-233707613	pos_3	chr1:233707135-233708407	0.75929379863393	178	-0.00162849	0.0028756	0.237322	0.00798645	0.996429	0.858286	NA
chr1:233707745-233707764	pos_2	chr1:233707135-233708407	0.285167851928674	27	0.011611	0.00206769	0.128013	0.0127192	0.00163158	-0.317368	2.11e-06
chr1:233707825-233707832	pos_3	chr1:233707135-233708407	0.838901554394028	-35	0.00483891	0.0181046	0.424491	0.0036742	0.000142857	-1.259	NA
chr1:233708254-233708271	neg_0	chr1:233707135-233708407	-0.316369908850362	-98	0.0228069	-0.0174083	-0.0912301	0.00887843	0.0664118	0.340294	0.00152
chr1:23394956-23394975	pos_1	chr1:23394682-23395579	0.307177588303832	-24	0.000282304	0.000307886	0.137573	0	0.193474	0.495053	2.71e-05
chr1:23395061-23395078	neg_0	chr1:23394682-23395579	-0.365536965577659	-129	0.0238706	-0.0291084	-0.323515	0	0.324471	0.335706	0.0184
chr1:234000693-234000710	neg_0	chr1:234000507-234001008	-0.354338458382815	48	0.0673803	-0.0776583	-0.132776	0	0.821588	0.644941	0.0159
chr1:234000762-234000780	pos_0	chr1:234000507-234001008	0.275059482697106	-5	0.0265906	-0.000378433	0.135171	0	0.00416667	0.140444	9.91e-05
chr1:234188626-234188644	pos_0	chr1:234188409-234188910	0.321832217175776	16	0.0142668	0.000952952	0.209322	0	0.0367778	-0.211889	4.51e-05
chr1:234281709-234281716	pos_3	chr1:234281818-234282319	0.620816220608907	353	-0.000778645	5.16857e-05	0.139559	0	0.0157143	0.535143	NA
chr1:234281880-234281897	neg_0	chr1:234281818-234282319	-0.347765052328599	172	0.0506994	-0.0430336	-0.0797586	0	0.0231176	0.337412	0.0586
chr1:234282068-234282086	pos_0	chr1:234281818-234282319	0.32929481701877	0	0.0289978	-0.00409079	0.155523	0	0.0376111	0.280556	1.62e-05
chr1:234282128-234282135	pos_3	chr1:234281818-234282319	0.699694705449835	-60	0.00299092	0.000209825	0.211801	0	0.00171429	0.155286	NA
chr1:234573151-234573169	pos_0	chr1:234572886-234573387	0.314659368916191	-15	0.0214544	0.00570834	0.226996	0.0245422	0.0271667	0.398556	4.54e-05
chr1:234662287-234662306	pos_2	chr1:234662062-234662563	0.342522352953657	7	0.0746561	-0.00102905	0.327126	0	0.00363158	-0.0107368	1.96e-06
chr1:23466270-23466277	pos_3	chr1:23466415-23466916	0.627911690886436	389	-7.23271e-06	0.00098862	0.148325	0	0.00485714	-0.0808571	NA
chr1:23466659-23466678	pos_2	chr1:23466415-23466916	0.328249316711766	0	0.0187957	0.00120404	0.179312	0	0.999895	1.09547	0.000106
chr1:23466706-23466721	neg_4	chr1:23466415-23466916	-0.493487527382137	-41	0.0762792	0.00396985	-0.289498	0	0.9242	0.560933	NA
chr1:234689432-234689445	neg_3	chr1:234689142-234689643	-0.344812061681457	-40	0.0527918	-0.023907	-0.0767404	0	0.0322308	0.0897692	NA
chr1:234689910-234689928	pos_0	chr1:234689142-234689643	0.264588943942098	-518	-0.00106259	8.60724e-05	0.0581453	0	0.0632778	0.0470556	0.00107
chr1:234717150-234717169	pos_2	chr1:234716907-234717408	0.332701467422634	0	0.0223166	-0.000635003	0.144649	0	0.00221053	0.0366316	5.53e-06
chr1:234726746-234726759	neg_1	chr1:234726397-234726898	-0.374688237719131	-99	0.00312643	0.00518388	-0.0793366	0	0.00946154	-0.0346923	NA
chr1:234744022-234744035	neg_2	chr1:234743725-234744469	-0.347867119068454	-47	-0.000299989	0.000971216	-0.0970053	0	0.001	0.0405385	NA
chr1:234744232-234744250	pos_0	chr1:234743725-234744469	0.275857639683365	-14	0.000871109	0.00155977	0.100682	0	0.985944	0.690333	0.000198
chr1:234862625-234862632	pos_3	chr1:234862751-234863252	0.678561368331603	370	-0.00253452	0.000232135	0.13821	0	0.001	0.0441428	NA
chr1:234862804-234862822	pos_0	chr1:234862751-234863252	0.318708561488398	180	0.0284437	0.00272324	0.165094	0	0.00333333	-0.110444	2e-05
chr1:234862881-234862894	neg_1	chr1:234862751-234863252	-0.39376445214846	108	0.0307797	0.00654538	-0.084257	0	0.000923077	-0.111462	NA
chr1:234863311-234863329	pos_0	chr1:234862751-234863252	0.265584780060856	-310	-0.00235286	-0.000379695	0.117148	0	0.00744444	0.194278	0.000766
chr1:234911256-234911273	neg_0	chr1:234911089-234911590	-0.320026337088589	67	0.0300812	-0.0429223	-0.25182	0.00946568	0.0115882	0.0914118	0.217
chr1:234911311-234911328	neg_0	chr1:234911089-234911590	-0.327574183283423	12	0.0461561	-0.0696656	-0.276504	0.011261	0.262706	0.124765	0.029
chr1:234911378-234911396	pos_0	chr1:234911089-234911590	0.304323254163505	-39	0.00191487	0.00141966	0.0829527	0.192165	0.0491667	-0.231722	1.7e-05
chr1:234984061-234984078	neg_0	chr1:234984350-234984851	-0.328582350724887	523	0.0258364	-0.0141545	-0.110004	0.00532643	0.00129412	0.0814118	0.00904
chr1:234984156-234984174	pos_0	chr1:234984350-234984851	0.284396287961775	427	0.00648737	-0.000316338	0.0868123	0.018215	0.00477778	0.232222	0.000657
chr1:234984436-234984454	pos_0	chr1:234984350-234984851	0.270135835483186	147	0.00464853	-0.000405894	0.0817197	0.0207283	0.973667	0.783444	0.000194
chr1:234984556-234984585	neg_6	chr1:234984350-234984851	-0.24661035557168	16	0.0300911	-0.00145162	-0.0793957	0.00980421	0.522552	0.411759	0.0121
chr1:234984600-234984607	pos_3	chr1:234984350-234984851	0.719872693029618	0	0.0145408	0.0148163	0.213117	0.0106861	0.0227143	0.337857	NA
chr1:234984628-234984647	pos_1	chr1:234984350-234984851	0.263553057113001	-28	0.00686422	-0.0002142	0.0976165	0.0174454	0.438	0.337947	2.41e-05
chr1:235090577-235090596	pos_2	chr1:235090284-235090785	0.359086884765875	-43	0.00921718	0.00101609	0.216183	0	0.552789	0.563737	1.52e-05
chr1:235090878-235090897	pos_1	chr1:235090284-235090785	0.292564411845477	-344	-0.00237297	2.60002e-05	0.109606	0	0.180263	0.248947	5.44e-05
chr1:235314553-235314571	pos_0	chr1:235314277-235314778	0.275336899503044	-26	0.00619379	-0.00144614	0.209141	0	0.870444	0.645222	0.00047
chr1:23598360-23598379	pos_1	chr1:23598466-23598967	0.327632313079572	338	0.00458347	0.000691997	0.181756	0.0941509	0.548684	0.503053	1.92e-05
chr1:23598641-23598660	pos_1	chr1:23598466-23598967	0.296197647344373	57	-0.000422388	0.00135397	0.319812	0.0338238	1	0.999632	5.16e-05
chr1:23598855-23598868	neg_1	chr1:23598466-23598967	-0.382330386511453	-139	0.0421508	0.0213177	-0.151648	0.00846966	0.660462	0.319538	NA
chr1:23598935-23598948	neg_3	chr1:23598466-23598967	-0.43060249716296	-219	0.0144583	0.0037331	-0.0787424	0.00692213	0.489846	0.357692	NA
chr1:236058364-236058382	pos_0	chr1:236057701-236058994	0.326235948421079	53	0.0209007	0.00470126	0.32037	0.0385418	0.337333	0.596944	0.000177
chr1:236058387-236058400	neg_1	chr1:236057701-236058994	-0.376822392290751	35	0.0568735	0.0245598	-0.184529	0.0119042	0.00453846	0.215692	NA
chr1:236058450-236058469	neg_5	chr1:236057701-236058994	-0.334836375266666	-16	0.0752346	-0.0386875	-0.326228	0.00961725	0.922053	0.832053	0.0779
chr1:236066595-236066614	pos_1	chr1:236066440-236066941	0.272487023817148	77	0.00426409	-0.00208108	0.118915	0	0.0115789	0.190842	1.08e-05
chr1:236066649-236066678	neg_6	chr1:236066440-236066941	-0.235367275894232	13	0.00854866	-0.00277179	-0.0739843	0	0.00744828	0.0197931	0.0619
chr1:236066733-236066751	pos_0	chr1:236066440-236066941	0.281210361078489	-43	-0.000454162	0.000397523	0.0682305	0	0.00405556	-0.247389	0.000679
chr1:236066814-236066833	pos_1	chr1:236066440-236066941	0.290811672816292	-124	0.00976412	-0.000544068	0.25132	0	0.000368421	-0.280474	1.62e-05
chr1:236099788-236099801	neg_1	chr1:236099579-236100441	-0.373659743258682	29	0.0416562	0.00752315	-0.0900876	0.0116644	0.00292308	-0.373077	NA
chr1:236099935-236099953	pos_0	chr1:236099579-236100441	0.317348919750411	-106	0.00619131	0.00443061	0.233058	0.0486797	0.0346111	0.131778	0.000233
chr1:236128895-236128908	neg_1	chr1:236128678-236129179	-0.435440961335454	21	0.0271832	0.0232223	-0.145547	0	0.0126154	0.285846	NA
chr1:236129003-236129022	pos_1	chr1:236128678-236129179	0.36073532259055	-75	0.0133463	0.000744685	0.307495	0	0.0148947	0.136368	5.23e-07
chr1:236129561-236129579	pos_0	chr1:236129256-236129757	0.297721684264859	-55	0.0728517	0.00153655	0.221531	0	0.650389	0.602611	1.48e-07
chr1:236498963-236498981	pos_0	chr1:236498997-236499498	0.271822978904161	267	0.000526952	0.000216156	0.0872595	0	0.327444	0.476333	8.84e-05
chr1:236499201-236499214	neg_1	chr1:236498997-236499498	-0.371457956902965	34	0.0613468	-0.00661947	-0.143095	0	0.00323077	0.0665385	NA
chr1:236499218-236499235	neg_0	chr1:236498997-236499498	-0.340556405966089	13	0.0917938	-0.0683087	-0.349289	0	0.00152941	-0.361412	0.125
chr1:236499390-236499408	pos_0	chr1:236498997-236499498	0.272957617366239	-143	-0.00167029	0.000134561	0.0906194	0	0.00722222	0.074	0.00368
chr1:238465505-238465518	neg_2	chr1:238465389-238465890	-0.365576555502959	122	0.00133192	0.00504472	-0.0955065	0.0105975	0.0162308	-0.140385	NA
chr1:238465548-238465567	pos_1	chr1:238465389-238465890	0.292114653405427	73	0.0063557	-0.00594757	0.0824323	0.010212	0.00489474	0.133316	0.000103
chr1:238465604-238465621	neg_0	chr1:238465389-238465890	-0.364830699553795	19	0.137154	-0.0913126	-0.456226	0.00729196	0.0860588	0.0617647	0.0238
chr1:238465651-238465669	pos_0	chr1:238465389-238465890	0.26963144886264	-12	0.0330153	-0.00282231	0.153345	0.107224	0.00955556	0.2205	8.41e-05
chr1:239184805-239184823	pos_0	chr1:239184552-239185053	0.298140343558945	-3	0.00933847	-0.000679016	0.0980869	0	0.00338889	-0.0466111	0.00039
chr1:239184882-239184895	neg_2	chr1:239184552-239185053	-0.391220493562232	-80	0.0184548	0.000541357	-0.152038	0	0.167692	0.39	NA
chr1:239184917-239184935	pos_0	chr1:239184552-239185053	0.296353874214948	-115	0.00235063	0.000347492	0.123155	0	0.834167	0.346056	0.000568
chr1:239185390-239185408	pos_0	chr1:239184552-239185053	0.282115602593206	-588	0.00282112	0.000319325	0.121744	0	0.992333	0.451833	2.37e-05
chr1:240267465-240267483	pos_0	chr1:240267185-240267686	0.324637648803697	-30	0.00623979	-0.00370064	0.296095	0	0.0174444	0.0475556	0.000435
chr1:240729949-240729962	neg_2	chr1:240729856-240730357	-0.394926505504155	145	-0.00292057	-0.000974582	-0.108101	0.00677691	0.0109231	0.179692	NA
chr1:240730160-240730178	pos_0	chr1:240729856-240730357	0.32302622111201	-54	0.0459347	0.00670626	0.211628	0.159069	0.000944444	-0.417389	7.44e-07
chr1:240730343-240730362	pos_1	chr1:240729856-240730357	0.343149326745833	-237	-0.000905085	0.0003528	0.187947	0.0155948	0.0162632	-0.00526316	3.69e-05
chr1:241181211-241181229	pos_0	chr1:241181384-241181885	0.256017803642708	406	-0.000438643	-0.000420137	0.120007	0	0.0321667	0.185944	0.000821
chr1:241181556-241181569	neg_3	chr1:241181384-241181885	-0.38341679498923	66	0.0493916	-0.037235	-0.0830227	0.00578399	0.00361538	0.129077	NA
chr1:241181587-241181606	neg_5	chr1:241181384-241181885	-0.323523023498276	29	0.0673708	-0.137478	-0.237559	0.00790331	0.00221053	0.0348947	0.107
chr1:241181687-241181705	pos_0	chr1:241181384-241181885	0.338144703503523	-53	0.0229567	0.00400623	0.289345	0.206575	0.0045	-0.0202778	2.81e-06
chr1:241181766-241181773	pos_3	chr1:241181384-241181885	0.79295604696971	-132	0.00124306	0.0147215	0.444789	0.0173401	0.280571	0.439571	NA
chr1:241181920-241181933	neg_2	chr1:241181384-241181885	-0.436435699573555	-286	-0.00158516	0.000268184	-0.214642	0.0107068	0.0158462	0.242077	NA
chr1:241784933-241784952	pos_1	chr1:241785121-241785622	0.268429982787475	420	-0.000162295	0.000196815	0.0635954	0	0.00257895	-0.288105	4.37e-05
chr1:241785441-241785460	pos_1	chr1:241785121-241785622	0.323420786019634	-70	0.00860901	0.0117579	0.0899706	0	0.0153158	0.122105	6.2e-05
chr1:24188967-24188984	neg_0	chr1:24188728-24189229	-0.292145845831327	0	0.0837845	-0.0575986	-0.103048	0.013171	0.0181765	-0.216176	0.188
chr1:24189290-24189308	pos_0	chr1:24188728-24189229	0.266546766714674	-312	0.000258105	-0.000180675	0.0883519	0.010818	0.649111	0.263667	0.000386
chr1:24190562-24190581	pos_4	chr1:24190879-24191380	0.291729619482117	549	-0.000695223	-3.58569e-05	0.0928562	0	0.00194737	-0.0838947	0.00254
chr1:24191567-24191580	neg_1	chr1:24190879-24191380	-0.361891820885	-438	0.0102199	0.00147774	-0.0854733	0	0.00130769	-0.00484615	NA
chr1:241998648-241998655	pos_3	chr1:241998889-241999390	0.669368398903519	-72	0.000835281	0.00582995	0.173314	0	0.00171429	0.0475714	NA
chr1:241999240-241999259	pos_1	chr1:241998889-241999390	0.328812978892389	-101	0.0163886	-0.00126245	0.118633	0	0.131	0.406158	1.02e-05
chr1:241999260-241999277	neg_0	chr1:241998889-241999390	-0.303092637681066	-121	0.0300855	-0.0168396	-0.148919	0	0.168353	0.326588	0.0427
chr1:242350359-242350372	neg_3	chr1:242350390-242350891	-0.397870269452895	269	0.0271652	-1.46398e-05	-0.0781962	0	0.00815385	-0.218231	NA
chr1:242350659-242350678	pos_4	chr1:242350390-242350891	0.274902385007241	-19	0.00470846	0.000557423	0.198001	0	0.00657895	-0.165632	0.000652
chr1:242622895-242622908	neg_2	chr1:242623084-242623585	-0.440706762333827	427	0.00579411	0.000675701	-0.141917	0	0.000461538	-0.248462	NA
chr1:242623020-242623039	pos_1	chr1:242623084-242623585	0.275139235975369	296	4.96106e-05	-0.000564544	0.0541085	0	0.00163158	-0.0372631	5.99e-06
chr1:242623261-242623279	pos_0	chr1:242623084-242623585	0.277908232110782	56	0.0180047	-0.000676953	0.255974	0	0.216889	0.213833	1.38e-05
chr1:242623353-242623366	neg_1	chr1:242623084-242623585	-0.320562085191588	-19	0.0688116	0.0115744	-0.0859798	0	0.000692308	-0.11	NA
chr1:242648541-242648554	neg_1	chr1:242648278-242649090	-0.327917999827583	-13	0.0392948	-0.00236141	-0.0892966	0	0.000153846	-0.454923	NA
chr1:242648732-242648750	pos_0	chr1:242648278-242649090	0.283153222283739	90	0.00320739	-0.0028011	0.224928	0	0.539111	0.476833	0.00018
chr1:243316507-243316526	pos_1	chr1:243316304-243316805	0.28206621164938	29	0.0208527	0.000615641	0.218393	0.00856649	0.00357895	0.0664737	1.27e-05
chr1:243316596-243316615	pos_1	chr1:243316304-243316805	0.313042935172913	-42	0.00858736	0.000775723	0.233473	0.0132802	0.864211	0.669263	1.93e-05
chr1:243488682-243488700	pos_0	chr1:243488431-243489233	0.342352282275118	-1	0.00911201	0.00382553	0.313897	0	0.382667	0.541722	0.00011
chr1:243658805-243658818	neg_1	chr1:243658604-243659105	-0.36763816863272	37	0.0427734	0.0189106	-0.0871588	0	0.0888462	0.168077	NA
chr1:243658841-243658860	pos_1	chr1:243658604-243659105	0.336551170586147	0	0.0119588	0.00402789	0.19184	0	0.0487895	0.212632	9.71e-06
chr1:243659038-243659057	pos_2	chr1:243658604-243659105	0.2758708160203	-184	0.00164674	0.000329783	0.0846405	0	0.00278947	0.0317895	3.37e-05
chr1:243713673-243713691	pos_0	chr1:243713314-243714103	0.300944034327954	-109	0.0102834	-0.00185708	0.288454	0	1	1.17189	4.23e-05
chr1:243962703-243962716	neg_1	chr1:243962484-243962985	-0.382204541232891	19	0.0611079	0.0557183	-0.158998	0.0172036	0.00115385	-0.092	NA
chr1:244053973-244053991	pos_0	chr1:244053703-244054669	0.374342712175391	-20	0.0443495	0.00337843	0.210846	0.146546	1	1.14761	3.73e-07
chr1:244053994-244054012	pos_0	chr1:244053703-244054669	0.314487162489999	-41	0.00353724	0.00282216	0.187292	0.0237192	0.999889	1.05539	0.0031
chr1:244054345-244054362	neg_0	chr1:244053703-244054669	-0.321294126901672	57	0.0397147	-0.0368527	-0.177064	0.0117966	0.999588	0.918471	0.0496
chr1:244054452-244054470	pos_0	chr1:244053703-244054669	0.316961570289523	-34	0.0346262	0.000693129	0.21983	0.0823883	0.999889	0.981556	5.24e-05
chr1:244900427-244900444	neg_0	chr1:244900205-244900706	-0.357723392667318	12	0.0896296	-0.0794853	-0.369588	0.0148925	0.0531765	0.188059	0.003
chr1:245175156-245175173	neg_0	chr1:245174926-245175427	-0.329731661897786	4	0.105782	-0.0773118	-0.294747	0.0169859	0.932176	0.556059	0.0614
chr1:245175196-245175225	neg_6	chr1:245174926-245175427	-0.216686001899812	-20	0.0368068	-0.00635443	-0.0628908	0.0128604	0.557138	0.338103	0.00974
chr1:245201530-245201548	pos_0	chr1:245200887-245201682	0.297873205831424	-99	-0.00177499	0.000299755	0.173455	0.0211782	0.648111	0.572667	0.000194
chr1:245202016-245202029	neg_1	chr1:245201769-245202270	-0.3822859051118	0	0.0451674	0.0110927	-0.194252	0.0150628	0.947462	0.639615	NA
chr1:245202070-245202087	neg_0	chr1:245201769-245202270	-0.328543577384691	-51	0.084974	-0.0751808	-0.156477	0.0120302	0.938588	0.774294	0.225
chr1:245216993-245217011	pos_0	chr1:245216749-245217250	0.325542484730082	0	0.0198836	0.00421222	0.177632	0	0.00427778	-0.229889	6.46e-05
chr1:245234833-245234852	pos_1	chr1:245234302-245235232	0.321583358148634	130	0.0109916	0.00135827	0.14871	0.09724	0.405	0.491316	0.000126
chr1:245393786-245393805	pos_4	chr1:245393644-245394145	0.27692782463655	90	0.00223719	-0.000367074	0.0977807	0	0.00384211	-0.135947	0.000553
chr1:245393885-245393902	neg_0	chr1:245393644-245394145	-0.330366915765401	0	0.0589244	-0.0575855	-0.239788	0	0.0667647	0.203059	0.269
chr1:245403871-245403889	pos_0	chr1:245403414-245404656	0.285073332979082	155	0.00185818	-0.000678321	0.0839219	0	0.204333	0.0981667	0.00103
chr1:245403984-245404001	neg_0	chr1:245403414-245404656	-0.308234415343501	43	0.0501486	-0.07501	-0.26084	0	0.340235	0.311059	0.178
chr1:245404060-245404079	pos_1	chr1:245403414-245404656	0.290416678212682	-17	0.017131	0.000872323	0.0748614	0	0.000526316	-0.103737	3.46e-05
chr1:245428596-245428615	pos_4	chr1:245428505-245429343	0.280584237691686	141	-0.00231921	0.000420003	0.152086	0.0270846	0.0168947	0.220684	0.000781
chr1:245428729-245428748	pos_2	chr1:245428505-245429343	0.299488646070856	8	0.0240788	-0.00370136	0.208279	0.0493304	0.990474	0.709526	0.000174
chr1:245428786-245428803	neg_0	chr1:245428505-245429343	-0.360301819191037	-31	0.125551	-0.049723	-0.300679	0.0138601	0.918706	0.739176	0.0883
chr1:24588718-24588737	pos_1	chr1:24588577-24589078	0.28279511357271	91	0.0196599	0.000700373	0.16742	0	0.225158	0.473474	5.19e-05
chr1:24588812-24588841	neg_6	chr1:24588577-24589078	-0.207862650306741	0	0.0517156	0.0026905	-0.148221	0	0.0227241	0.100517	0.0182
chr1:24588890-24588909	pos_2	chr1:24588577-24589078	0.289092781678385	-63	0.0221072	0.00194758	0.160821	0	0.0144737	-0.0389474	9.05e-05
chr1:246253351-246253368	neg_0	chr1:246253188-246253689	-0.281250561549713	71	0.0289032	-0.0543601	-0.123973	0.00850963	0.110941	-0.050353	0.155
chr1:246253404-246253421	neg_0	chr1:246253188-246253689	-0.347603352878893	18	0.059075	-0.0611757	-0.291977	0.0133163	0.682294	0.364471	0.0758
chr1:246308696-246308713	neg_0	chr1:246308400-246308901	-0.3621767926573	-46	0.0254105	-0.0589071	-0.198322	0.0170912	0.996118	0.723529	0.00126
chr1:246308884-246308891	pos_3	chr1:246308400-246308901	0.785134601663308	-234	-0.000160601	0.001459	0.227774	0.011486	0.00314286	-0.103429	NA
chr1:246726202-246726220	pos_0	chr1:246726172-246726673	0.254647025356145	203	-0.00352924	5.31607e-05	0.0622516	0	0.00461111	0.0396111	0.00404
chr1:246727010-246727029	pos_1	chr1:246726922-246727423	0.273504638391367	144	0.00217454	-0.000861017	0.0803394	0	0.229842	0.272316	0.000213
chr1:246727031-246727050	pos_4	chr1:246726172-246726673	0.284064496985416	123	0.0174326	0.00126569	0.186515	0	0.558421	0.678105	1e-04
chr1:246727079-246727098	pos_2	chr1:246726922-246727423	0.273742098419765	75	0.00407582	-0.000162639	0.0717368	0	0.0451579	0.191895	5.15e-06
chr1:246727204-246727217	neg_1	chr1:246726922-246727423	-0.386831123238262	-32	0.021727	0.00376481	-0.135964	0	0.0137692	-0.00992307	NA
chr1:246727232-246727249	neg_0	chr1:246726922-246727423	-0.334301171680881	-60	0.0511281	-0.0361997	-0.20634	0	0.00594118	0.0460588	0.0214
chr1:248791255-248791268	neg_1	chr1:248791001-248791502	-0.351565174989897	-4	0.0734527	0.0236915	-0.178131	0	0.00515385	-0.412077	NA
chr1:248791359-248791376	neg_0	chr1:248791001-248791502	-0.303176164370755	-108	0.024238	-0.0479723	-0.153397	0	0.00670588	0.0937647	0.0144
chr1:24959187-24959205	pos_0	chr1:24959481-24959982	0.295637108602001	527	-0.00124973	0.00043116	0.0985523	0	0.954889	0.910667	0.000799
chr1:24959262-24959281	pos_1	chr1:24959481-24959982	0.309815626793651	451	-0.000909946	0.000359143	0.0984657	0	0.983474	0.810421	1.63e-05
chr1:24959609-24959627	pos_0	chr1:24959481-24959982	0.324786310098868	105	0.0101745	0.00256082	0.242813	0	0.0161667	0.361833	4.08e-06
chr1:24959710-24959717	pos_3	chr1:24959481-24959982	0.654619490127159	15	0.00601287	0.0032895	0.131391	0	0.114143	0.328143	NA
chr1:24960121-24960134	neg_1	chr1:24959481-24959982	-0.413881895298784	-390	0.0291645	4.36581e-05	-0.145804	0	0.00215385	-0.144154	NA
chr1:25018236-25018249	neg_1	chr1:25018117-25018618	-0.368713812799864	119	0.0287621	0.0245222	-0.170587	0.00517484	0.00361538	0.0447692	NA
chr1:25018315-25018328	neg_1	chr1:25018117-25018618	-0.338784480471615	40	-0.000936777	0.00253292	-0.0575757	0.00778692	0.00453846	-0.0712308	NA
chr1:25018399-25018412	neg_2	chr1:25018117-25018618	-0.404517885860636	-32	0.000674962	0.00726869	-0.231627	0.00767445	0.929308	0.494923	NA
chr1:25018440-25018459	pos_1	chr1:25018117-25018618	0.320152222300887	-73	0.00228555	-0.00145575	0.147525	0.0456571	0.0236316	-0.139526	4.56e-06
chr1:25018538-25018555	neg_0	chr1:25018117-25018618	-0.360745260141828	-171	0.0839509	-0.0696523	-0.347856	0.0190543	0.975294	1.00106	0.0272
chr1:25023027-25023034	pos_3	chr1:25022795-25023296	0.639993586635173	12	-0.00113137	0.00303786	0.45949	0	0.987857	1.16114	NA
chr1:25023043-25023061	pos_0	chr1:25022795-25023296	0.308515315660028	0	0.00422419	0.00137935	0.242866	0	0.999722	1.07389	0.000243
chr1:25023511-25023530	pos_4	chr1:25022795-25023296	0.307393554268773	-466	0.0139623	0.000151935	0.258549	0	0.00136842	-0.284579	0.00114
chr1:25167414-25167427	neg_2	chr1:25167415-25167916	-0.431302134698815	239	0.000523726	0.00163459	-0.212866	0.00658867	0.936154	0.828077	NA
chr1:25167540-25167559	pos_1	chr1:25167415-25167916	0.264133639726976	107	0.00349035	0.000166504	0.112579	0.0155412	0.928368	0.771526	0.000332
chr1:25167624-25167637	neg_1	chr1:25167415-25167916	-0.454198449546352	29	0.0707342	0.0298651	-0.213573	-0.0251862	0.00353846	-0.0690769	NA
chr1:25167642-25167660	pos_0	chr1:25167415-25167916	0.34395306864613	6	0.069822	0.00445562	0.175782	0.378902	0.205444	0.417556	2.76e-06
chr1:25256745-25256752	pos_3	chr1:25256641-25257142	0.667031021789375	140	0.00744031	0.00169373	0.280239	0	0.006	0.133143	NA
chr1:25256860-25256879	pos_4	chr1:25256641-25257142	0.303383779160717	13	-0.000217181	0.000659519	0.322059	0	0.0885263	0.248526	0.000518
chr1:25256952-25256965	neg_3	chr1:25256641-25257142	-0.379719123456635	-61	0.0367904	0.00167108	-0.0751346	0	0.317077	0.170769	NA
chr1:25662296-25662309	neg_1	chr1:25662075-25662576	-0.352394885386473	17	0.0308308	0.00677696	-0.0861203	0.0088946	0.002	-0.405308	NA
chr1:25662388-25662406	pos_0	chr1:25662075-25662576	0.329020217142139	-63	0.00612046	-0.0012113	0.212268	0.145688	0.00294444	-0.1875	1.12e-05
chr1:25707659-25707678	pos_1	chr1:25707254-25708490	0.287233888937625	-155	-0.00246832	-0.000214298	0.117818	0.00926006	0.168789	0.327368	9.35e-05
chr1:25707779-25707796	neg_0	chr1:25707254-25708490	-0.30725810612882	51	0.0668075	-0.0384277	-0.255002	0.0111493	0.225059	0.533118	0.0156
chr1:25707873-25707886	neg_1	chr1:25707254-25708490	-0.381166884290985	-27	0.0450516	0.0137651	-0.225805	0.0145541	0.000538462	-0.0806923	NA
chr1:25708193-25708211	pos_0	chr1:25707254-25708490	0.297477474827916	29	-0.000878005	-0.00282696	0.102392	0.0235983	0.354278	0.2375	2.45e-05
chr1:25770854-25770873	pos_1	chr1:25770779-25771280	0.303748265022772	157	0.0212328	-0.000997543	0.166589	0	0.0134211	0.177947	3.41e-07
chr1:25771971-25771990	pos_1	chr1:25771659-25772160	0.320899410803842	-62	0.00786071	0.000377291	0.253219	0.0251779	0.00142105	-0.238105	5.16e-05
chr1:25784689-25784702	neg_1	chr1:25784625-25785126	-0.435901478752263	174	0.00531343	0.0038264	-0.0921599	0.0073565	0.002	0.158462	NA
chr1:25785149-25785167	pos_0	chr1:25784625-25785126	0.321101820721612	-274	0.0383685	0.000503093	0.199245	0.290449	0.00211111	-0.115444	5.9e-06
chr1:25987432-25987449	neg_0	chr1:25987204-25987705	-0.333455742216068	6	0.0321254	-0.0348584	-0.237599	0	0.870765	0.586588	0.0877
chr1:26028716-26028734	pos_0	chr1:26028419-26028920	0.280061381820341	-47	-0.00080384	0.000429392	0.189193	0	0.983778	0.654944	0.000619
chr1:26555710-26555728	pos_0	chr1:26555477-26555978	0.320063281660475	0	0.0153706	-0.00344283	0.206362	0	0.995333	0.807889	0.000159
chr1:26555744-26555757	neg_1	chr1:26555477-26555978	-0.331477483454399	-17	0.0153537	-0.00241212	-0.0930033	0	0.620846	0.365	NA
chr1:26555818-26555837	pos_4	chr1:26555477-26555978	0.272613708586218	-91	0.00235008	0.000691508	0.173398	0	0.993947	1.10184	0.015
chr1:26722030-26722048	pos_0	chr1:26721853-26722354	0.373461171922822	56	0.0296959	-0.00274452	0.248998	0.264317	0.00333333	0.0666667	1.36e-05
chr1:26722124-26722137	neg_1	chr1:26721853-26722354	-0.344832659190558	-21	0.0228226	-0.00452761	-0.0782817	0.013142	0.478538	0.422692	NA
chr1:27001785-27001798	neg_3	chr1:27001730-27002231	-0.371513325013189	183	0.00641993	-0.0020044	-0.0842034	0.00189901	0.00769231	0.0626923	NA
chr1:27001829-27001842	neg_3	chr1:27001730-27002231	-0.354173907753187	139	0.00663213	0.000371511	-0.0793973	0.0191084	0.00646154	0.330154	NA
chr1:27001852-27001867	neg_4	chr1:27001730-27002231	-0.439016923431567	114	-0.00843967	-0.000457931	-0.128853	0.007807	0.113333	0.466867	0.363
chr1:27001963-27001981	pos_0	chr1:27001730-27002231	0.343483630382186	0	0.0783369	0.00768073	0.199725	0.166867	0.796333	0.731222	3.08e-06
chr1:27001998-27002011	neg_1	chr1:27001730-27002231	-0.36006063474206	-18	0.0478648	0.0193599	-0.14027	0.0239956	0.00507692	0.159462	NA
chr1:27002417-27002434	neg_0	chr1:27001730-27002231	-0.31715668622838	-437	-0.00155483	-0.00556062	-0.0869634	0.00437466	0.289	0.337412	0.0336
chr1:27004083-27004102	pos_2	chr1:27004612-27005113	0.331200611861637	761	0.000371556	0.000408659	0.0853017	0	0.003	0.138368	1.9e-05
chr1:27057635-27057652	neg_0	chr1:27057896-27058397	-0.324375626283948	-54	0.023118	-0.043321	-0.192274	0.0188687	0.0189412	-0.0850588	0.134
chr1:27057717-27057730	neg_1	chr1:27057331-27057832	-0.396952636316452	-136	0.0189892	0.00362095	-0.1175	0.0154385	0.0169231	0.000615388	NA
chr1:27058300-27058319	pos_2	chr1:27057896-27058397	0.343026438056597	-154	0.02949	0.00502315	0.293761	0	0.942632	0.780105	0.000108
chr1:27065224-27065253	neg_6	chr1:27065436-27065937	-0.309652351251862	434	0.00664789	-0.0035875	-0.0680496	0	0	0	0.1
chr1:27065332-27065345	neg_1	chr1:27065436-27065937	-0.32430445873127	342	0.0050438	-0.00225751	-0.0866535	0	0	0	NA
chr1:27065592-27065611	pos_2	chr1:27065436-27065937	0.314981478691703	76	0.0003191	-0.000170523	0.169548	0	0.206316	0.206053	4.37e-05
chr1:27087663-27087682	pos_1	chr1:27087391-27088342	0.304905166201202	-22	0.0344735	0.000602233	0.179569	0	0.079	0.155105	8.05e-05
chr1:27087720-27087737	neg_0	chr1:27087391-27088342	-0.286190068684056	-79	0.0720686	-0.0922323	-0.170615	0	0.0195294	0.193824	0.196
chr1:27087802-27087821	pos_4	chr1:27087391-27088342	0.262108804331236	-161	0.00140891	-0.000573196	0.100435	0	0.0100526	0.111684	0.00668
chr1:27514062-27514079	neg_0	chr1:27513878-27514379	-0.34137222059258	50	0.00572152	-0.0620675	-0.257274	0	0.999882	1.07347	0.0182
chr1:27569942-27569955	neg_7	chr1:27569724-27570225	-0.396243325814842	20	0.0829109	0.00955838	-0.132094	0.0045608	0.991692	0.878	NA
chr1:27569987-27570000	neg_3	chr1:27569724-27570225	-0.446472390184867	-13	0.0853039	-0.0128938	-0.149468	0.00503353	1	1.12462	NA
chr1:27570059-27570072	neg_2	chr1:27569724-27570225	-0.420645276891212	-85	0.015716	0.000583337	-0.161338	0.0049773	0.982846	0.841385	NA
chr1:27638427-27638456	neg_6	chr1:27638293-27638794	-0.23650492296462	88	0.0266687	-0.0245832	-0.0800595	0	0.0545862	0.149034	0.088
chr1:27638481-27638500	pos_4	chr1:27638293-27638794	0.308406168100221	44	0.00165599	0.00424545	0.23037	0	0.00942105	0.000947375	0.014
chr1:28737937-28737956	pos_1	chr1:28737624-28738125	0.334590671368904	-63	0.000451047	-0.000151967	0.143298	0.0448164	0.995053	0.839895	0.000469
chr1:28813174-28813192	pos_0	chr1:28812986-28813487	0.323255283188456	45	0.0262118	0.00181453	0.125311	0	0.0817222	0.0211111	1.9e-05
chr1:28913712-28913731	pos_2	chr1:28913589-28914090	0.325654718120588	109	0.0209437	-0.000397494	0.191622	0.0902251	0.00231579	0.0144737	1e-05
chr1:28913821-28913840	pos_1	chr1:28913589-28914090	0.267490301997392	0	0.00313428	-0.000317555	0.0600735	0.00614323	0.124789	0.115526	8.9e-05
chr1:28913855-28913874	neg_5	chr1:28913589-28914090	-0.341646616672509	-16	0.0117656	-0.0222288	-0.116213	0.00736487	0.606789	0.345053	0.226
chr1:29124849-29124866	neg_0	chr1:29125179-29125680	-0.309078071774554	55	0.0163075	-0.00474114	-0.110199	0	0.906647	0.509294	0.0158
chr1:29125475-29125494	pos_1	chr1:29125179-29125680	0.313328564338063	-46	0.000392514	0.00122551	0.270666	0	0.00215789	0.0316316	0.000277
chr1:29964319-29964338	pos_4	chr1:29964639-29965140	0.294418820469815	552	0.00202924	-0.000444224	0.0965317	0	0.00557895	0.188789	0.00608
chr1:29964842-29964855	neg_7	chr1:29964639-29965140	-0.480302821054147	35	0.0427245	-0.00847017	-0.167437	0	0.000461538	-0.240077	NA
chr1:29964872-29964889	neg_0	chr1:29964639-29965140	-0.346587369499718	1	0.073178	-0.0660324	-0.449407	0	0.812059	0.681824	0.0646
chr1:30165814-30165832	pos_0	chr1:30165540-30166632	0.288919958471642	-24	0.0266992	0.00222105	0.163393	0	0.00177778	-0.107111	3.14e-05
chr1:30225136-30225143	pos_3	chr1:30225069-30226136	0.769569414857201	177	0.00275044	0.00168211	0.138907	0	0.00685714	0.153143	NA
chr1:30225144-30225157	neg_3	chr1:30225069-30226136	-0.432342274664234	163	0.00499404	-0.000348866	-0.085323	0	0.0293077	0.438	NA
chr1:30225204-30225221	neg_0	chr1:30225069-30226136	-0.328074268226484	99	0.0138364	-0.0163506	-0.151185	0	0.00364706	-0.108294	0.0552
chr1:30225292-30225305	neg_1	chr1:30225069-30226136	-0.364485611508942	15	0.00786439	-0.00201674	-0.0855279	0	0.0253077	0.0746154	NA
chr1:30225597-30225610	neg_1	chr1:30225069-30226136	-0.364079614694657	-35	0.0308164	0.0281384	-0.152603	0	0.00169231	-0.110615	NA
chr1:30379165-30379172	pos_3	chr1:30379118-30379619	0.710879810999513	197	-0.000752363	-0.00105051	0.421177	0	0.000142857	-0.684857	NA
chr1:30379397-30379410	neg_2	chr1:30379118-30379619	-0.36473272797157	-29	0.0130318	0.00127774	-0.169971	0	0.00892308	0.0828462	NA
chr1:30379427-30379440	neg_1	chr1:30379118-30379619	-0.366491177665645	-59	0.0329082	0.00922801	-0.154305	0	0.00892308	-0.0768462	NA
chr1:30400812-30400819	pos_3	chr1:30400768-30401269	0.822308297629341	200	-0.00376226	0.00119809	0.224261	0	0.000142857	-1.45757	NA
chr1:30400961-30400980	pos_1	chr1:30400768-30401269	0.300760013760464	39	0.00647214	-0.000974937	0.209378	0	0.0145263	0.181053	0.000228
chr1:30400998-30401027	neg_6	chr1:30400768-30401269	-0.230742016158062	0	0.05062	-0.0344609	-0.24327	0	0.00358621	-0.348103	0.0586
chr1:30401271-30401284	neg_1	chr1:30400768-30401269	-0.391293270108357	-253	0.00591721	0.00601559	-0.0963176	0	0.0393846	0.336385	NA
chr1:30597062-30597080	pos_0	chr1:30596850-30597351	0.335108914747548	21	0.0481763	0.00368571	0.347872	0	0.00594444	-0.263667	2.27e-05
chr1:30597139-30597152	neg_1	chr1:30596850-30597351	-0.341221661073201	-39	0.0454211	0.00592503	-0.127001	0	0.0757692	0.124154	NA
chr1:30598088-30598105	neg_0	chr1:30598003-30598504	-0.267925625724109	149	0.0113911	-0.0278665	-0.122901	0	0.0659412	0.0759412	0.0352
chr1:30598146-30598163	neg_0	chr1:30598003-30598504	-0.277457094687919	91	0.0124168	-0.0421587	-0.165959	0	0.0279412	-0.121588	0.0352
chr1:30598285-30598303	pos_0	chr1:30598003-30598504	0.259728562843712	-32	0.0672468	-0.00879065	0.204613	0	0.0484444	0.0313889	2.42e-06
chr1:30598921-30598939	pos_0	chr1:30598003-30598504	0.2835440033486	-668	0.00127149	0.000336528	0.0977985	0	0.000611111	-0.571889	0.000129
chr1:30786702-30786721	pos_2	chr1:30786496-30786997	0.392249365343402	26	0.0478309	0.00268956	0.302457	0.17342	0.950263	0.632895	1.42e-05
chr1:30786798-30786811	neg_1	chr1:30786496-30786997	-0.379701201851574	-52	0.0223654	0.00297385	-0.0833475	0.0232092	0.0153846	0.103077	NA
chr1:30804038-30804057	pos_1	chr1:30803743-30804244	0.264886181544489	-45	0.00649868	0.00101596	0.106398	0	0.0440526	-0.0198421	0.00065
chr1:30804095-30804114	pos_4	chr1:30803743-30804244	0.263869420160035	-102	9.93702e-05	0.00208736	0.0915226	0	0.000473684	-0.151895	0.0251
chr1:30804123-30804140	neg_0	chr1:30803743-30804244	-0.296416770586269	-130	0.0491993	-0.0373405	-0.109062	0	0.00264706	-0.13	0.197
chr1:30816336-30816351	neg_4	chr1:30816120-30816919	-0.489623220671964	20	0.0508591	0.000290871	-0.430928	0	0.9968	0.806533	NA
chr1:30816704-30816717	neg_1	chr1:30816120-30816919	-0.32016100838225	-36	0.00770863	0.00123657	-0.086308	0	0.00223077	-0.298231	NA
chr1:30847743-30847762	pos_1	chr1:30847400-30847901	0.327329677727137	-93	0.0299788	0.000548824	0.204646	0.21091	0.405632	0.526895	9.88e-07
chr1:31214601-31214619	pos_0	chr1:31214858-31215359	0.280722835474128	490	-9.1956e-05	4.92069e-05	0.143478	0	0.00511111	-0.101667	2.44e-05
chr1:31215010-31215039	neg_6	chr1:31214858-31215359	-0.20583885804296	70	0.018718	-0.00393523	-0.130341	0	0.0235862	0.145448	0.0748
chr1:31215165-31215180	neg_4	chr1:31214858-31215359	-0.418299462956421	-57	0.0345245	-0.00225016	-0.159056	0	0.9984	0.8696	NA
chr1:31434475-31434494	pos_2	chr1:31434217-31434718	0.30064185217087	-8	0.012125	0.00509895	0.181984	0.080673	0.00863158	0.244895	4.61e-05
chr1:3199923-3199941	pos_0	chr1:3199653-3200154	0.307645231732499	-20	0.000190847	0.00248652	0.314223	0	0.000444444	-0.355333	6.27e-06
chr1:3219395-3219413	pos_0	chr1:3219155-3219656	0.324577183518462	0	0.0377835	0.000758893	0.217388	0	1	1.12339	1.39e-05
chr1:32332402-32332420	pos_0	chr1:32332683-32333184	0.264576181325129	514	0.000883737	0.000189473	0.100095	0	0.0252222	0.154778	0.00033
chr1:32332633-32332650	neg_0	chr1:32332683-32333184	-0.283960366530547	284	-3.72465e-05	-0.0041583	-0.0870667	0	0.104294	0.323	0.114
chr1:32332847-32332865	pos_0	chr1:32332683-32333184	0.31161971807993	69	0.0481982	0.00272512	0.204863	0	0.989278	0.802278	0.000324
chr1:32332962-32332975	neg_1	chr1:32332683-32333184	-0.434398251706434	-29	0.0969741	0.0289512	-0.255866	0	0.0175385	0.0327692	NA
chr1:32333020-32333033	neg_3	chr1:32332683-32333184	-0.345647937629709	-87	0.0264725	0.00816609	-0.156106	0	0.998	0.868231	NA
chr1:32338102-32338115	neg_3	chr1:32337835-32338721	-0.403183570908311	-17	0.0256271	0.00376547	-0.139294	0.0103029	0.846692	0.481846	NA
chr1:32338477-32338495	pos_0	chr1:32337835-32338721	0.38118876518778	-7	0.0752573	-0.00382981	0.142481	0.388558	0.797389	0.807111	1.19e-08
chr1:32349511-32349524	neg_1	chr1:32349191-32349692	-0.40369381762294	-70	0.0476933	0.0202315	-0.211254	0	0.00592308	-0.190769	NA
chr1:32349582-32349595	neg_1	chr1:32349191-32349692	-0.355764398189503	-141	0.0128459	0.00816151	-0.105652	0	0.409692	0.508769	NA
chr1:32349603-32349622	pos_1	chr1:32349191-32349692	0.281890231908376	-162	-0.00165701	0.00214865	0.10017	0	0.00173684	-0.0587895	1.2e-05
chr1:3270975-3270993	pos_0	chr1:3270953-3271454	0.284892819448663	211	-4.54136e-05	0.000433624	0.246477	0	0.00877778	-0.137722	3.9e-06
chr1:3271303-3271316	neg_1	chr1:3270953-3271454	-0.338950368979995	-100	0.0406992	0.0068914	-0.0963205	0	0.00223077	-0.201692	NA
chr1:3271329-3271347	pos_0	chr1:3270953-3271454	0.285179251690977	-126	0.0113679	0.000550598	0.136623	0	0.000666667	-0.3545	0.00147
chr1:32719872-32719885	neg_3	chr1:32719701-32720202	-0.334317563265871	67	0.0290471	0.00438059	-0.082418	0	0.0219231	0.170692	NA
chr1:32719929-32719947	pos_0	chr1:32719701-32720202	0.293044412901645	5	0.00881032	0.0040773	0.305496	0	0.633944	0.630278	1.99e-06
chr1:32734118-32734133	neg_4	chr1:32733841-32734342	-0.519330755763336	-27	0.0708367	0.00677643	-0.340454	0	0.948667	0.720467	NA
chr1:32734399-32734416	neg_0	chr1:32733841-32734342	-0.358126971504368	-308	-0.00242012	-0.0172607	-0.114534	0	0.00617647	0.141118	0.07
chr1:33005613-33005632	pos_1	chr1:33005666-33006515	0.27799359301757	285	-0.000114092	0.000391395	0.0899259	0	0.0291579	-0.0889474	4.76e-05
chr1:33005890-33005903	neg_2	chr1:33005666-33006515	-0.424591252714356	14	0.00181271	0.00389352	-0.30323	0	0.295231	0.424154	NA
chr1:33005965-33005982	neg_0	chr1:33005666-33006515	-0.338054928768234	-49	0.0610926	-0.0486719	-0.234968	0	0.136882	0.224706	0.0451
chr1:33006414-33006433	pos_1	chr1:33005666-33006515	0.298230160240479	-150	-5.47168e-05	0.000310481	0.0872768	0	0.103053	0.378526	5.95e-05
chr1:33060898-33060905	pos_3	chr1:33060742-33061243	0.752802629619034	88	0.0022391	0.0124523	0.259818	0	0.955286	0.829571	NA
chr1:33150390-33150408	pos_0	chr1:33150323-33150824	0.290568460559162	166	0.00162766	0.000613792	0.132643	0	0.0101667	0.141	0.00144
chr1:33150519-33150536	neg_0	chr1:33150323-33150824	-0.289012319564137	38	0.084079	-0.0975598	-0.24337	0	0.872	0.597882	0.23
chr1:33152796-33152809	neg_2	chr1:33152615-33153511	-0.426197904891704	57	0.00732158	0.000690556	-0.267432	0	0.104	0.0430769	NA
chr1:33152911-33152929	pos_0	chr1:33152615-33153511	0.281344346262779	-46	-0.00341536	7.09626e-05	0.0837408	0	0.852944	0.565222	0.000685
chr1:33234463-33234481	pos_0	chr1:33234630-33235131	0.278038179687664	400	-0.00137976	0.000182119	0.0899499	0	0.946111	0.67	6.01e-05
chr1:33244314-33244332	pos_0	chr1:33244086-33244587	0.304750080563812	5	0.0189996	0.00572462	0.060652	0	0.00144444	-0.0868333	0.000248
chr1:33244353-33244366	neg_1	chr1:33244086-33244587	-0.395362237062597	-17	0.0317052	0.0177665	-0.247232	0	0.00838462	0.223385	NA
chr1:33244505-33244524	pos_1	chr1:33244086-33244587	0.261326741598066	-169	-0.0017575	0.000490069	0.0786602	0	0.011	0.0610526	2.2e-05
chr1:33244647-33244660	neg_1	chr1:33244086-33244587	-0.397078715876712	-311	0.0125928	0.0144766	-0.0991014	0	0.000769231	-0.178385	NA
chr1:33286827-33286844	neg_0	chr1:33286814-33287315	-0.302147034262612	221	0.0200799	-0.0175903	-0.0975324	0	0.0316471	0.316706	0.00929
chr1:33287119-33287136	neg_0	chr1:33286814-33287315	-0.350092341960451	-55	0.0733944	-0.066826	-0.164349	0	0.00470588	0.205588	0.0998
chr1:33287186-33287204	pos_0	chr1:33286814-33287315	0.304284049407588	-122	0.00315642	0.000118011	0.162088	0	0.0251667	0.310389	8.04e-05
chr1:33287497-33287515	pos_0	chr1:33286814-33287315	0.324096014126291	-433	0.0132486	0.00926932	0.0942791	0	0.0827222	0.298611	1.7e-07
chr1:33338665-33338678	neg_1	chr1:33338692-33339193	-0.422523002173542	265	0.0315767	0.0293926	-0.109975	0	0.886154	0.368769	NA
chr1:33338918-33338936	pos_0	chr1:33338692-33339193	0.277981771730317	7	0.0124804	0.000907699	0.197308	0	0.820333	0.746778	8.08e-05
chr1:3334672-3334690	pos_0	chr1:3335121-3335622	0.28965455941466	682	-0.00110932	2.15835e-05	0.100044	0	0.000666667	-0.382556	3.15e-06
chr1:33363472-33363491	pos_1	chr1:33363333-33363834	0.286729148353143	93	0.000461971	9.39965e-05	0.096542	0	0.00636842	0.076	0.00024
chr1:33363524-33363542	pos_0	chr1:33363333-33363834	0.326767994082471	42	0.00960365	0.00277158	0.326285	0	0.403111	0.27	4.74e-07
chr1:33363544-33363563	pos_1	chr1:33363333-33363834	0.300162823161349	21	0.0129069	0.00184132	0.0994688	0	0.620316	0.559474	9.53e-07
chr1:33364028-33364046	pos_0	chr1:33363333-33363834	0.27423895027027	117	0.00874627	-0.000649694	0.0962681	0.0954071	0.991167	1.16022	0.000858
chr1:33364068-33364083	neg_4	chr1:33363333-33363834	-0.48000511468546	80	0.0372637	0.000878302	-0.162657	0.00705045	0.999467	1.039	NA
chr1:33382794-33382813	pos_1	chr1:33382543-33383044	0.35208328514987	-1	0.0579919	0.00100572	0.2307	0.0595329	0.999737	0.934316	6.22e-07
chr1:33383234-33383241	pos_3	chr1:33382543-33383044	0.783197085222422	-441	0.00116317	0.00160408	0.260699	0.0100091	0.0114286	0.0858571	NA
chr1:33959939-33959968	neg_6	chr1:33959760-33960261	-0.239225638208429	43	0.000851353	-0.000868246	-0.0531432	0	0.00255172	-0.124172	0.0532
chr1:33959972-33959991	pos_1	chr1:33959760-33960261	0.293479903840991	20	0.015753	0.00166267	0.0916712	0	0.00542105	0.140526	0.000272
chr1:34050801-34050814	neg_2	chr1:34050617-34051118	-0.348237744774914	54	0.0119542	0.00289077	-0.11012	0	0.644	0.463692	NA
chr1:34050829-34050847	pos_0	chr1:34050617-34051118	0.30022497722034	21	0.025401	-0.00148251	0.170248	0	0.0316667	0.0914444	3.71e-05
chr1:34050868-34050881	neg_1	chr1:34050617-34051118	-0.400499116700515	-1	0.0377042	-0.0026708	-0.13637	0	0.0606923	0.04	NA
chr1:34050950-34050968	pos_0	chr1:34050617-34051118	0.32310249712622	-83	0.0394356	0.0038255	0.177572	0	0.00238889	-0.106778	2.32e-06
chr1:34051335-34051352	neg_0	chr1:34050617-34051118	-0.354498692891084	-468	0.00870176	-0.019233	-0.0975714	0	0.514059	0.408353	0.00727
chr1:34051374-34051393	pos_2	chr1:34050617-34051118	0.330020238013463	-507	0.00347017	0.000776266	0.076711	0	0.265316	0.346526	1.33e-05
chr1:34844334-34844352	pos_0	chr1:34844184-34844685	0.307438978024597	83	9.07701e-05	0.00385827	0.124484	0	0.0527222	-0.155722	5.41e-05
chr1:34844354-34844367	neg_1	chr1:34844184-34844685	-0.431287915616227	68	0.0106069	0.0116439	-0.307206	0	0.225846	0.400615	NA
chr1:34844398-34844427	neg_6	chr1:34844184-34844685	-0.210914229977321	8	0.0176665	-0.00154867	-0.061818	0	0.612448	0.615828	0.00705
chr1:34844517-34844535	pos_0	chr1:34844184-34844685	0.31274979880781	-83	0.0104119	0.00255285	0.134472	0	0.937667	0.696111	0.000115
chr1:35037071-35037088	neg_0	chr1:35036936-35037728	-0.316320531565525	99	-0.000549906	-0.00949394	-0.0639774	0	0.0645294	0.376412	0.0622
chr1:35037306-35037325	pos_2	chr1:35036936-35037728	0.362957784117164	-120	0.0158347	-0.00319963	0.24587	0	0.00768421	0.0418421	9.37e-06
chr1:35539356-35539385	neg_6	chr1:35539173-35539674	-0.251664097203081	39	0.021343	-0.0151506	-0.0649293	0.00450135	0.0298276	0.253655	0.0698
chr1:35539491-35539508	neg_0	chr1:35539173-35539674	-0.334645997924753	-68	0.0292984	-0.0353198	-0.12831	0.00849433	0.728118	0.336824	0.0104
chr1:35539813-35539832	pos_2	chr1:35539173-35539674	0.32149647985475	-390	0.00285885	6.16971e-05	0.0908577	0.0563046	0.597105	0.584842	6.49e-05
chr1:3597807-3597826	pos_1	chr1:3597575-3598397	0.328891072009362	0	0.0142155	0.000374606	0.126014	0	0.0124737	0.238316	8.34e-05
chr1:36134100-36134113	neg_1	chr1:36133962-36135136	-0.378629872491165	100	0.0101949	0.00705358	-0.0925399	0.0310217	0.994846	0.931615	NA
chr1:36134276-36134293	neg_0	chr1:36133962-36135136	-0.307894398317238	-64	0.0322376	-0.0293247	-0.129941	0.00423989	0.997647	1.11371	0.0224
chr1:36134336-36134354	pos_0	chr1:36133962-36135136	0.282603503981421	-124	0.00891282	-0.0015129	0.210817	0.0367139	0.982778	1.04478	3.36e-05
chr1:36134517-36134536	pos_1	chr1:36133962-36135136	0.286705363119113	51	0.000561136	0.000835485	0.114725	0.0287864	0.0286842	0.201684	5.25e-05
chr1:36336974-36336993	pos_2	chr1:36336717-36337218	0.314100506844662	-7	0.0126071	0.00304636	0.233476	0	0.0187368	0.0779474	2.75e-05
chr1:36362208-36362226	pos_0	chr1:36362062-36362563	0.297291907728445	87	0.00346357	-0.00282643	0.256393	0.111558	0.00794444	0.0866111	6.01e-05
chr1:36362311-36362324	neg_3	chr1:36362062-36362563	-0.336942879166488	0	0.0197914	-0.0389677	-0.12649	-0.00358374	0.0101538	-0.0563077	NA
chr1:36658017-36658035	pos_0	chr1:36657754-36658255	0.34717589423766	-13	0.0718151	0.00337836	0.219567	0.263918	0.00405556	0.224667	1.35e-06
chr1:36658724-36658741	neg_0	chr1:36658443-36658944	-0.28869310665398	-31	0.00307406	-0.00897049	-0.0878166	0	0.000294118	-0.325176	0.0078
chr1:36658826-36658845	pos_2	chr1:36658443-36658944	0.377722356172116	-133	0.00202744	0.00200136	0.205144	0	0.00742105	0.141632	3.12e-05
chr1:36738747-36738765	pos_0	chr1:36738616-36739117	0.26270030953095	102	0.00141155	-0.000818067	0.116037	0	0.00127778	-0.109833	0.000178
chr1:36738934-36738947	neg_1	chr1:36738616-36739117	-0.324644790776027	-68	0.0089405	0.0111639	-0.0717656	0	0.00761538	0.142846	NA
chr1:36857572-36857579	pos_3	chr1:36857679-36858180	0.800739968383891	351	-0.000318121	0.000642436	0.157479	0	0.000571429	-0.511857	NA
chr1:36857924-36857937	neg_1	chr1:36857679-36858180	-0.369960714122253	0	0.0741098	-0.000219771	-0.248286	0	0.00407692	-0.0305385	NA
chr1:36858042-36858061	pos_2	chr1:36857679-36858180	0.321339301872463	-113	0.00784783	0.000887795	0.155812	0	0.0157895	0.165053	3.19e-05
chr1:36991667-36991680	neg_2	chr1:36991480-36991981	-0.391103996884006	51	0.0177536	0.000497405	-0.0773081	0	0.00176923	-0.130308	NA
chr1:36991690-36991703	neg_1	chr1:36991480-36991981	-0.358085295597648	28	0.0248724	-0.00142128	-0.166633	0	0.00269231	0.125846	NA
chr1:36991766-36991785	pos_1	chr1:36991480-36991981	0.326851725390968	-36	0.0367841	-0.00115957	0.260735	0	0.315474	0.140474	6.56e-06
chr1:36991840-36991859	pos_1	chr1:36991480-36991981	0.280551257260018	-110	0.00035811	-0.00016331	0.140661	0	0.000684211	-0.177526	3.25e-05
chr1:36992373-36992386	neg_1	chr1:36991480-36991981	-0.43771393272638	-643	0.00598774	0.00774362	-0.0897124	0	0.0116154	0.166615	NA
chr1:37652232-37652249	neg_0	chr1:37651992-37652493	-0.339646346632464	0	0.0953596	-0.0696705	-0.316257	0.00789254	1	1.19224	0.0307
chr1:37652263-37652280	neg_0	chr1:37651992-37652493	-0.346531106782861	-21	0.0652056	-0.0698458	-0.277954	0.00955824	0.999118	1.14176	0.0602
chr1:37652322-37652335	neg_2	chr1:37651992-37652493	-0.356877035639378	-80	0.0102597	0.00071289	-0.13736	0.0124729	0.999462	0.816231	NA
chr1:38009164-38009177	neg_7	chr1:38008924-38009425	-0.472176450952066	0	0.0402011	0.0132714	-0.0996229	0	0.886	0.724154	NA
chr1:38009210-38009223	neg_1	chr1:38008924-38009425	-0.397787926350698	-36	0.0244781	0.0155856	-0.11442	0	0.847077	0.493385	NA
chr1:38009236-38009255	pos_1	chr1:38008924-38009425	0.284354499539522	-62	0.00294587	0.00431546	0.225766	0	0.939526	0.587474	5.9e-06
chr1:38064334-38064353	pos_1	chr1:38064171-38064672	0.368370002802269	69	0.0244928	0.00322713	0.309574	0	0.00710526	-0.0153684	1.66e-06
chr1:38064479-38064486	pos_3	chr1:38064171-38064672	0.762352183650931	-58	0.00143175	0.00611605	0.313825	0	0.012	0.228143	NA
chr1:38215439-38215452	neg_7	chr1:38215337-38215838	-0.453104162358914	136	0.00928367	0.0091729	-0.132006	0	0.001	-0.169923	NA
chr1:38215540-38215557	neg_0	chr1:38215337-38215838	-0.31137295465877	31	0.0100575	-0.0133345	-0.114202	0	0.00352941	0.0794118	0.127
chr1:38215565-38215584	pos_2	chr1:38215337-38215838	0.330330147147078	4	-0.00407417	0.00185849	0.204797	0	0.00357895	0.0655263	8.14e-05
chr1:38275096-38275114	pos_0	chr1:38274957-38275458	0.294375898956609	94	0.00292151	0.000536727	0.160997	0	0.999167	0.9295	0.000605
chr1:38275134-38275149	neg_4	chr1:38274957-38275458	-0.472869101447478	59	0.0446545	0.00731875	-0.294157	0	0.909667	0.8242	NA
chr1:38275209-38275238	neg_6	chr1:38274957-38275458	-0.221734770859884	-2	0.0169061	0.00579005	-0.0981528	0	0.615931	0.540655	0.0508
chr1:38275253-38275260	pos_3	chr1:38274957-38275458	0.67227020835824	-46	0.00353588	0.0095193	0.174927	0	0.931143	0.983143	NA
chr1:38444417-38444434	neg_0	chr1:38444275-38445269	-0.311504619535741	92	0.0198821	-0.0119896	-0.0878188	0	0.00558824	0.293412	0.00823
chr1:38444841-38444858	neg_0	chr1:38444275-38445269	-0.266324973487139	161	-0.0011826	-0.000238257	-0.0875437	0	0.382706	0.222471	0.0904
chr1:38529186-38529205	pos_1	chr1:38528997-38529498	0.328837926703002	43	0.029555	-0.00319913	0.277305	0	0.0907895	-0.118632	1.48e-06
chr1:38529238-38529255	neg_0	chr1:38528997-38529498	-0.371710016278721	0	0.0949201	-0.073533	-0.255705	0	0.130235	0.357824	0.125
chr1:38577136-38577155	pos_4	chr1:38577214-38577715	0.287043723327603	310	0.00054379	-0.00034145	0.0786434	0	0.0238421	0.108474	0.00229
chr1:38577359-38577372	neg_7	chr1:38577214-38577715	-0.458017017347416	93	0.0238638	-0.00171354	-0.119686	0	0.0212308	0.360923	NA
chr1:39204701-39204708	pos_3	chr1:39204336-39205895	0.6515807769169	-115	0.00173916	0.000317207	0.132028	0	0.999571	1.04886	NA
chr1:39205301-39205314	neg_1	chr1:39204336-39205895	-0.40507271703923	0	0.0210838	0.0265632	-0.11721	0.0199365	0.00207692	0.0596154	NA
chr1:39205655-39205674	pos_1	chr1:39204336-39205895	0.3389876495345	-11	0.0195301	0.000536552	0.12311	0.0345136	0.0148421	0.309474	1.04e-07
chr1:39398533-39398551	pos_0	chr1:39398597-39399098	0.271052195175742	297	0.00249098	0.0033998	0.131952	0	0.343	0.5575	0.000221
chr1:39398751-39398758	pos_3	chr1:39398597-39399098	0.683239117358124	90	0.00411857	0.00524684	0.221531	0	0.976286	1.03871	NA
chr1:39398961-39398979	pos_0	chr1:39398597-39399098	0.350632655816482	-114	0.0991143	0.0101022	0.134238	0	0.982667	0.880167	5.03e-08
chr1:39637454-39637467	neg_1	chr1:39637266-39638148	-0.425159281661183	50	0.0490795	0.0108002	-0.232666	0.0143	1	1.142	NA
chr1:39637544-39637563	pos_4	chr1:39637266-39638148	0.263839323064371	-28	0.00587644	-0.000597025	0.143482	0.0176405	0.999526	0.969737	0.00343
chr1:39637593-39637611	pos_0	chr1:39637266-39638148	0.295944909594228	-77	-0.000925226	0.00234558	0.172155	0.0698075	0.912	0.752444	0.00116
chr1:39658979-39658998	pos_4	chr1:39659016-39659517	0.334108903714014	269	-0.00216833	0.000857021	0.0876589	0	0.0437368	0.08	0.00536
chr1:39659303-39659321	pos_0	chr1:39659016-39659517	0.319300045004699	-37	0.0206741	0.000222882	0.158388	0	0.938333	0.674389	6.15e-06
chr1:39659496-39659514	pos_0	chr1:39659016-39659517	0.287617421307425	-230	-0.0010857	0.000785053	0.0635734	0	0.068	0.129333	0.00011
chr1:39785893-39785912	pos_2	chr1:39785395-39786201	0.318012983589126	39	0.0103923	0.00131525	0.239084	0	0.0418421	0.263474	0.000149
chr1:39785950-39785968	pos_0	chr1:39785395-39786201	0.30687354567778	0	0.0380575	0.00530394	0.229063	0	0.148833	0.380222	1.62e-05
chr1:39961862-39961879	neg_0	chr1:39961671-39962172	-0.268483573477956	43	0.00202972	-0.0286823	-0.0900952	0	0.0218824	0.262471	0.0577
chr1:40315357-40315376	pos_1	chr1:40315131-40315632	0.325324167143854	6	0.00551162	-0.000971675	0.14564	0.0159343	0.0471579	0.316526	2.4e-05
chr1:40315428-40315447	pos_2	chr1:40315131-40315632	0.337354562168338	-47	0.00875195	-0.0012499	0.160542	0.124402	0.617789	0.728947	1.85e-06
chr1:40315530-40315549	pos_2	chr1:40315131-40315632	0.370838359534603	-149	0.0185704	0.000760282	0.151254	0.0679347	0.614526	0.422053	2.02e-06
chr1:40316047-40316064	neg_0	chr1:40315784-40316625	-0.353001887314002	-13	0.0105833	-0.00425128	-0.175808	0.0116681	0.0774706	0.393647	0.132
chr1:40421642-40421660	pos_0	chr1:40421218-40421900	0.308499443580424	0	0.0542425	-0.0031653	0.297976	0.136722	0.7645	0.579944	0.000166
chr1:40421715-40421732	neg_0	chr1:40421218-40421900	-0.282275436355777	-66	0.0455639	-0.0369686	-0.109266	0.00874403	0.125294	0.274059	0.225
chr1:40421853-40421872	pos_2	chr1:40421218-40421900	0.318635082274073	-204	0.00528182	0.000118598	0.075415	0.022243	0.773421	0.551526	3.05e-06
chr1:4083487-4083506	pos_2	chr1:4083485-4083986	0.315994037258318	230	-0.00191224	0.000522143	0.0918738	0	0.00247368	0.166737	8.95e-05
chr1:4083572-4083591	pos_1	chr1:4083485-4083986	0.316117378508263	145	0.0174828	-0.000151355	0.219335	0	0.00210526	-0.0957895	6.38e-06
chr1:4083616-4083634	pos_0	chr1:4083485-4083986	0.258670079328283	102	0.00299901	0.000104765	0.11158	0	0.000944444	-0.164222	0.000391
chr1:4083743-4083756	neg_1	chr1:4083485-4083986	-0.447660859301192	-8	0.0513117	0.0482682	-0.220924	0	0.000153846	-0.416308	NA
chr1:40919635-40919654	pos_1	chr1:40919392-40919893	0.311391087773841	0	0.0211158	0.00203395	0.191723	0	0.963684	0.744368	5.83e-05
chr1:40919668-40919687	pos_1	chr1:40919392-40919893	0.346398007713362	-26	0.030268	0.00316141	0.176777	0	0.995	0.972579	2.75e-06
chr1:40919965-40919984	pos_1	chr1:40919392-40919893	0.27567914155857	-323	0.000347768	0.000609677	0.0865135	0	0.0251053	0.120316	1.14e-05
chr1:41454540-41454557	neg_0	chr1:41454348-41454849	-0.30123636814877	42	0.0334982	-0.01074	-0.199255	0.0100424	0.500235	0.456176	0.148
chr1:41454648-41454667	pos_1	chr1:41454348-41454849	0.34391030071201	-50	0.0141893	0.000483064	0.232428	0.0860537	0.998947	0.927158	5e-05
chr1:41503144-41503157	neg_1	chr1:41502916-41503417	-0.385854526859755	10	0.0615445	0.00342171	-0.192642	0	0.00669231	0.151308	NA
chr1:41503166-41503183	neg_0	chr1:41502916-41503417	-0.355172324024455	0	0.109351	-0.0558943	-0.374589	0	0.0138824	0.241412	0.198
chr1:41503232-41503249	neg_0	chr1:41502916-41503417	-0.301523536741334	-66	0.0304761	-0.0108445	-0.151213	0	0.0172353	-0.116882	0.0487
chr1:41503341-41503359	pos_0	chr1:41502916-41503417	0.27105162479566	-175	-0.000220102	0.000397563	0.0938505	0	0.209889	0.0735	0.000793
chr1:42793977-42794006	neg_6	chr1:42793807-42794308	-0.233998674049642	52	0.0444399	-0.012016	-0.0872814	0.0204796	0.0164138	0.10169	0.0196
chr1:42794091-42794104	neg_1	chr1:42793807-42794308	-0.403150235671392	-34	0.0322223	-0.00127283	-0.0874399	0.0131645	0.00253846	0.0750769	NA
chr1:42794149-42794167	pos_0	chr1:42793807-42794308	0.293463284142946	-92	0.00584901	0.00311814	0.182425	0.0691124	0.00277778	-0.0386667	0.000622
chr1:42901699-42901716	neg_0	chr1:42901452-42901953	-0.281043208696293	0	0.0501994	-0.0900034	-0.0836105	0	0.0694706	0.407353	0.219
chr1:42901744-42901773	neg_6	chr1:42901452-42901953	-0.227078011908589	-42	0.0596806	-0.0170726	-0.0947527	0	0.067	0.266793	0.0837
chr1:42952751-42952769	pos_0	chr1:42953145-42953646	0.30383317659032	627	0.00510698	0.000198265	0.0978733	0	0.0304444	-0.202667	6.87e-05
chr1:42953361-42953374	neg_1	chr1:42953145-42953646	-0.347941866013062	22	0.0267955	0.0064683	-0.0948113	0.00574746	0.367	0.496846	NA
chr1:42953402-42953420	pos_0	chr1:42953145-42953646	0.282835000485148	-7	0.0311704	0.00215006	0.196413	0.0595544	0.977556	0.798611	5.7e-05
chr1:43381686-43381693	pos_3	chr1:43381960-43382461	0.706857139978583	518	-0.000837841	0.00142539	0.235343	0	0.383143	0.873857	NA
chr1:43381770-43381789	pos_1	chr1:43381960-43382461	0.321827580812574	422	0.001155	-0.000848485	0.168901	0.0112112	0.00447368	0.219632	8.39e-06
chr1:43382221-43382239	pos_0	chr1:43381960-43382461	0.308146539134405	-11	0.0279444	0.00377288	0.250606	0.0755439	1	1.17072	1.14e-06
chr1:43382269-43382288	pos_2	chr1:43381960-43382461	0.327085278872256	-59	0.0187599	0.00506314	0.13526	0.0369727	0.999842	1.04816	1.57e-05
chr1:43564791-43564804	neg_3	chr1:43564620-43565121	-0.43936118687233	67	0.0241554	-3.09898e-05	-0.134226	0	0.783615	0.687462	NA
chr1:43564898-43564911	neg_1	chr1:43564620-43565121	-0.317699878317205	-28	0.0434462	0.00938126	-0.107624	0	0.101615	0.261769	NA
chr1:43564924-43564942	pos_0	chr1:43564620-43565121	0.335288208684544	-54	0.0598029	0.00141349	0.259113	0	0.983611	0.904333	3.44e-07
chr1:43600162-43600175	neg_2	chr1:43599398-43599899	-0.397630114196703	-514	0.003485	0.00025856	-0.0992062	0	0.955769	0.866077	NA
chr1:43835091-43835109	pos_0	chr1:43834954-43835455	0.275132764381031	96	0.00934498	0.00167822	0.178351	0	0.997722	1.00856	0.000262
chr1:43835163-43835182	pos_1	chr1:43834954-43835455	0.292440892807741	23	0.0027887	0.00241499	0.155254	0	0.999895	0.929211	3.31e-05
chr1:43835248-43835261	neg_1	chr1:43834954-43835455	-0.387898464134693	-44	0.0164255	0.0219982	-0.120733	0	0.999077	0.919462	NA
chr1:43835324-43835331	pos_3	chr1:43834954-43835455	0.788380336344385	-120	0.000418053	0.010764	0.301583	0	0.999143	1.16114	NA
chr1:44368368-44368386	pos_0	chr1:44368439-44368940	0.304276889807389	304	-0.000283025	-0.000338684	0.132285	0	0.174444	0.308	0.000974
chr1:44368599-44368618	pos_4	chr1:44368439-44368940	0.31567372685897	72	0.00137483	0.000308413	0.110942	0	0.0201579	0.501632	0.013
chr1:44603945-44603962	neg_0	chr1:44604146-44604647	-0.29762638502741	-104	0.00819546	0.000734897	-0.0793803	0.00401153	0.998294	0.849	0.132
chr1:44604376-44604393	neg_0	chr1:44604146-44604647	-0.297827627570102	4	0.100123	-0.10222	-0.327149	0.00903172	0.859294	0.880412	0.092
chr1:45274963-45274981	pos_0	chr1:45275032-45275533	0.275143131575612	302	-0.000355565	-9.28905e-05	0.0830549	0	0.0996667	0.231222	0.000123
chr1:45275259-45275278	pos_1	chr1:45275032-45275533	0.345931691917072	5	0.019332	0.0141536	0.201936	0	0.0610526	-0.0196316	4.18e-06
chr1:45275430-45275448	pos_0	chr1:45275032-45275533	0.27063882049947	-148	0.00100351	-0.000535919	0.0750214	0	0.0286667	-0.0416111	0.000416
chr1:45304729-45304747	pos_0	chr1:45304618-45305119	0.317473420862656	122	0.0249759	0.00285059	0.228533	0.0951738	0.00688889	-0.00944443	0.000111
chr1:45305367-45305386	pos_2	chr1:45304618-45305119	0.31843462460501	-499	-0.000787321	0.000265846	0.0711855	0	0.490579	0.361842	4.51e-05
chr1:45871525-45871543	pos_0	chr1:45872012-45872513	0.254515328508929	720	0.00239425	6.39757e-05	0.0713925	0	0.0111667	0.0497222	5.76e-05
chr1:45872236-45872249	neg_1	chr1:45872012-45872513	-0.40046286864883	14	0.0512596	0.0436551	-0.13832	0	0.331538	0.274154	NA
chr1:45872366-45872385	pos_1	chr1:45872012-45872513	0.324990859396747	-104	0.00158158	0.000730891	0.1006	0	0.994105	0.832895	4.37e-06
chr1:46136909-46136926	neg_0	chr1:46136674-46137175	-0.355128444470968	0	0.0671471	-0.0817095	-0.276584	0.00854866	0.993647	0.759	0.17
chr1:46137078-46137097	pos_2	chr1:46136674-46137175	0.324488692183003	-154	0.000483629	-7.05343e-05	0.124182	0.0362327	0.913737	0.545895	1.21e-05
chr1:46222040-46222059	pos_2	chr1:46221818-46222319	0.312022712819449	10	0.0139024	0.00104678	0.16034	0.0224094	0.995684	0.881526	4.35e-06
chr1:46222090-46222109	pos_1	chr1:46221818-46222319	0.288763132588937	-22	0.00896487	0.0011764	0.139631	0.0605555	0.930789	0.850632	0.000236
chr1:46222607-46222620	neg_2	chr1:46221818-46222319	-0.376624123042809	-539	-0.00167264	-0.000369957	-0.100014	0	0.00138462	0.0624615	NA
chr1:46479406-46479424	pos_0	chr1:46479808-46480309	0.285396553753158	635	-0.000357805	7.03235e-05	0.0913335	0	0.352667	0.208222	2.58e-05
chr1:46480066-46480085	pos_2	chr1:46479808-46480309	0.37835331610928	-8	0.0563312	0.0140603	0.248307	0	0.998158	0.857737	2.36e-07
chr1:46480521-46480534	neg_2	chr1:46479808-46480309	-0.390634502558848	-463	-0.00010636	-0.000714375	-0.123385	0	0.0574615	0.141923	NA
chr1:46520225-46520238	neg_7	chr1:46519981-46520482	-0.400395103538832	0	0.0380342	0.00864821	-0.0954273	0	0.895077	0.908692	NA
chr1:46520300-46520313	neg_2	chr1:46519981-46520482	-0.407024062853181	-69	0.00787411	0.00245395	-0.148575	0	0.657538	0.721538	NA
chr1:46520341-46520354	neg_1	chr1:46519981-46520482	-0.346965537491492	-110	0.0101957	0.00500111	-0.0752423	0	0.00676923	0.258231	NA
chr1:46520632-46520651	pos_2	chr1:46519981-46520482	0.28094157551126	-401	-0.00148502	0.00015778	0.0872211	0	0.00163158	-0.235895	7.16e-06
chr1:47569006-47569024	pos_0	chr1:47568922-47569423	0.310343331844418	149	0.00802323	-0.0027903	0.286003	0	0.952222	0.895111	1.12e-05
chr1:47569070-47569087	neg_0	chr1:47568922-47569423	-0.323641636626501	86	0.0129331	-0.0315758	-0.0821529	0	0.999647	1.06665	0.103
chr1:47578029-47578047	pos_0	chr1:47578233-47579188	0.306909825163066	437	0.00282045	-0.000247353	0.112835	0	0.503611	0.481278	9.91e-05
chr1:47578192-47578209	neg_0	chr1:47578233-47579188	-0.294292749141932	275	0.00122099	-0.00731154	-0.0804221	0	0.957647	0.888471	0.366
chr1:47578574-47578593	pos_1	chr1:47578233-47579188	0.27654455094782	-91	0.0126903	-0.000226711	0.17587	0.0174196	0.958263	0.945316	0.000408
chr1:47578666-47578684	pos_0	chr1:47578233-47579188	0.294027692387635	-183	0.0152419	0.00239154	0.294584	0.146909	0.999944	1.12011	2.9e-06
chr1:47578698-47578716	pos_0	chr1:47578233-47579188	0.256251413960536	-215	0.00237155	-3.49681e-05	0.135394	0.0116676	0.9995	1.17417	0.000359
chr1:47578784-47578802	pos_0	chr1:47578233-47579188	0.310468979361191	136	0.0167329	0.00275183	0.198762	0.0474886	0.999722	1.156	4.76e-06
chr1:47578965-47578982	neg_0	chr1:47578233-47579188	-0.319598687787351	-28	0.00979683	-0.0153281	-0.0970998	0.0142808	1	1.13688	0.00251
chr1:47579005-47579022	neg_0	chr1:47578233-47579188	-0.304075070507648	-68	0.0436122	-0.0404204	-0.189603	0.00812491	1	1.14612	0.147
chr1:47628186-47628205	pos_1	chr1:47627464-47628443	0.320117091240942	0	0.0296872	0.00501904	0.224219	0	0.943421	0.958368	7.61e-06
chr1:47687436-47687453	neg_0	chr1:47687130-47688060	-0.273726544733208	-56	0.0200895	-0.060944	-0.0815628	0	0.999941	1.14365	0.243
chr1:47687558-47687577	pos_2	chr1:47687130-47688060	0.304379191260187	-178	0.00105174	0.000237656	0.129963	0	1	1.12711	2.72e-05
chr1:47720329-47720358	neg_6	chr1:47720001-47720502	-0.263087894987776	-78	0.00968398	-0.00354916	-0.076698	0	0.991759	0.633552	0.0271
chr1:47720390-47720407	neg_0	chr1:47720001-47720502	-0.296182856739486	-139	0.0263066	-0.0435962	-0.217825	0	0.992235	0.958588	0.0213
chr1:48494268-48494287	pos_2	chr1:48494348-48494849	0.339198409678224	312	0.00861182	0.00125099	0.216984	0	0.926842	0.759737	0.000169
chr1:48494522-48494541	pos_1	chr1:48494348-48494849	0.288645702085594	58	0.00808296	0.00142133	0.0825264	0	0.982789	0.670737	1.9e-05
chr1:48494559-48494572	neg_2	chr1:48494348-48494849	-0.430558987436849	27	0.0257751	0.00760807	-0.266951	0	0.948231	0.970538	NA
chr1:48495009-48495026	neg_0	chr1:48494348-48494849	-0.328452003240694	-411	0.00561171	-0.0127647	-0.121436	0	0.0716471	0.301765	0.0783
chr1:48495234-48495241	pos_3	chr1:48494348-48494849	0.776086084047543	-636	-0.000754471	0.00263936	0.158465	0	0.0138571	0.173571	NA
chr1:48547505-48547518	neg_1	chr1:48547555-48548056	-0.373451625806822	288	0.0160365	0.00639055	-0.0912616	0	0.00507692	0.188923	NA
chr1:48547758-48547777	pos_1	chr1:48547555-48548056	0.296456180196768	29	0.0103559	0.000566937	0.102691	0	0.00110526	-0.0108947	0.000181
chr1:48547838-48547855	neg_0	chr1:48547555-48548056	-0.294389635984179	-33	0.0416998	-0.0432283	-0.0718491	0	0.0260588	0.222706	0.179
chr1:50103272-50103290	pos_0	chr1:50103745-50104246	0.302739919264256	706	-0.000527157	0.000196228	0.111332	0	0.5335	0.426278	0.000266
chr1:50104072-50104085	neg_1	chr1:50103745-50104246	-0.422288583965508	-77	0.0354518	0.00608631	-0.0872304	0	1	1.08685	NA
chr1:50104141-50104159	pos_0	chr1:50103745-50104246	0.25454602854726	-146	0.00342883	0.000135269	0.0926747	0	0.998056	1.00356	0.000461
chr1:50197384-50197401	neg_0	chr1:50197148-50198556	-0.319164640875336	0	0.0805285	-0.0352011	-0.0816976	0.00851033	1	1.10635	0.267
chr1:50197735-50197754	pos_2	chr1:50197148-50198556	0.282240347275617	6	0.0027334	0.000631659	0.0720632	0.0137	0.203053	0.257368	0.00134
chr1:50197813-50197830	neg_0	chr1:50197148-50198556	-0.281014449949187	-54	0.0147057	-0.0364121	-0.0765646	0.00725962	0.782353	0.557	0.0425
chr1:51689822-51689835	neg_2	chr1:51690106-51690607	-0.418644541997723	522	0.0217977	0.00666882	-0.0821093	0	0.00115385	-0.105077	NA
chr1:51690354-51690372	pos_0	chr1:51690106-51690607	0.295895894311883	0	0.0104249	-0.00242599	0.226118	0	0.100667	0.332722	5.61e-06
chr1:51690833-51690851	pos_0	chr1:51690106-51690607	0.279366635574646	-477	-0.00134088	0.000167688	0.112907	0	0.00505556	0.114833	1.95e-05
chr1:51690913-51690932	pos_4	chr1:51690106-51690607	0.287079110227268	-557	-0.000507526	-5.78228e-05	0.0895073	0	0.0142105	0.122211	0.000895
chr1:52098165-52098184	pos_1	chr1:52098082-52098583	0.315775867825738	149	-5.14386e-06	0.00189518	0.0935938	0	0.0576316	0.120368	9.82e-05
chr1:52098317-52098334	neg_0	chr1:52098082-52098583	-0.30102233569132	0	0.0430632	-0.0118703	-0.1093	0	0.409235	0.334647	0.0447
chr1:52187768-52187786	pos_0	chr1:52187539-52188441	0.280195027577615	4	0.0282765	-0.00162703	0.107532	0	0.025	-0.0322222	0.000127
chr1:52187792-52187809	neg_0	chr1:52187539-52188441	-0.366240108001701	-3	0.0931647	-0.0434612	-0.31431	0	0.111529	0.137647	0.0861
chr1:52187897-52187915	pos_0	chr1:52187539-52188441	0.311386696632748	-108	0.00871763	0.00306678	0.204207	0	0.129111	-0.0501667	2.76e-06
chr1:52350716-52350723	pos_3	chr1:52350865-52351366	0.830645122077928	393	-0.0019136	-7.54935e-05	0.179077	0	0.0225714	0.271429	NA
chr1:52351134-52351153	pos_1	chr1:52350865-52351366	0.282711779693426	-19	0.0107443	0.0022998	0.1053	0	0.978053	0.879053	0.000422
chr1:52659916-52659929	neg_2	chr1:52659780-52660663	-0.390036329245222	102	0.0215389	0.00404758	-0.142371	0.0185802	0.000384615	-0.226154	NA
chr1:52660042-52660049	pos_3	chr1:52659780-52660663	0.726010087968795	-12	0.00352963	0.00265578	0.223912	0.0129829	0.0698571	0.153429	NA
chr1:52660084-52660101	neg_0	chr1:52659780-52660663	-0.316613312867174	-54	0.0219773	-0.0352999	-0.171422	0.00687738	0.976176	0.782824	0.00245
chr1:52662744-52662762	pos_0	chr1:52662522-52663340	0.263296502311956	11	0.0028247	0.00156095	0.107549	0.0590388	0.572333	0.435444	3.75e-05
chr1:52662790-52662809	pos_4	chr1:52662522-52663340	0.258971372689751	-18	0.00246743	0.0040481	0.0594663	0.0124864	0.386579	0.359421	0.00475
chr1:52662815-52662828	neg_1	chr1:52662522-52663340	-0.427009519809108	-43	0.0283632	0.0320955	-0.1797	0.0193395	0.00776923	0.176846	NA
chr1:52663080-52663095	neg_4	chr1:52662522-52663340	-0.474131091211995	0	0.0258925	-0.0065965	-0.255739	0.0083336	0.822667	0.7378	NA
chr1:52955488-52955503	neg_4	chr1:52955325-52955826	-0.498421415700486	73	-0.00101745	0.00554886	-0.126326	0.00998542	0.180067	0.157467	0.462
chr1:52955659-52955676	neg_0	chr1:52955325-52955826	-0.29261136110798	-84	0.0477281	-0.0447911	-0.140787	0.010769	0.539529	0.364118	0.195
chr1:52955866-52955883	neg_0	chr1:52955325-52955826	-0.301958764260088	-291	0.00858099	-0.00998491	-0.0766648	0.00855431	0.0786471	0.319588	0.22
chr1:53294180-53294199	pos_2	chr1:53294043-53294835	0.307880210473846	95	-0.00089858	-0.000427538	0.143851	0	0.999158	0.827263	1.06e-06
chr1:53294256-53294271	neg_4	chr1:53294043-53294835	-0.515302011094236	23	0.0172939	0.00132021	-0.377952	0	0.997	0.6778	NA
chr1:53294522-53294541	pos_1	chr1:53294043-53294835	0.288296069624987	44	0.00588477	0.00361001	0.14306	0	0.00836842	0.218158	2.4e-06
chr1:53294560-53294573	neg_1	chr1:53294043-53294835	-0.401957336042877	12	0.0379079	0.0172031	-0.195701	0	0.00184615	0.102462	NA
chr1:53397527-53397545	pos_0	chr1:53396805-53397306	0.268531669695818	-472	-0.000585066	0.000855108	0.0712109	0	0.004	0.0760556	0.000368
chr1:53409954-53409971	neg_0	chr1:53409725-53410498	-0.298893796614822	5	0.00603963	-0.0037766	-0.0756549	0	0.00182353	0.0704706	0.0163
chr1:53410130-53410148	pos_0	chr1:53409725-53410498	0.282406155811013	100	0.00860691	0.00164775	0.188852	0	0.000111111	-0.335167	3.39e-05
chr1:53410156-53410169	neg_1	chr1:53409725-53410498	-0.328884638613536	79	0.0329657	0.0256424	-0.180191	0	0.00561538	-0.167077	NA
chr1:53583203-53583221	pos_0	chr1:53583522-53584023	0.287582760688268	552	-0.000693053	0.00149642	0.0923152	0	0.000777778	-0.0576111	0.000346
chr1:53583418-53583436	pos_0	chr1:53583522-53584023	0.305592257355757	337	-0.000661544	-0.00099152	0.101953	0.0217488	0.253722	0.089	2.08e-05
chr1:53583833-53583852	pos_1	chr1:53583522-53584023	0.30540537719749	-61	0.0233875	-0.00725992	0.134393	0.0431917	0.993316	1.05611	5.82e-06
chr1:53656408-53656427	pos_2	chr1:53656191-53656692	0.37006147128645	15	0.0138874	-0.000989421	0.248362	0.0655802	1	0.953158	9.34e-07
chr1:53656473-53656490	neg_0	chr1:53656191-53656692	-0.372405571451411	-32	0.0867593	-0.059225	-0.369904	0.0105863	1	1.06841	0.438
chr1:53656519-53656536	neg_0	chr1:53656191-53656692	-0.310105482139119	-78	0.0099664	-0.0178824	-0.137654	0.00832533	1	1.15765	0.409
chr1:53656602-53656619	neg_0	chr1:53656191-53656692	-0.294172752376001	-161	0.0218556	-0.0239615	-0.0917459	0.013979	1	1.01041	0.222
chr1:53656734-53656747	neg_2	chr1:53656191-53656692	-0.40568490238179	-293	0.000544217	0.000761555	-0.146454	0.000990963	0.386077	0.482462	NA
chr1:54171549-54171562	neg_1	chr1:54171377-54171878	-0.373751734224256	66	0.0282237	0.00826623	-0.104082	0	0.00169231	-0.187154	NA
chr1:54171603-54171621	pos_0	chr1:54171377-54171878	0.340422466195016	7	0.0802863	-0.00297504	0.355593	0	0.025	-0.175	2.71e-07
chr1:54331196-54331215	pos_1	chr1:54331026-54331527	0.358511360248159	62	0.0323127	-0.000881471	0.232556	0.167673	0.00594737	-0.0915263	1.54e-07
chr1:54331281-54331298	neg_0	chr1:54331026-54331527	-0.325834675325094	-5	0.0750662	-0.059124	-0.262313	0.0109458	0.644353	0.663118	0.134
chr1:54331482-54331500	pos_0	chr1:54331026-54331527	0.298820545212543	-206	0.000416964	-0.000404629	0.0836414	0.0483846	0.00227778	-0.0701111	0.000195
chr1:54537864-54537882	pos_0	chr1:54537561-54538062	0.338999269388606	-53	0.0728695	0.00121334	0.252126	0.194555	0.3455	0.303833	5.3e-06
chr1:54579450-54579463	neg_2	chr1:54579330-54579831	-0.41464404505083	118	0.0054429	0.00495204	-0.197253	0.0182782	0.0217692	0.276231	NA
chr1:54579628-54579646	pos_0	chr1:54579330-54579831	0.365731717120606	-48	0.0161258	0.00832884	0.380958	0.114981	0.990944	0.719167	9.02e-05
chr1:5474023-5474036	neg_7	chr1:5473953-5474454	-0.484326780015384	168	0.00912876	0.00819441	-0.113093	0	0.00115385	-0.0324615	NA
chr1:54856856-54856875	pos_2	chr1:54857064-54857565	0.300911769791122	440	0.000720287	7.6981e-05	0.077399	0	0.00126316	-0.377105	5.49e-06
chr1:54857247-54857265	pos_0	chr1:54857064-54857565	0.286451008876904	50	0.0171841	0.00400955	0.191916	0	0.0144444	0.0328889	3.32e-05
chr1:54857377-54857396	pos_1	chr1:54857064-54857565	0.270837922834945	-63	0.00683859	0.00185587	0.126108	0	0.00815789	-0.0293684	0.000329
chr1:55167725-55167744	pos_2	chr1:55167148-55167896	0.311023516356664	-80	0.00316259	0.00367478	0.120537	0	0.0498947	0.272368	0.000356
chr1:55289393-55289406	neg_1	chr1:55289150-55289651	-0.398808705172589	0	0.0434785	0.0182627	-0.109033	0	0.02	0.0743846	NA
chr1:55289451-55289469	pos_0	chr1:55289150-55289651	0.278492770391953	-51	0.0115867	0.000763946	0.228272	0	0.815	0.676	0.000588
chr1:55289560-55289578	pos_0	chr1:55289150-55289651	0.271114219791965	-160	0.0088915	-0.000125815	0.182558	0	0.00161111	0.0519445	0.000622
chr1:55289784-55289791	pos_3	chr1:55289150-55289651	0.773713778759881	-384	0.000448589	0.00521278	0.165989	0	0.0131429	0.478	NA
chr1:55600969-55600988	pos_2	chr1:55600959-55601460	0.324811480162392	222	0.000202534	1.06567e-05	0.121566	0.06754	0.676474	0.443263	0.00017
chr1:55601164-55601182	pos_0	chr1:55600959-55601460	0.309209301907	28	0.0324992	-0.00103141	0.216375	0.0532411	0.0104444	0.0857222	4.72e-06
chr1:55601258-55601275	neg_0	chr1:55600959-55601460	-0.293602227571917	-49	0.0442907	-0.0420942	-0.214086	0.0149943	0.0511176	0.137294	0.0797
chr1:55601355-55601374	pos_1	chr1:55600959-55601460	0.277440852329055	-146	0.00319434	-0.00163003	0.185125	0.0154733	0.00694737	0.156526	0.000954
chr1:56023925-56023940	neg_4	chr1:56023876-56024377	-0.454116773845467	187	0.00652186	0.00500969	-0.116648	0	0.0967333	0.240733	0.385
chr1:56024139-56024156	neg_0	chr1:56023876-56024377	-0.338049534996431	-13	0.0458488	-0.0860822	-0.255287	0	0.440647	0.125412	0.282
chr1:56024274-56024289	neg_4	chr1:56023876-56024377	-0.380740134370711	-148	0.00195575	-0.000527926	-0.11692	0	0.0284667	-0.265067	NA
chr1:56093542-56093555	neg_1	chr1:56092901-56094644	-0.343375558750767	0	0.0574644	0.000481459	-0.108459	0.0124278	0.0252308	0.264077	NA
chr1:56093584-56093601	neg_0	chr1:56092901-56094644	-0.302106393107597	-35	0.0367741	-0.0567915	-0.108318	0.0110029	0.210294	0.194941	0.209
chr1:56185666-56185683	neg_0	chr1:56185444-56186421	-0.391730565079813	12	0.149322	-0.0460129	-0.29823	-0.000807462	0.855412	0.643647	0.0415
chr1:56186147-56186166	pos_1	chr1:56185444-56186421	0.290215293789814	5	-0.00114234	0.00106309	0.0519734	0.00473274	0.00115789	-0.0261579	0.000235
chr1:56189024-56189042	pos_0	chr1:56188794-56189295	0.291371331979912	3	0.0187569	0.00502788	0.268309	0	0.00361111	0.0734444	2.06e-05
chr1:56189375-56189392	neg_0	chr1:56188794-56189295	-0.303033354522614	-331	0.00542085	-0.0141328	-0.0880899	0	0.999588	1.00106	0.00553
chr1:56199918-56199937	pos_2	chr1:56199761-56200262	0.341727971713018	75	0.0164991	0.00145734	0.196759	0.143576	0.00805263	-0.0339474	3.57e-06
chr1:56199959-56199978	pos_1	chr1:56199761-56200262	0.287107480941255	34	0.00938298	0.000923574	0.0983981	0.0187894	0.00331579	0.0857895	5.71e-05
chr1:56200047-56200064	neg_0	chr1:56199761-56200262	-0.327496305820338	-36	0.0551247	-0.0371457	-0.224009	0.0290515	0.571882	0.571235	0.21
chr1:56287869-56287887	pos_0	chr1:56287639-56288140	0.334366294725738	3	0.0550036	-0.000614338	0.261063	0	0.996944	0.956111	7.89e-06
chr1:56288033-56288040	pos_3	chr1:56287639-56288140	0.675685731840808	-144	-0.00334021	0.00384848	0.153567	0	0.999571	0.993429	NA
chr1:56330621-56330628	pos_3	chr1:56331139-56331640	0.777297067738801	-543	0.00144592	0.0169983	0.149126	0	0.0182857	0.551571	NA
chr1:56331472-56331490	pos_0	chr1:56331139-56331640	0.311772226591375	-83	0.00164891	0.00325966	0.171474	0.102298	0.711833	0.554611	0.00028
chr1:5646619-5646626	pos_3	chr1:5647031-5647532	0.783850209560625	656	-0.00102885	0.00469916	0.260707	0	0.005	0.118714	NA
chr1:5647239-5647268	neg_6	chr1:5647031-5647532	-0.213521689136631	14	0.0201596	0.00305788	-0.0611103	0	0.061931	0.240379	0.00227
chr1:5647286-5647299	neg_2	chr1:5647031-5647532	-0.416387349828779	-5	0.0204481	0.00879866	-0.11095	0	0.0218462	0.261154	NA
chr1:5647307-5647325	pos_0	chr1:5647031-5647532	0.361295245826899	-26	0.0185606	0.00763322	0.458547	0	0.0278889	0.265278	7.28e-05
chr1:5647577-5647590	neg_2	chr1:5647031-5647532	-0.347269679266623	-296	0.00146036	0.000222995	-0.103245	0	0.086	0.135538	NA
chr1:56495180-56495198	pos_0	chr1:56495185-56495686	0.27456850851746	238	0.00463128	0.000245266	0.0926179	0	0.926333	0.801611	0.00146
chr1:56495306-56495325	pos_1	chr1:56495185-56495686	0.289015130602067	111	-0.00243749	0.000772078	0.0869841	0	0.896737	0.705895	0.000203
chr1:56495392-56495409	neg_0	chr1:56495185-56495686	-0.312632601407512	27	0.0292479	-0.0291332	-0.212414	0	0.970294	0.733294	0.0518
chr1:56495434-56495447	neg_1	chr1:56495185-56495686	-0.348898365132531	0	0.0349303	0.0190271	-0.215439	0	0.997077	0.649538	NA
chr1:56526348-56526366	pos_0	chr1:56526187-56527174	0.294331928778673	72	0.00882039	0.000486248	0.2038	0.0164276	0.608222	0.551278	0.00105
chr1:56526403-56526420	neg_0	chr1:56526187-56527174	-0.302863711842544	18	0.00552207	-0.0149908	-0.184092	0.00578171	0.344647	0.449235	0.0189
chr1:56526513-56526530	neg_0	chr1:56526187-56527174	-0.337189211738024	-76	0.0430501	-0.0378611	-0.371	0.0163337	0.986412	0.942176	0.00434
chr1:56541709-56541716	pos_3	chr1:56542023-56542524	0.820848760323735	558	-0.000315532	0.00355394	0.177525	0.00553451	0.158143	0.578143	NA
chr1:56542152-56542170	pos_0	chr1:56542583-56543084	0.346061065682758	104	0.00645175	0.00397814	0.291311	0.13336	0.999833	1.07106	5.78e-06
chr1:56557921-56557939	pos_0	chr1:56557631-56558132	0.371176053159443	-40	0.0437171	0.0146675	0.386761	0	0.999944	1.04372	1.11e-05
chr1:56558294-56558307	neg_2	chr1:56557631-56558132	-0.410712724426543	-413	0.00281465	-0.00257295	-0.104264	0	0.989923	0.798231	NA
chr1:56558338-56558357	neg_5	chr1:56557631-56558132	-0.361519962588669	-457	0.0103173	-0.00903135	-0.0855472	0	0.0723684	-0.0722105	0.0629
chr1:56558592-56558610	pos_0	chr1:56557631-56558132	0.326741657454911	-711	-0.000878502	-0.000295533	0.0951698	0	0.000555556	-0.319389	4.44e-05
chr1:56572483-56572502	pos_1	chr1:56572251-56572752	0.290241443807013	0	0.00331188	-0.00142165	0.160519	0.0145273	0.0182632	0.207105	8.9e-05
chr1:56572602-56572619	neg_0	chr1:56572251-56572752	-0.371544428546391	-101	0.0915036	-0.108565	-0.300867	0.0102834	0.977706	0.747529	0.00951
chr1:56811261-56811279	pos_0	chr1:56811278-56811779	0.283246486497506	250	0.000520619	2.1812e-05	0.105624	0	0.0337778	0.0791667	0.00142
chr1:56811476-56811489	neg_2	chr1:56811278-56811779	-0.404896113090247	40	0.0368739	0.00719333	-0.153846	0	0.899	0.393462	NA
chr1:56811509-56811527	pos_0	chr1:56811278-56811779	0.299481259478242	2	0.0569587	0.00528689	0.153186	0	0.0600556	0.0631111	1.55e-05
chr1:56811578-56811597	pos_1	chr1:56811278-56811779	0.264833471035943	-50	0.00357785	0.0009426	0.0946639	0	0.0553158	0.00142107	0.00012
chr1:56811868-56811887	pos_1	chr1:56811278-56811779	0.290033207000271	-340	-0.000480095	0.000325764	0.110826	0	0.0449474	0.287526	2.57e-05
chr1:56818311-56818329	pos_0	chr1:56818626-56819127	0.297630114386233	548	0.000775377	0.000633591	0.0936288	0.12075	0.00494444	0.132667	0.000204
chr1:56818711-56818729	pos_0	chr1:56818626-56819127	0.322534819669716	148	0.00553036	0.000762522	0.236644	0.0506246	0.00383333	-0.229167	2.31e-05
chr1:56818782-56818795	neg_1	chr1:56818626-56819127	-0.396023964298839	82	0.0285497	-0.00860192	-0.176367	0.0103351	0.0611538	0.535154	NA
chr1:56853270-56853283	neg_1	chr1:56853160-56853661	-0.404308742872184	128	0.0231832	0.0314335	-0.0999685	0.013874	0.00223077	0.0615385	NA
chr1:56853474-56853487	neg_1	chr1:56853160-56853661	-0.338316643581751	-64	0.0157724	-0.00257419	-0.0977443	0.0108941	0.00269231	-0.0843846	NA
chr1:56853494-56853513	pos_2	chr1:56853160-56853661	0.336991534507892	-84	0.00917141	-0.00122168	0.104984	0.0187765	0.002	-0.265263	6.65e-05
chr1:56853787-56853804	neg_0	chr1:56853160-56853661	-0.33178659976962	-377	0.0124691	-0.00931198	-0.123093	0.0030259	0.00111765	0.0695882	0.0191
chr1:57259024-57259041	neg_0	chr1:57258922-57259423	-0.313546790418037	132	0.0183404	-0.047924	-0.0817756	0	0.999176	0.802882	0.003
chr1:57259075-57259092	neg_0	chr1:57258922-57259423	-0.302567392200396	81	0.0149878	-0.0185463	-0.110308	0	0.264529	0.288471	0.12
chr1:57259193-57259206	neg_3	chr1:57258922-57259423	-0.356664804805706	-21	0.0479953	0.00876661	-0.0834016	0	0.00607692	-0.133538	NA
chr1:57259705-57259724	pos_4	chr1:57258922-57259423	0.374700077878655	-533	0.000515511	0.00082101	0.182835	0	0.0132105	-0.0208421	0.001
chr1:57422692-57422711	pos_1	chr1:57422132-57423727	0.316425563117144	-41	0.0104491	-0.00016305	0.219421	0	0.997737	1.07105	1.88e-06
chr1:5798238-5798257	pos_2	chr1:5798136-5798637	0.308120254624522	130	0.00545681	0.000824536	0.0836285	0	0.0166842	-0.055	6.52e-05
chr1:5798421-5798434	neg_2	chr1:5798136-5798637	-0.380919256338181	-35	0.028864	0.00343829	-0.24804	0	0.00284615	-0.105077	NA
chr1:58395999-58396018	pos_1	chr1:58396050-58396551	0.291919688014946	283	-6.34839e-05	4.17358e-05	0.0900257	0.00670587	0.00784211	0.220211	0.00027
chr1:58596866-58596883	neg_0	chr1:58596657-58597531	-0.330058703010808	25	0.013703	-0.0416744	-0.0942148	0	0.00335294	-0.102353	0.329
chr1:58597324-58597341	neg_0	chr1:58596657-58597531	-0.324663855437191	-44	0.0626745	-0.0286751	-0.256479	0	0.00329412	-0.169529	0.203
chr1:58597423-58597442	neg_5	chr1:58596657-58597531	-0.332589386941683	-143	0.013995	-0.019111	-0.312247	0	0.441368	0.355842	0.217
chr1:58874733-58874751	pos_0	chr1:58874702-58875203	0.269072874810146	202	0.00104903	0.00139987	0.191606	0	0.202056	0.499556	6.41e-05
chr1:58875012-58875030	pos_0	chr1:58874702-58875203	0.296374968358498	-60	0.0124526	0.000774572	0.279497	0	0.991778	0.9405	0.000138
chr1:58875065-58875072	pos_3	chr1:58874702-58875203	0.682565182222843	-113	0.00375977	0.000978921	0.13454	0	0.663	0.295714	NA
chr1:58906056-58906074	pos_0	chr1:58905800-58906301	0.352996758486819	-6	0.103152	-0.0245667	0.180944	0.347907	0.00127778	-0.2745	8.16e-07
chr1:59034826-59034845	pos_1	chr1:59034813-59035314	0.302732667405117	219	-0.00112659	0.000237157	0.136272	0	0.326737	0.123053	7.24e-05
chr1:59035052-59035065	neg_2	chr1:59034813-59035314	-0.416788269945401	0	0.0115342	0.0107899	-0.126606	0	0.978154	0.777538	NA
chr1:59035176-59035189	neg_1	chr1:59034813-59035314	-0.359583956636588	-113	0.028629	-0.000436618	-0.107397	0	0.366231	0.402231	NA
chr1:59035442-59035461	pos_4	chr1:59034813-59035314	0.285569160836132	-379	-0.000328925	0.000546735	0.0695845	0	0.00684211	0.0476316	0.000949
chr1:59408735-59408754	pos_1	chr1:59408547-59409048	0.292920575945808	44	0.00729465	-6.39903e-05	0.0548345	0	0.853789	0.519158	4.82e-06
chr1:59408854-59408872	pos_0	chr1:59408547-59409048	0.259529028638186	-57	0.00162244	0.000634905	0.0529712	0	0.994889	0.717333	0.000929
chr1:59409384-59409401	neg_0	chr1:59408547-59409048	-0.286433341351665	-13	0.0580247	-0.102496	-0.108017	0	0.912412	0.766353	0.0491
chr1:59594769-59594787	pos_0	chr1:59594605-59595106	0.320052450680905	69	0.0218691	0.00114721	0.237416	0	0.387111	0.465056	7.42e-06
chr1:59594926-59594939	neg_1	chr1:59594605-59595106	-0.34185519320706	-71	0.0345913	0.0215164	-0.110892	0	0.00215385	-0.114231	NA
chr1:59638146-59638165	pos_2	chr1:59638098-59638599	0.335259570610042	184	0.00563973	-0.00249553	0.130688	0.0215163	0.866789	0.617105	0.000206
chr1:59638257-59638274	neg_0	chr1:59638098-59638599	-0.382442800951712	75	0.0641565	-0.0804688	-0.153861	0.00856756	1	1.15929	0.00569
chr1:59638325-59638340	neg_4	chr1:59638098-59638599	-0.505677548084145	9	0.0390851	0.00783426	-0.337614	0.00657916	1	1.02587	NA
chr1:59638539-59638557	pos_0	chr1:59638098-59638599	0.260144900317289	-191	0.00626148	0.000109163	0.198493	0.0160494	0.114444	0.359889	0.000126
chr1:59658022-59658040	pos_0	chr1:59657972-59658473	0.272108380310126	183	-0.000115958	0.00170197	0.0854666	0	0.0606667	0.161833	0.00219
chr1:59658201-59658214	neg_1	chr1:59657972-59658473	-0.382826773218332	9	0.0281847	0.0366837	-0.165226	0	0.007	0.174615	NA
chr1:59658243-59658261	pos_0	chr1:59657972-59658473	0.330648162892966	-21	0.0216767	-0.00217961	0.240874	0	0.0276667	0.029	2.66e-05
chr1:59658280-59658297	neg_0	chr1:59657972-59658473	-0.319842536798558	-58	0.0365552	-0.049909	-0.217983	0	0.00452941	-0.253353	0.132
chr1:59658352-59658359	pos_3	chr1:59657972-59658473	0.635958227704107	-130	0.000456121	0.00346363	0.247611	0	0.000428571	-0.398571	NA
chr1:59730799-59730818	pos_1	chr1:59731127-59731628	0.274157462602487	560	0.00112457	0.000191234	0.0784529	0	0.00363158	-0.390789	5.3e-05
chr1:59731073-59731080	pos_3	chr1:59731127-59731628	0.684731079139885	298	-0.000499934	0.00819588	0.162654	0	0.756571	0.777571	NA
chr1:59731112-59731131	pos_2	chr1:59731127-59731628	0.284701214591831	247	-0.00095996	0.0024966	0.105852	0	0.00368421	0.128632	0.000443
chr1:59731347-59731366	pos_1	chr1:59731127-59731628	0.286897863285448	12	0.0100889	0.0049108	0.223929	0	0.999947	1.06158	0.000115
chr1:6004173-6004192	pos_1	chr1:6003803-6004304	0.305783509848477	-120	0.00533944	0.00332057	0.106182	0	0.00205263	0.153737	8.98e-05
chr1:60052474-60052492	pos_0	chr1:60052658-60053159	0.26811214857946	417	8.36195e-05	0.000105891	0.104474	0	0.0457778	0.240889	0.000918
chr1:60052932-60052950	pos_0	chr1:60052658-60053159	0.301176380256381	-24	0.0289899	-0.0036207	0.21627	0	0.9345	0.491722	3.25e-06
chr1:60403112-60403131	pos_1	chr1:60402976-60403477	0.284820252810097	96	0.00998448	-0.000309417	0.130127	0	0.922526	0.806632	3.55e-05
chr1:60833314-60833333	pos_2	chr1:60833153-60833654	0.340291180595729	71	0.0344053	0.00445253	0.22096	0.171562	1	1.05042	1.1e-07
chr1:60833440-60833458	pos_0	chr1:60833153-60833654	0.337919754143289	-37	0.0228869	0.00630132	0.372101	0.139394	0.972444	0.805167	3.86e-05
chr1:60891135-60891152	neg_0	chr1:60891171-60891672	-0.322620004382762	270	0.0081997	-0.00875024	-0.151558	0.00588432	0.0709412	-0.0604118	0.242
chr1:60891431-60891448	neg_0	chr1:60891171-60891672	-0.30730545880502	-10	0.0378527	-0.11082	-0.0882883	0.00265208	1	0.992176	0.0236
chr1:60893826-60893844	pos_0	chr1:60894060-60894561	0.290173126370418	467	0.000871162	0.000293126	0.085139	0	0.945611	0.844056	0.000487
chr1:60894166-60894185	pos_2	chr1:60894060-60894561	0.328649300010283	126	0.00157877	7.46125e-05	0.0997475	0	0.602789	0.514158	0.000407
chr1:60894204-60894223	pos_4	chr1:60894060-60894561	0.267510696246584	88	0.0188087	-0.0013404	0.243624	0	1	1.14626	0.000327
chr1:60894387-60894406	pos_1	chr1:60894060-60894561	0.270012524258701	-77	0.00429331	0.00467022	0.100961	0	0.999947	1.01432	0.000194
chr1:60911873-60911886	neg_1	chr1:60911930-60912431	-0.367216341469966	295	0.00430507	0.0113699	-0.093591	0.0145419	0.00969231	-0.00223078	NA
chr1:60912115-60912133	pos_0	chr1:60911930-60912431	0.291420786760945	48	0.00474764	0.000459449	0.237849	0.0879324	0.993056	0.664556	0.000143
chr1:60912157-60912175	pos_0	chr1:60911930-60912431	0.282065671840269	6	0.000269151	0.000797321	0.0962923	0.0697759	0.0672222	0.265556	0.000306
chr1:60912276-60912294	pos_0	chr1:60911930-60912431	0.260312981511119	-96	0.0153505	0.00159817	0.0767782	0.042279	0.435778	0.450444	0.00102
chr1:60970831-60970850	pos_1	chr1:60970603-60971104	0.357097941831987	4	0.0374839	0.0122652	0.310896	0.170203	0.638474	0.546579	1.74e-07
chr1:61026935-61026952	neg_0	chr1:61026768-61027269	-0.316606811093812	67	0.0271126	-0.0347573	-0.208119	0	0.00217647	0.0944706	0.00985
chr1:61027041-61027060	pos_2	chr1:61026768-61027269	0.320971481275159	-23	0.00193043	0.000638297	0.0860536	0	0.003	-0.0505789	6.35e-05
chr1:61027071-61027089	pos_0	chr1:61026768-61027269	0.306149269168623	-53	0.0158629	-0.00112251	0.251733	0	0.00266667	0.0366667	0.000484
chr1:61170427-61170445	pos_0	chr1:61170191-61170692	0.307324037512615	0	0.0112055	0.00277098	0.219759	0.0432428	0.0123333	0.336056	1.31e-05
chr1:61453031-61453049	pos_0	chr1:61452994-61454090	0.336209054839053	196	0.00391235	0.00132919	0.108337	0.023254	1	1.11239	9.02e-05
chr1:61453876-61453895	pos_2	chr1:61452994-61454090	0.303435014335521	-37	0.0329695	-0.00168568	0.211863	0	0.945105	0.721263	1.14e-05
chr1:61453989-61454008	pos_1	chr1:61452994-61454090	0.261678831444772	-150	0.00559691	0.000395731	0.0936441	0	0.990053	0.690158	2.73e-05
chr1:61581583-61581602	pos_2	chr1:61581321-61581822	0.336525067626943	-12	0.0185802	0.0014416	0.217366	0.144273	0.999684	1.05026	4.38e-07
chr1:61581702-61581719	neg_0	chr1:61581321-61581822	-0.375437113172726	-131	0.0751299	-0.0230042	-0.253018	0.0105156	0.961471	0.930176	0.142
chr1:62038881-62038899	pos_0	chr1:62038760-62039261	0.31577349282738	112	0.041029	0.00280596	0.214825	0	0.0242222	0.183167	1.8e-05
chr1:62038928-62038943	neg_4	chr1:62038760-62039261	-0.494658651432843	68	0.0338228	0.00584882	-0.263102	0	0.0119333	0.0993333	NA
chr1:62038998-62039011	neg_3	chr1:62038760-62039261	-0.371758782537388	0	0.0938781	-0.00806178	-0.102509	0	0.0136923	0.0526923	NA
chr1:62039041-62039059	pos_0	chr1:62038760-62039261	0.275519822764681	-31	0.0192418	-0.018652	0.130645	0	0.201444	0.304778	0.00083
chr1:62039092-62039111	pos_2	chr1:62038760-62039261	0.288825117285036	-82	0.00969273	-0.00140112	0.117865	0	0.342368	0.400263	0.000216
chr1:62183405-62183423	pos_0	chr1:62183427-62183928	0.324600235692059	255	-0.00172368	0.000361734	0.176421	0.0669024	0.0880556	0.0491111	0.00019
chr1:62183435-62183448	neg_2	chr1:62183427-62183928	-0.40290781867306	230	9.97448e-06	0.000803507	-0.0976697	0.00567118	0.303154	0.201769	NA
chr1:62183671-62183688	neg_0	chr1:62183427-62183928	-0.354471942217999	0	0.0983734	-0.108504	-0.478936	0.0214505	0.0844118	0.000529413	0.112
chr1:62228804-62228822	pos_0	chr1:62228538-62229039	0.309462339344132	-16	0.0273834	-0.00432889	0.292258	0	0.0844444	0.418056	4.56e-06
chr1:62238086-62238099	neg_1	chr1:62237957-62238458	-0.389567906721766	109	0.0296943	0.0199154	-0.110462	0	0.990615	0.953	NA
chr1:62238184-62238213	neg_6	chr1:62237957-62238458	-0.253243659922079	0	0.0448173	0.00192631	-0.0539697	0	0.171621	0.256034	0.00469
chr1:62238233-62238251	pos_0	chr1:62237957-62238458	0.303038834854286	-26	0.0381829	0.00280633	0.209516	0	0.425722	0.521	9.48e-05
chr1:62299901-62299920	pos_2	chr1:62299781-62300282	0.365864033907167	112	0.0174783	0.00104544	0.279747	0	0.928526	0.692842	1.01e-05
chr1:62300040-62300058	pos_0	chr1:62299781-62300282	0.300470323267331	-9	0.00321257	0.000819226	0.167695	0	0.258056	0.521056	0.00057
chr1:62300371-62300390	pos_1	chr1:62299781-62300282	0.293113267506187	-340	9.90756e-06	0.000993399	0.105588	0	0.00147368	-0.186053	0.000209
chr1:6271554-6271567	neg_1	chr1:6271425-6271926	-0.368281519695558	109	0.0219506	0.00426602	-0.0971639	0	0.000538462	-0.450154	NA
chr1:6271736-6271754	pos_0	chr1:6271425-6271926	0.295962234606954	-61	0.0319789	0.00229073	0.186791	0	0.000333333	-0.420833	2.25e-05
chr1:62726125-62726143	pos_0	chr1:62725894-62726395	0.266309213292273	2	0.0030786	0.00377115	0.201331	0.0383379	0.253111	0.552722	4.9e-05
chr1:62726319-62726332	neg_2	chr1:62725894-62726395	-0.365563705807119	-175	-0.000522728	0.000177319	-0.107979	0.00519095	0.141385	0.305615	NA
chr1:62882557-62882576	pos_1	chr1:62882094-62882595	0.264326871817804	-213	0.00383268	-6.68701e-05	0.0812586	0	0.999737	0.943632	0.000336
chr1:6292209-6292227	pos_0	chr1:6291959-6292460	0.312318758452448	0	0.0160353	-0.0060326	0.160239	0	0.000722222	-0.1745	2.5e-05
chr1:63088376-63088389	neg_1	chr1:63087940-63088441	-0.378780766735342	-186	0.0291394	0.00460955	-0.0798297	0	1	0.929154	NA
chr1:63088478-63088496	pos_0	chr1:63087940-63088441	0.263621049849478	-288	0.0021241	7.17673e-05	0.0644319	0	0.924778	0.560889	3.76e-06
chr1:63277951-63277964	neg_1	chr1:63277250-63278234	-0.333607677639431	20	0.0533819	0.0118878	-0.140774	0.00902373	0.250769	0.417538	NA
chr1:63277990-63278019	neg_6	chr1:63277250-63278234	-0.231223660987487	-7	0.0228184	0.00142131	-0.06475	0.00768247	0.279069	0.34569	0.0117
chr1:63278031-63278049	pos_0	chr1:63277250-63278234	0.254685498961754	-48	0.0119947	0.00143786	0.178346	0.0179311	0.131778	0.392278	0.00758
chr1:63635911-63635928	neg_0	chr1:63635702-63636553	-0.288300833532611	25	0.0253419	-0.0321701	-0.131713	0.00677037	0.976059	0.731588	0.0391
chr1:63636013-63636030	neg_0	chr1:63635702-63636553	-0.350092205101537	-61	0.0918228	-0.0620231	-0.268255	0.00656884	0.995353	0.899588	0.0528
chr1:63636673-63636692	pos_2	chr1:63635702-63636553	0.33433326556364	-371	0.000514375	0.000827833	0.122163	0	0.188684	0.354368	1.26e-05
chr1:63756970-63756989	pos_1	chr1:63756759-63757260	0.318336572673748	21	0.00289234	0.0012388	0.194599	0	0.345579	0.312632	4.4e-05
chr1:63771898-63771916	pos_0	chr1:63771894-63772607	0.26134487943647	229	-2.79621e-05	0.000534872	0.0817303	0.0102024	0.999722	1.022	0.0034
chr1:63772005-63772024	pos_1	chr1:63771894-63772607	0.324169812386682	121	0.000787415	0.000604937	0.223302	0.033341	0.0109474	0.186263	7.69e-05
chr1:63772143-63772162	pos_1	chr1:63771894-63772607	0.267246365555955	0	0.00130323	-0.00102575	0.0682682	0.0578445	0.925263	0.566895	1.5e-05
chr1:63772167-63772180	neg_1	chr1:63771894-63772607	-0.387218830722062	-23	0.00546068	0.0107393	-0.0879141	0.0109735	0.913077	0.688769	NA
chr1:63772359-63772378	pos_1	chr1:63771894-63772607	0.299868159486752	-3	0.0117753	-0.000221466	0.212382	0.0307992	0.884368	0.727263	0.000101
chr1:63772585-63772602	neg_0	chr1:63771894-63772607	-0.307959968637562	-229	0.00188799	-0.00321108	-0.115242	0.0108743	0.488647	0.350882	0.313
chr1:63928909-63928927	pos_0	chr1:63928694-63929195	0.324783236186074	18	0.026638	-0.000216007	0.207792	0.198601	0.000555556	-0.0867778	1.29e-05
chr1:63928977-63928994	neg_0	chr1:63928694-63929195	-0.366031599406623	-33	0.069266	-0.0386111	-0.369494	0.0138886	0.887588	0.596294	0.159
chr1:64077295-64077314	pos_2	chr1:64077271-64077772	0.293732824299261	208	0.00124182	0.000851233	0.0629689	0.00440809	0.0691579	0.144579	1.4e-05
chr1:64077334-64077341	pos_3	chr1:64077271-64077772	0.656144047250755	181	-0.000442238	0.000754459	0.184099	0.00396208	0.0272857	0.122857	NA
chr1:64077436-64077449	neg_1	chr1:64077271-64077772	-0.375684080491732	73	0.0342408	0.0196742	-0.086684	0.00979404	0.0373846	0.393308	NA
chr1:64077505-64077518	neg_1	chr1:64077271-64077772	-0.374817445881859	4	0.0444958	0.0385356	-0.117578	0.0754936	0.265846	0.257769	NA
chr1:64077536-64077554	pos_0	chr1:64077271-64077772	0.318685441974886	-15	0.0542921	0.0136668	0.249256	0.205069	0.5535	0.444944	5.65e-06
chr1:64077702-64077715	neg_1	chr1:64077271-64077772	-0.402805816188508	-181	0.0105155	0.00922794	-0.0948351	0.0127193	0.227615	0.557077	NA
chr1:64102710-64102728	pos_0	chr1:64102756-64103257	0.283454705224678	279	0.0126028	0.00457901	0.148643	0.040706	0.002	-0.112222	8.32e-06
chr1:64102949-64102967	pos_0	chr1:64102756-64103257	0.254637345697801	40	2.76891e-05	0.00010002	0.128688	0.0410217	0.0222778	-0.119444	3.83e-05
chr1:64103001-64103018	neg_0	chr1:64102756-64103257	-0.283303795387052	0	0.0124469	-0.0352505	-0.0790921	0.00955919	0.868059	0.397941	0.217
chr1:64103033-64103051	pos_0	chr1:64102756-64103257	0.281632453096433	-27	0.0034474	-0.00245531	0.159721	0.0448426	0.204389	0.378611	0.00105
chr1:64103056-64103073	neg_0	chr1:64102756-64103257	-0.330024727921745	-50	0.0512394	-0.10668	-0.226029	0.0120059	0.982294	0.740235	0.00441
chr1:64159550-64159569	pos_2	chr1:64159659-64160160	0.309022779036737	341	0.0107006	-2.51626e-05	0.0753399	0	0.0270526	0.0521052	8.69e-07
chr1:64159956-64159974	pos_0	chr1:64159659-64160160	0.279034725332786	-47	0.0105561	0.00489443	0.275271	0	0.191222	0.463722	0.000226
chr1:64182230-64182243	neg_2	chr1:64182043-64182544	-0.375426008292878	51	0.00299544	0.00405386	-0.163483	0	0.0335385	0.384231	NA
chr1:64182335-64182352	neg_0	chr1:64182043-64182544	-0.314899349750954	-42	0.0381017	-0.0508938	-0.242321	0	0.555824	0.632412	0.0152
chr1:64182398-64182417	pos_1	chr1:64182043-64182544	0.264229092423868	-105	0.00138696	-0.000420489	0.119855	0	0.000736842	0.0443684	0.00126
chr1:64231234-64231253	pos_2	chr1:64231002-64231503	0.342311135572139	0	0.0707609	0.00331648	0.227044	0.010667	0.974579	0.882579	1.36e-07
chr1:64231308-64231315	pos_3	chr1:64231002-64231503	0.744476376440621	-56	0.00195626	0.00342444	0.248692	0.0112281	0.999571	0.739429	NA
chr1:6447294-6447312	pos_0	chr1:6447123-6447624	0.375189516147427	62	0.0518167	0.00363554	0.245397	0	0.936556	0.798056	2.32e-07
chr1:6447700-6447717	neg_0	chr1:6447123-6447624	-0.3105070831352	-327	0.00301907	-0.0069862	-0.257863	0	0.942765	0.737706	0.459
chr1:6476965-6476983	pos_0	chr1:6476943-6477444	0.270147756893495	211	0.00154757	0.000423272	0.178352	0	0.156611	0.389556	0.000156
chr1:6477210-6477223	neg_1	chr1:6476943-6477444	-0.447240980689497	-17	0.0359196	0.0191235	-0.0818247	0	0.00615385	0.214615	NA
chr1:6477234-6477253	pos_1	chr1:6476943-6477444	0.31384892463179	-41	0.0107478	0.00491348	0.33057	0	0.185947	0.422895	0.000209
chr1:65222388-65222405	neg_0	chr1:65222123-65222624	-0.279470106813792	-15	0.0809811	-0.073017	-0.0913916	0	0.936294	0.370059	0.3
chr1:65339374-65339392	pos_0	chr1:65339485-65340390	0.270783407873868	344	0.000394114	0.000305315	0.0956548	0	0.000555556	-0.356389	0.00114
chr1:65339634-65339641	pos_3	chr1:65339485-65340390	0.745469329683464	95	-0.00127554	0.000627211	0.270761	0.00360785	0.00142857	0.0951429	NA
chr1:65339834-65339851	neg_0	chr1:65339485-65340390	-0.296503214874118	-99	0.00165802	-0.0120353	-0.0903316	0.0142037	0.00417647	0.0451765	0.117
chr1:65340014-65340021	pos_3	chr1:65339485-65340390	0.653230765088052	119	0.00786538	0.00817762	0.305995	0.00934461	0.000714286	0.0542857	NA
chr1:65340022-65340051	neg_6	chr1:65339485-65340390	-0.215927048678559	89	0.0204889	0.00445087	-0.06585	0.00598285	0.00551724	-0.0632414	0.0285
chr1:65340079-65340098	pos_1	chr1:65339485-65340390	0.325656886583654	42	0.00142011	0.00440997	0.12594	0.00965373	0.00352632	0.0674211	5.53e-05
chr1:65340101-65340118	neg_0	chr1:65339485-65340390	-0.304458398754299	22	0.0371694	-0.0378803	-0.136168	0.0115264	0.000588235	0.0146471	0.00694
chr1:65340148-65340177	neg_6	chr1:65339485-65340390	-0.214113833592278	-9	0.0164522	-0.00685854	-0.0606483	0.0117902	0.0105517	0.0865517	0.0371
chr1:65340253-65340271	pos_0	chr1:65339485-65340390	0.279255056944056	-114	-0.00462316	0.000993258	0.0934306	0.0142634	0.000555556	-0.0776111	0.00133
chr1:65955262-65955281	pos_1	chr1:65955009-65955510	0.300120633563311	-3	0.0210447	0.0101768	0.222217	0.118421	0.00926316	0.088579	1.14e-05
chr1:65979140-65979159	pos_4	chr1:65979113-65979614	0.288170814811375	205	0.00166184	0.000359347	0.0938853	0.0105521	0.0109474	0.152	0.00233
chr1:65979336-65979354	pos_0	chr1:65979113-65979614	0.309157087559612	10	0.0398886	0.00941759	0.256748	0.149188	0.989	0.995611	2.04e-06
chr1:66244416-66244434	pos_0	chr1:66244401-66244902	0.277846022828231	218	0.000341189	0.00180806	0.144107	0	0.109444	0.193556	0.00179
chr1:66244618-66244637	pos_4	chr1:66244401-66244902	0.273373880134552	15	0.00277436	0.000846301	0.0837145	0	0.999947	0.956579	0.0645
chr1:66244680-66244693	neg_1	chr1:66244401-66244902	-0.381601895110121	-29	0.0889539	0.0497496	-0.181799	0	0.997769	0.740692	NA
chr1:66244694-66244712	pos_0	chr1:66244401-66244902	0.261664946026464	-43	0.0400456	0.00735262	0.138039	0	0.998722	0.965889	0.000423
chr1:66292710-66292728	pos_0	chr1:66292934-66293435	0.275356947006064	457	0.000900419	0.000287904	0.0773998	0	0.001	-0.208111	1.69e-05
chr1:66293123-66293141	pos_0	chr1:66292934-66293435	0.264380103858337	44	0.00957178	0.0028077	0.13011	0	0.9875	0.670111	0.000224
chr1:66293190-66293209	pos_1	chr1:66292934-66293435	0.349545441584454	-6	0.0552622	0.0145393	0.272087	0	0.818368	0.762211	8.72e-09
chr1:66758337-66758354	neg_0	chr1:66758095-66758596	-0.278261559226591	0	0.0364742	-0.0359744	-0.182432	0	0.134941	0.400294	0.0832
chr1:67058349-67058368	pos_2	chr1:67058185-67058686	0.303625719106017	68	-0.000214968	-0.00119308	0.117365	0	0.196316	0.267632	0.00111
chr1:67058460-67058473	neg_3	chr1:67058185-67058686	-0.483234405982417	-25	0.0571916	-0.0654005	-0.117141	0	0.042	0.266692	NA
chr1:67058570-67058588	pos_0	chr1:67058185-67058686	0.311198603735211	-135	0.00931411	-0.00122875	0.287453	0	0.00605556	0.104389	2.69e-05
chr1:67058604-67058623	pos_1	chr1:67058185-67058686	0.26289783826008	-169	0.000463047	-0.00111805	0.0896749	0	0.00252632	0.0355263	0.000312
chr1:67097453-67097466	neg_2	chr1:67097227-67097728	-0.388212470369782	12	0.028947	0.00384624	-0.104251	-0.00692083	0.280615	0.0980769	NA
chr1:67097471-67097489	pos_0	chr1:67097227-67097728	0.359488670898924	0	0.0767125	0.0206022	0.234276	0.330012	0.309444	0.310056	1.15e-07
chr1:67528807-67528824	neg_0	chr1:67528621-67529122	-0.322833445361173	48	0.0147946	-0.0388462	-0.0716418	0	0.171294	0.140176	0.00423
chr1:67528837-67528856	pos_1	chr1:67528621-67529122	0.318310690305539	16	0.00600856	-0.0120015	0.202211	0	0.219211	0.251579	3.11e-05
chr1:67529014-67529033	pos_4	chr1:67528621-67529122	0.330401126902394	-143	-0.000956843	-0.000585255	0.240979	0	0.00415789	0.164474	0.00107
chr1:67573723-67573741	pos_0	chr1:67573413-67573914	0.265368111258752	-60	0.0025886	-5.47436e-05	0.0801369	0	0.00883333	-0.146111	0.000101
chr1:67573755-67573773	pos_0	chr1:67573413-67573914	0.322084476430505	-92	0.00362401	0.000123762	0.288057	0	0.000388889	-0.497	4e-04
chr1:67711978-67711997	pos_2	chr1:67711800-67712301	0.349021272160073	54	0.0216477	0.00534891	0.399321	0	0.00152632	-0.104316	1.47e-07
chr1:67888316-67888335	pos_1	chr1:67888582-67889083	0.301480659888833	498	0.00773306	2.82746e-05	0.118038	0	0.338842	0.466684	0.000287
chr1:67888376-67888393	neg_0	chr1:67888582-67889083	-0.321736789764068	440	0.0222931	-0.00484214	-0.148051	0	0.444706	0.373882	0.00392
chr1:67888426-67888439	neg_2	chr1:67888582-67889083	-0.359536671273659	394	0.0219937	0.00217841	-0.133023	0	0.0263846	-0.0878462	NA
chr1:67888666-67888685	pos_1	chr1:67888582-67889083	0.342929184894606	148	0.0484086	0.000980352	0.217931	0	0.005	0.119158	4.05e-06
chr1:6869087-6869100	neg_1	chr1:6868896-6869397	-0.37808011737193	47	0.0372815	-0.00936046	-0.0896746	0	0.0293846	0.253231	NA
chr1:6869268-6869287	pos_2	chr1:6868896-6869397	0.281638061131244	-122	-0.000258811	-0.000502928	0.144196	0	0.00415789	0.0547895	1.87e-05
chr1:6869461-6869479	pos_0	chr1:6868896-6869397	0.332322811676684	-315	0.00527102	0.00442648	0.170787	0	5e-04	-0.216944	0.000138
chr1:6870187-6870205	pos_0	chr1:6870063-6870564	0.29705907464233	109	0.0174181	-0.00277485	0.165	0.0875811	0.357444	0.429556	2.3e-06
chr1:6870298-6870311	neg_2	chr1:6870063-6870564	-0.424120644385363	3	0.0134774	0.00199124	-0.116759	0.0104302	0.994615	0.578	NA
chr1:69047621-69047639	pos_0	chr1:69047536-69048037	0.29309635105551	148	0.00312295	-0.00144119	0.235113	0	0.00316667	-0.216944	1.44e-05
chr1:69047702-69047720	pos_0	chr1:69047536-69048037	0.27758816251891	67	0.00667732	-0.000361919	0.0991126	0	0.0643889	0.113333	0.00118
chr1:69047816-69047829	neg_1	chr1:69047536-69048037	-0.366739695918207	-30	0.0420221	0.0141358	-0.13012	0	0.237	0.124	NA
chr1:6906826-6906839	neg_1	chr1:6906718-6907534	-0.396961298005688	130	0.00926978	0.00417405	-0.116416	0	0.998385	0.837154	NA
chr1:6906916-6906933	neg_0	chr1:6906718-6907534	-0.325322570826561	36	0.00691452	-0.00294845	-0.060521	0	0.0211176	0.281294	0.00651
chr1:69696841-69696858	neg_0	chr1:69696511-69697012	-0.312266291994398	-80	0.00332357	-0.0308013	-0.105499	0	0.0864706	0.258059	0.1
chr1:69967042-69967055	neg_1	chr1:69966815-69967316	-0.424094002701979	11	0.0593386	0.0374669	-0.232351	0	0.580308	0.257846	NA
chr1:70137338-70137357	pos_1	chr1:70137100-70137601	0.344548885392689	0	0.0552272	0.0126065	0.319164	0	0.028	0.191526	1.14e-06
chr1:70156727-70156746	pos_4	chr1:70156466-70156967	0.354131774220862	-11	0.0198955	0.0160342	0.434472	0	0.0993158	0.199737	0.000775
chr1:70156847-70156864	neg_0	chr1:70156466-70156967	-0.29228665144903	-131	0.0109081	-0.0219628	-0.0769205	0	0.375059	0.170941	0.15
chr1:70157293-70157300	pos_3	chr1:70156466-70156967	0.734662301759103	-577	-0.00121307	0.000182007	0.172573	0	0.262	0.281286	NA
chr1:70985607-70985624	neg_0	chr1:70985366-70986356	-0.311825227107492	0	0.0475152	-0.0793789	-0.151911	0	0.410882	0.257647	0.282
chr1:70985674-70985693	pos_2	chr1:70985366-70986356	0.28488426465178	-58	0.0103284	-0.00298336	0.126828	0	0.039	0.100632	0.000343
chr1:70986186-70986204	pos_0	chr1:70985366-70986356	0.332631928004633	-81	0.0038692	0.00309072	0.189586	0	0.0618333	0.214389	2.53e-05
chr1:71315596-71315613	neg_0	chr1:71315419-71316290	-0.329758162810199	57	0.0317785	-0.0362292	-0.108405	0	0.522059	0.170353	0.383
chr1:71315617-71315630	neg_1	chr1:71315419-71316290	-0.328476111524102	40	0.0266013	0.00569129	-0.105625	0	0.429692	0.167231	NA
chr1:71315633-71315652	pos_4	chr1:71315419-71316290	0.291471458810981	18	0.0197176	-0.00245302	0.0869715	0	0.319684	0.0916842	5.19e-05
chr1:71316171-71316178	pos_3	chr1:71315419-71316290	0.692857061875554	-132	-0.000506583	0.00877598	0.199071	0	0.161857	0.00128571	NA
chr1:7291378-7291397	pos_1	chr1:7291319-7292138	0.299557199656568	173	-0.00035774	-0.000771378	0.12136	0	0.0671579	0.324211	8.53e-05
chr1:7291872-7291889	neg_0	chr1:7291319-7292138	-0.331061825194682	0	0.0248528	-0.0277017	-0.19631	0	0.633706	0.382765	0.0416
chr1:7291920-7291937	neg_0	chr1:7291319-7292138	-0.363564425920969	-33	0.0599371	-0.0448586	-0.254316	0	0.116706	0.438118	0.0223
chr1:73464076-73464094	pos_0	chr1:73463803-73464304	0.312730862506605	-23	0.0326745	0.0142319	0.16745	0	0.049	0.198833	6.55e-06
chr1:7379210-7379229	pos_1	chr1:7379371-7379872	0.337905128822917	393	0.00366585	0.000144083	0.123347	0	0.985211	0.566158	6.52e-06
chr1:7379580-7379598	pos_0	chr1:7379371-7379872	0.30688861516057	24	0.00815573	0.00650922	0.154907	0	0.0162778	0.425778	1.77e-05
chr1:74004020-74004037	neg_0	chr1:74003787-74004288	-0.33831814958038	1	0.0968439	-0.0723172	-0.292286	0	0.003	0.152235	0.0819
chr1:74004189-74004207	pos_0	chr1:74003787-74004288	0.323426750617652	-152	0.0132417	0.00842396	0.211383	0	0.00272222	-0.133556	3.26e-07
chr1:7501333-7501351	pos_0	chr1:7501117-7501618	0.307146242225908	17	0.0206858	-0.00286712	0.0960507	0.0624475	0.0015	-0.176944	4.45e-05
chr1:7501673-7501691	pos_0	chr1:7501117-7501618	0.284618348396416	-306	-0.00243776	0.000956866	0.139222	0.0216914	0.00116667	-0.190444	1.48e-05
chr1:7501849-7501862	neg_2	chr1:7501117-7501618	-0.396920313153767	245	0.000314137	0.00101318	-0.125043	0	0.0644615	0.301231	NA
chr1:7538793-7538806	neg_1	chr1:7538744-7539519	-0.368977184044005	189	0.0269445	0.00979357	-0.0864856	0	0.000538462	-0.126923	NA
chr1:7539085-7539098	neg_1	chr1:7538744-7539519	-0.380088045941228	-91	0.0144725	0.000630269	-0.142084	0	0.00261538	-0.177077	NA
chr1:75643665-75643684	pos_1	chr1:75643418-75643919	0.328959414089523	0	0.0304747	0.00525729	0.219758	0	0.0323158	0.0957368	1.17e-05
chr1:75742187-75742206	pos_1	chr1:75742057-75742558	0.295343724502625	102	0.0038199	0.0010833	0.124819	0	0.0453684	-0.118474	0.000244
chr1:75742216-75742229	neg_7	chr1:75742057-75742558	-0.429016137677638	79	0.0217473	0.0121279	-0.12108	0	0.266231	0.169692	NA
chr1:75742230-75742243	neg_1	chr1:75742057-75742558	-0.410077215457889	65	0.0247454	0.0200468	-0.155512	0	0.355692	0.0519231	NA
chr1:75742279-75742292	neg_2	chr1:75742057-75742558	-0.392893278883272	16	0.00178276	0.00799216	-0.144944	0	0.446692	0.174923	NA
chr1:75742364-75742377	neg_1	chr1:75742057-75742558	-0.319148380752358	-57	0.0117304	0.0115062	-0.103504	0	0.0456923	-0.158385	NA
chr1:75742426-75742445	pos_1	chr1:75742057-75742558	0.275787237955879	-119	0.00108235	-6.16124e-06	0.11646	0	0.237947	0.0723684	0.000314
chr1:75809541-75809560	neg_5	chr1:75809448-75809949	-0.309415387146422	139	0.0195246	-0.03524	-0.0889282	0	0.124947	0.298263	0.00886
chr1:75809651-75809670	pos_2	chr1:75809448-75809949	0.370830761418107	29	0.0107208	0.00201825	0.273585	0	0.00910526	0.172316	3.4e-06
chr1:76125218-76125231	neg_3	chr1:76124965-76126182	-0.441184097947434	-3	0.0174156	0.00328376	-0.0985354	0.00885217	0.00161538	-0.00861538	NA
chr1:76125577-76125595	pos_0	chr1:76124965-76126182	0.304128675271337	0	0.0624997	-0.0127497	0.286305	0.212151	0.00488889	0.0773889	1.77e-06
chr1:76125654-76125671	neg_0	chr1:76124965-76126182	-0.349045907445739	-60	0.10964	-0.0746498	-0.191478	0.00527272	0.664882	0.602235	0.0962
chr1:76126180-76126198	pos_0	chr1:76124965-76126182	0.301948781006135	-249	-0.00138962	0.000275443	0.0777458	0	0.0174444	-0.0266111	8.37e-05
chr1:76135842-76135859	neg_0	chr1:76135763-76136747	-0.315603216553493	155	-0.00197535	-0.020313	-0.081713	0	0.00223529	0.00694117	0.221
chr1:76136300-76136318	pos_0	chr1:76135763-76136747	0.338115706527266	179	0.0144211	-0.000992788	0.32438	0	0.705833	0.460333	2.21e-05
chr1:7640021-7640034	neg_7	chr1:7639900-7640401	-0.458298596103805	117	0.0403299	0.00315455	-0.123496	0	0.000461538	-0.240231	NA
chr1:76491515-76491533	pos_0	chr1:76491328-76491829	0.324007125943987	46	0.0714697	-0.00946649	0.41134	0	0.00383333	0.101111	5.88e-05
chr1:76491632-76491650	pos_0	chr1:76491328-76491829	0.284389244092704	-54	0.00336223	-0.00881249	0.114292	0	0.00227778	0.149222	1.35e-05
chr1:76606425-76606442	neg_0	chr1:76606267-76606768	-0.310073004506973	76	0.0172923	-0.050073	-0.234865	0	0.0319412	0.153059	0.206
chr1:76606479-76606496	neg_0	chr1:76606267-76606768	-0.302622580422954	22	0.0468765	-0.0841275	-0.168887	0	0.578	0.235529	0.0345
chr1:76606508-76606526	pos_0	chr1:76606267-76606768	0.310584677256997	0	-0.00028038	-0.00148209	0.171029	0	0.856111	0.362778	0.00143
chr1:76606596-76606613	neg_0	chr1:76606267-76606768	-0.298668576466895	-79	0.0283431	-0.0164425	-0.104471	0	0.0789412	0.206471	0.0822
chr1:76691035-76691054	pos_1	chr1:76690735-76691236	0.279769835552445	-50	0.000788293	0.00171854	0.110196	0	0.0913684	0.143474	8e-04
chr1:76807379-76807396	neg_0	chr1:76807114-76808623	-0.311090675117813	-15	0.0296431	-0.019012	-0.127594	0	0.0167647	0.132647	0.0577
chr1:76808030-76808047	neg_0	chr1:76807114-76808623	-0.349975581439385	0	0.0571239	-0.0546933	-0.147677	0	0.0938235	0.356059	0.113
chr1:77308948-77308967	pos_1	chr1:77308754-77309255	0.294723455737605	38	0.00220727	-0.00213754	0.155049	0	0.111158	0.273842	6.06e-05
chr1:7734591-7734610	pos_4	chr1:7734353-7734854	0.273541885917428	0	0.014048	-0.000570677	0.110456	0	0.0198421	-0.022	0.00103
chr1:77358461-77358479	pos_0	chr1:77358180-77358681	0.276415498229777	-31	0.00126211	0.0011201	0.0911823	0	0.00177778	-0.0308333	0.000634
chr1:77395135-77395154	pos_1	chr1:77394877-77396113	0.328527380509987	-8	0.00353907	0.00356044	0.160605	0.0396274	0.147158	0.437316	7.43e-06
chr1:77395199-77395218	pos_1	chr1:77394877-77396113	0.306364252843399	-72	0.00226968	0.00227002	0.120081	0.013897	0.0159474	0.268737	2.24e-05
chr1:77395264-77395271	pos_3	chr1:77394877-77396113	0.713558975530677	-137	3.77732e-06	0.00809969	0.20071	0.0135181	0.130571	0.364429	NA
chr1:77395337-77395350	neg_1	chr1:77394877-77396113	-0.384103561943298	192	0.0102873	0.0227431	-0.13563	0.0168275	0.002	-0.106154	NA
chr1:77395446-77395464	pos_0	chr1:77394877-77396113	0.270262177731086	78	0.0037814	-0.00353148	0.122426	0.0672996	0.00116667	-0.257333	0.00155
chr1:77395477-77395494	neg_0	chr1:77394877-77396113	-0.281462607778747	48	0.016308	-0.035194	-0.135402	0.0126642	0.00176471	-0.166706	0.131
chr1:77395540-77395557	neg_0	chr1:77394877-77396113	-0.36641374460681	0	0.123359	-0.0825061	-0.321382	0.00521638	0.000882353	-0.0866471	0.0144
chr1:77395879-77395886	pos_3	chr1:77394877-77396113	0.804041675730969	-17	-0.000732058	0.00251389	0.195173	0	0.00614286	0.375286	NA
chr1:77514408-77514427	pos_1	chr1:77514074-77515267	0.3290601604608	-84	0.00283483	0.00629546	0.156994	0.159144	0.0971579	0.295947	9.46e-06
chr1:77514564-77514582	pos_0	chr1:77514074-77515267	0.308198579247388	48	0.0139105	0.00030458	0.198785	0.0391448	0.988611	0.667889	5.67e-05
chr1:77514630-77514647	neg_0	chr1:77514074-77515267	-0.32497484267434	-1	0.0181652	-0.0140108	-0.147071	0.0233651	0.955765	0.665471	0.00422
chr1:77514694-77514711	neg_0	chr1:77514074-77515267	-0.367259679614859	-65	0.0344038	-0.0510964	-0.220946	0.0166403	0.990412	0.813176	0.00853
chr1:77514999-77515017	pos_0	chr1:77514074-77515267	0.304845457727399	0	-0.00166522	-0.000241124	0.132751	0.0395902	0.0302778	0.0758333	7.68e-05
chr1:77949202-77949220	pos_0	chr1:77948987-77949488	0.298206202553633	18	0.0116586	0.00278444	0.3156	0.0598822	0.988833	0.705	0.000199
chr1:77949305-77949324	pos_1	chr1:77948987-77949488	0.263865689829908	-68	0.00439897	0.00140399	0.0670188	0.0673708	0.247579	0.433526	3.09e-05
chr1:78351153-78351172	pos_4	chr1:78351520-78352021	0.291973152441987	599	-0.000673744	-5.93819e-05	0.0834119	0	0.000947368	-0.214053	0.000292
chr1:78351509-78351527	pos_0	chr1:78351520-78352021	0.287868448278814	244	-0.000364589	0.000683265	0.0935745	0	0.00188889	0.0445555	0.000453
chr1:78351746-78351763	neg_0	chr1:78351520-78352021	-0.31587672336285	8	0.0521856	-0.0948585	-0.218497	0	0.00823529	0.265294	0.164
chr1:78351775-78351788	neg_1	chr1:78351520-78352021	-0.339658134705748	-5	0.0186424	-0.00205854	-0.143989	0	0.942	0.521615	NA
chr1:78352042-78352060	pos_0	chr1:78351520-78352021	0.316162476131156	-272	0.014277	0.00331034	0.225037	0	0.00444444	0.086	4.07e-05
chr1:78516492-78516510	pos_0	chr1:78516622-78517123	0.279714955200952	363	-0.000504111	0.00237197	0.152619	0	0.000444444	-0.112944	0.000287
chr1:78516534-78516552	pos_0	chr1:78516622-78517123	0.289343635904131	321	0.00100295	0.00267959	0.189774	0	0.007	-0.130167	0.000135
chr1:78516867-78516884	neg_0	chr1:78516622-78517123	-0.307525831097246	0	0.0478774	-0.0553165	-0.140644	0	0.882235	0.654294	0.265
chr1:78516919-78516938	pos_2	chr1:78516622-78517123	0.298841498337427	-47	0.00528309	-0.00328672	0.158293	0	0.0118421	0.301789	6.68e-06
chr1:79149977-79149984	pos_3	chr1:79149331-79151481	0.656907988669369	46	-0.00102206	0.000394464	0.161865	0.00529635	0.998429	1.03743	NA
chr1:79150127-79150144	neg_0	chr1:79149331-79151481	-0.291648033367164	-98	0.00648319	-0.00828726	-0.0740159	0	0.998706	0.910471	0.0392
chr1:79150734-79150753	neg_5	chr1:79149331-79151481	-0.314172472479133	48	0.0227228	-0.0317873	-0.091308	0	0.996842	0.784316	0.0479
chr1:79499698-79499717	pos_2	chr1:79499495-79499996	0.328683241711925	29	0.0261501	0.00119302	0.0701455	0	0.143211	0.166158	0.000231
chr1:79848479-79848497	pos_0	chr1:79848244-79848745	0.311660154727954	0	0.0170582	-0.000462029	0.398893	0.0262059	0.00172222	0.0317778	6e-04
chr1:8004449-8004468	pos_1	chr1:8004194-8005141	0.349022269552572	-5	0.0175201	0.000704906	0.281311	0	0.720211	0.503842	3.73e-07
chr1:8004672-8004690	pos_0	chr1:8004194-8005141	0.259812878661841	201	3.04118e-05	0.000209918	0.113669	0	0.567889	0.350778	0.000891
chr1:8004725-8004732	pos_3	chr1:8004194-8005141	0.617415867947087	159	-0.00431902	-0.000266348	0.222229	0	0.0138571	0.497	NA
chr1:8004980-8004987	pos_3	chr1:8004194-8005141	0.700065612139225	-90	-0.00159841	0.00440925	0.191232	0	0.00314286	0.260714	NA
chr1:8005095-8005108	neg_2	chr1:8004194-8005141	-0.363444444973718	-205	0.00564911	-0.000236108	-0.10263	0	0.00646154	0.209615	NA
chr1:80837267-80837285	pos_0	chr1:80837003-80837504	0.284049801521309	-14	0.0260988	-0.00251288	0.19638	0	0.980722	0.929222	8.78e-06
chr1:8113834-8113851	neg_0	chr1:8113228-8114299	-0.329855853356763	-40	0.0478522	-0.0695433	-0.213882	0.0295679	0.00717647	-0.0618235	0.0316
chr1:8113918-8113937	pos_2	chr1:8113228-8114299	0.299881471092887	112	0.00088911	0.00018186	0.0725317	0.0333953	0.398316	0.282526	0.000136
chr1:81428557-81428576	pos_4	chr1:81428407-81428908	0.299830220706463	82	0.00360007	0.000684076	0.109742	0	0.00447368	-0.124316	0.00294
chr1:81428664-81428677	neg_1	chr1:81428407-81428908	-0.4391434825728	-7	0.0836263	0.0077478	-0.269294	0	0.00138462	-0.0233846	NA
chr1:81428824-81428843	pos_2	chr1:81428407-81428908	0.318965186675261	-167	0.0011486	0.000336744	0.160097	0	0.0225263	0.0701053	1.83e-05
chr1:81429149-81429168	pos_1	chr1:81428407-81428908	0.277557695453655	406	0.000126529	0.000315588	0.0729097	0	0.00152632	-0.0302632	0.000166
chr1:81431898-81431916	pos_0	chr1:81432009-81432510	0.266228319955201	344	-0.00168626	0.000301103	0.107499	0.0641022	0.800778	0.699889	0.000125
chr1:81432264-81432282	pos_0	chr1:81432009-81432510	0.318123677055809	-5	0.087746	0.00213759	0.113531	0.237964	0.953056	0.800556	7.67e-06
chr1:81432421-81432440	pos_2	chr1:81432009-81432510	0.297706017784216	-162	0.0019192	0.000914574	0.112485	0.022333	1	0.956105	0.000165
chr1:81460962-81460979	neg_0	chr1:81460805-81461749	-0.306689829614513	77	0.0257089	-0.0221194	-0.0743303	0.00694603	0.875706	0.687412	0.136
chr1:81461087-81461104	neg_0	chr1:81460805-81461749	-0.275791044730814	-32	0.075792	-0.077914	-0.137085	0.010213	0.785	0.653588	0.0316
chr1:81461128-81461147	pos_1	chr1:81460805-81461749	0.333932015534797	-73	0.0310764	-0.00221246	0.202963	0.0133134	0.960684	0.504053	4.42e-05
chr1:81467752-81467771	pos_4	chr1:81467408-81467909	0.317388379493826	-94	-0.00120105	1.15413e-05	0.165739	0.00924671	1	0.903947	0.00116
chr1:81547724-81547742	pos_0	chr1:81547511-81548012	0.34586320966308	20	0.0779099	0.0186552	0.316687	0.104036	0.984833	0.778889	2.24e-07
chr1:81548031-81548038	pos_3	chr1:81547511-81548012	0.641268998038795	-270	-0.00289896	0.000738416	0.138253	0.0112004	0.026	0.533429	NA
chr1:8154936-8154954	pos_0	chr1:8154619-8155120	0.312378668315842	-67	-0.0100357	0.00111459	0.136754	0	0.00683333	-0.0643333	0.000113
chr1:8155004-8155017	neg_1	chr1:8154619-8155120	-0.342605904976244	-135	0.0155856	0.0133974	-0.106618	0	0.00223077	-0.281231	NA
chr1:81580123-81580140	neg_0	chr1:81579955-81580755	-0.319055300570166	66	0.068619	-0.0344072	-0.223337	0.0063304	0.999765	1.09676	0.0681
chr1:81580156-81580173	neg_0	chr1:81579955-81580755	-0.319637723019503	33	0.0412651	-0.0375648	-0.161188	0.00809622	0.998706	0.944941	0.179
chr1:81580225-81580242	neg_0	chr1:81579955-81580755	-0.293986760044148	-20	0.0235329	-0.0365525	-0.0837647	-0.0059756	0.998882	0.807765	0.00435
chr1:81834938-81834956	pos_0	chr1:81834845-81835779	0.307290929523672	140	0.00142091	0.000383268	0.207231	0.0576759	0.913167	0.551	0.000138
chr1:81835069-81835088	pos_1	chr1:81834845-81835779	0.332782358959287	8	0.0280647	-0.00776271	0.211729	0.169055	0.78	0.702211	1.84e-05
chr1:8212686-8212705	pos_1	chr1:8212579-8213080	0.286461491879385	125	0.00474823	-0.00221126	0.164583	0.00740643	0.00268421	-0.119421	4.04e-06
chr1:8212866-8212883	neg_0	chr1:8212579-8213080	-0.289280938163669	-37	0.0638654	-0.0604358	-0.299008	0.0138847	0.000529412	-0.205941	0.00339
chr1:8239460-8239473	neg_7	chr1:8238882-8240482	-0.522293823783322	42	0.00943426	-0.00388498	-0.365713	0	0.235231	0.482154	NA
chr1:8240166-8240185	pos_1	chr1:8238882-8240482	0.32386720508216	47	0.0103931	0.000484561	0.12233	0	0.00405263	-0.439526	3.71e-06
chr1:83762593-83762612	pos_2	chr1:83761859-83762848	0.316328631567215	0	0.00425198	-0.00245084	0.0877902	0	0.840421	0.633789	0.000152
chr1:83762617-83762630	neg_1	chr1:83761859-83762848	-0.334416744229436	-20	0.0673832	-0.00946272	-0.168562	0	0.687538	0.552846	NA
chr1:83762656-83762673	neg_0	chr1:83761859-83762848	-0.321088242325671	-59	0.034035	-0.0398773	-0.188326	0	0.974176	0.791235	0.00143
chr1:84892428-84892446	pos_0	chr1:84892419-84892920	0.358800352726477	224	0.0228873	0.000786778	0.165126	0.35644	0.192167	0.421389	7.3e-07
chr1:84892476-84892494	pos_0	chr1:84892419-84892920	0.262521093080693	176	-0.000550206	-0.000111828	0.0690528	0.0779093	0.0108889	-0.0493889	5.91e-05
chr1:85602074-85602093	pos_2	chr1:85601551-85602409	0.298580515022513	66	0.000762406	0.000188489	0.0865508	0.00994415	0.977684	0.728053	5.67e-05
chr1:85602106-85602124	pos_0	chr1:85601551-85602409	0.303831575290045	35	0.00897405	0.00388977	0.257195	0.154806	0.994278	0.924278	4.05e-06
chr1:85602242-85602259	neg_0	chr1:85601551-85602409	-0.365062007976338	-84	0.0681608	-0.031358	-0.248046	0.00601862	0.664176	0.628235	0.0153
chr1:85602397-85602416	neg_5	chr1:85601551-85602409	-0.323687670507793	-239	0.00154913	-0.00341171	-0.0783118	0.00852712	0.00705263	-0.0111053	0.0743
chr1:8589705-8589723	pos_0	chr1:8589517-8590018	0.262259950856633	45	0.00359636	0.00153255	0.0884694	0	0.1435	0.0892222	0.000595
chr1:85955391-85955409	pos_0	chr1:85955205-85955706	0.301974686338318	47	0.0180637	-0.00216654	0.289226	0	0.0979444	0.124	2.29e-05
chr1:86197306-86197324	pos_0	chr1:86196705-86197935	0.336827120346774	67	0.0381787	0.00271879	0.151855	0.124076	0.994222	1.12044	2.01e-06
chr1:86197373-86197390	neg_0	chr1:86196705-86197935	-0.330151466419513	1	0.0841401	-0.0422749	-0.265232	0.0165338	0.954706	0.818941	0.00126
chr1:86197412-86197425	neg_2	chr1:86196705-86197935	-0.366657537016227	-22	0.0284257	0.00093246	-0.0953387	0.01624	0.996615	0.834769	NA
chr1:86305880-86305893	neg_1	chr1:86305688-86306189	-0.317338445919446	46	0.0364298	0.0153944	-0.112927	0.00802498	0.0123077	0.176308	NA
chr1:86305910-86305928	pos_0	chr1:86305688-86306189	0.321069841949911	11	0.073046	0.000373493	0.228756	0.140987	0.324389	0.524	1.24e-05
chr1:86406648-86406666	pos_0	chr1:86406424-86406925	0.271383963165866	9	0.0107345	0.000852605	0.284322	0	0.0178333	0.181	0.00139
chr1:86471458-86471475	neg_0	chr1:86471180-86471681	-0.325449351172438	-28	0.070476	-0.0737217	-0.188942	0	0.216118	0.426529	0.236
chr1:86471477-86471496	pos_1	chr1:86471180-86471681	0.300744640776514	-47	0.00871378	-0.00251655	0.237793	0	0.279579	0.350579	2.26e-05
chr1:86487220-86487237	neg_0	chr1:86487063-86487564	-0.352039332123887	77	0.0927634	-0.047697	-0.201035	0.00730177	0.0117647	-0.042	0.0575
chr1:86487289-86487307	pos_0	chr1:86487063-86487564	0.304577589688534	7	0.0429353	-0.00133219	0.235805	0.0121623	0.0141667	0.22	3.55e-05
chr1:86487349-86487366	neg_0	chr1:86487063-86487564	-0.323640146074173	-36	0.0552983	-0.0424986	-0.15237	0.0102647	0.565294	0.482118	0.0781
chr1:86491161-86491179	pos_0	chr1:86491068-86491569	0.282187400953403	140	-0.00143655	0.000323014	0.157353	0.0263476	0.0123889	0.0297778	0.000137
chr1:86491298-86491316	pos_0	chr1:86491068-86491569	0.365754606390796	3	0.06396	0.00433231	0.185172	0.20451	0.996056	0.855167	1.54e-06
chr1:86491805-86491823	pos_0	chr1:86491068-86491569	0.27753240097671	-487	-0.000209872	0.00154425	0.10736	0.000899002	0.0191111	0.251611	5.38e-06
chr1:87155206-87155224	pos_0	chr1:87155136-87156000	0.290655835872103	163	0.00237486	0.000567999	0.0788952	0.0190664	1	1.04511	0.000215
chr1:87155397-87155416	neg_5	chr1:87155136-87156000	-0.33037162982289	-11	0.0226741	-0.00217066	-0.137003	0.0115283	1	1.15642	0.03
chr1:87155662-87155691	neg_6	chr1:87155136-87156000	-0.205599634498825	59	0.00901851	-0.000929765	-0.066176	0.00710997	0.236483	0.434759	0.045
chr1:87169134-87169153	pos_2	chr1:87169493-87169994	0.326148105433218	-258	0.00213067	0.00347446	0.12085	0	0.999895	0.960579	5.98e-06
chr1:87169596-87169614	pos_0	chr1:87169493-87169994	0.264074593080697	130	0.00277931	0.000782635	0.0797471	0.0216299	0.801389	0.694833	7.05e-05
chr1:87169693-87169706	neg_3	chr1:87169493-87169994	-0.459374400584996	38	0.0744217	0.00224825	-0.106458	0.00680769	0.945462	0.729154	NA
chr1:87169739-87169768	neg_6	chr1:87169493-87169994	-0.19967967452377	0	0.0233318	0.00454719	-0.0497076	0.0104465	0.914138	0.777897	0.0835
chr1:87410361-87410379	pos_0	chr1:87410716-87411217	0.332961855272128	588	-0.00066927	0.00263439	0.140761	0	0.00727778	-0.146833	4.17e-05
chr1:87411047-87411064	neg_0	chr1:87410716-87411217	-0.349462075779056	-81	0.0565407	-0.0789149	-0.117326	0	0.987059	0.960235	0.217
chr1:87591292-87591311	pos_2	chr1:87591128-87591872	0.28253998300884	68	0.0141726	0.000167348	0.117154	0.0380259	0.0223684	0.310947	0.000166
chr1:87591536-87591553	neg_0	chr1:87591128-87591872	-0.274005153212238	69	0.021916	-0.050997	-0.145615	0.00680045	0.00176471	-0.0484706	0.0675
chr1:87642119-87642138	neg_5	chr1:87641925-87643154	-0.3404124415721	38	0.00892269	-0.0532105	-0.0982855	0	0.00836842	-0.225263	0.0327
chr1:87642156-87642169	neg_1	chr1:87641925-87643154	-0.357073616409842	7	0.0102185	-0.00610396	-0.100812	0	0.627077	0.404846	NA
chr1:87642221-87642240	pos_2	chr1:87641925-87643154	0.325349003580917	-46	0.000555208	0.00107021	0.0879348	0	0.547842	0.542895	0.000193
chr1:87642424-87642442	pos_0	chr1:87641925-87643154	0.269683918354982	222	-0.00082237	0.00169189	0.171451	0.00735361	0.105444	0.473667	0.000489
chr1:87642918-87642935	neg_0	chr1:87641925-87643154	-0.28834924295914	-15	0.0194601	-0.00442348	-0.0891086	0.0122626	1	1.15829	0.0243
chr1:88293606-88293619	neg_3	chr1:88293386-88294328	-0.356581606554509	18	0.0489274	-0.00769424	-0.088636	0	0.0230769	0.0837692	NA
chr1:88293647-88293666	pos_1	chr1:88293386-88294328	0.280526648383936	-11	0.0312658	-0.00251478	0.140719	0	0.232684	0.591947	1.72e-06
chr1:88293675-88293692	neg_0	chr1:88293386-88294328	-0.34211359228539	-39	0.091762	-0.059882	-0.298268	0	0.0272941	0.114824	0.0143
chr1:88293777-88293795	pos_0	chr1:88293386-88294328	0.277301660085056	-141	-0.00467954	0.00044068	0.19199	0	0.000611111	-0.115444	0.00271
chr1:88293942-88293955	neg_2	chr1:88293386-88294328	-0.348561953145386	123	0.001188	0.00422397	-0.0916518	0	0.702923	0.605154	NA
chr1:88293998-88294011	neg_1	chr1:88293386-88294328	-0.340393461772638	67	0.00731959	0.0585958	-0.114215	0	0.0147692	0.149769	NA
chr1:89064295-89064314	pos_4	chr1:89064055-89064556	0.284864454437015	0	0.0417726	0.000715557	0.324542	0.0308634	0.00389474	-0.0193158	0.000334
chr1:8947383-8947396	neg_2	chr1:8947295-8947796	-0.356996258857942	150	0.0282108	0.000797189	-0.090987	0.0092112	0	-0.385846	NA
chr1:8947473-8947491	pos_0	chr1:8947295-8947796	0.277007099113985	55	0.00252379	0.000709914	0.0820105	0.0137946	0.000388889	-0.456333	0.00164
chr1:8947527-8947540	neg_1	chr1:8947295-8947796	-0.329886505738137	6	0.0324435	0.00342917	-0.130411	0.0081473	0.00176923	0.0323846	NA
chr1:8947601-8947619	pos_0	chr1:8947295-8947796	0.349087762930892	-56	0.058157	0.00492872	0.178979	0.110981	0.000944444	-0.230833	9.61e-07
[truncated: 20,667 more rows]
